# Supplementary material for: Floral Transcriptome Sequencing for SSR Marker Development and Linkage Map Construction in the Tea Plant (Camellia sinensis)
Source: PLoS One. 2013 Nov 26;8(11):e81611. doi: 10.1371/journal.pone.0081611 (PMC3841144; doi:10.1371/journal.pone.0081611)
Supplement: Table S1 — Unigenes not submitted to GeneBank. (XLSX) [file pone.0081611.s001.xlsx]

## Sheet: Supplementary Table S1
Table S1: Unigenes not submitted to GeneBank
Unigene ID	Length	Sequence
fd_1	677	ATAAACCTTGTCAAAAGAGGCCGTCAAAGTAATGTTGGAAGCGATTGGTATCCTGTGCTTCTTGATTATTTTCAGTCTCGTCAAGCAGAAGATACAGGGTTCTTCTATGCTGTAGAAGTTGATGATGGCAAATGCATGAGCCTTTTTTGGGCTGATGGCCGGTCTAGGTTTTCATGCAGTCAATTTGGGGATGCCATTGTTTTTGATACAGCATACAGGAGCAGTAGTTATTTGGTGCCGTTTGCTTCATTTATTGGAATTAACCACCATAGGCAACCAGTCCTTCTTGGTTGTGCTTTGATAGCTGATGAATCAGAGGAATCTTTTACTTGGGTGTTTCAAACGTGGCTTAGGGCAATGTCAGGGCGCCGTCCTTTGTCAATAATAGCTGATCAAGAC…
fd_9	199	AGATTCCCATCAGAGGGGGGCGCTGGAAGGGGTAATATCGGCAACATTTCAAGCATTTTTGCCTCTCCAAGTAGCAAGAGTAATTGATCAAAACTGACAAACTAACTCAGCCTACTCAATTCAGTGTCGCTTCGTATAGCATTGCCAATATATTACCAATTAGTTGGACATTCTCCACAGGATTAGAAGAGAAACTCAC
fd_11	171	GACAACAGTAGCTACTTTGATTTGTCTCTCCTCCAGCGCACACCAGGTTAGGGTGAATACTGTACTGGGATCTGCAGCGCCGTCTCTATCAGTAAAACTCAAGCAAGCTTTCAGTTCTGGTTCAAAGGATGCTTCTATAATTGAGAGCCAGGAACTCAAGTTTGATCAAGA
fd_35	1762	AAGCTTCCGGAGAATCGGAGATGTATCAATTGTAACAGTCTGGGGCCACAATATGTGTGCACTACTTTCTGGACCTTTGTTTGCACCAACTGTAGTGGAGTGCATCGGGAATTCTCCCACCGAGTAAAATCTGTGTCAATGGCTAAATTTAATACAGAAGAAGTTAATGCTCTTCAAGCTGGGGGAAATGAGCGAGCAAGGGAAATTTACTTCAAAGAGTGGGACCCACAGCGTCATTCATTTCCAGATTGCAGTAATCAAAATAGACTTCGGGATTTTATTAAACATGTCTATGTGGATAGAAAATTTACTGGTGGGAGGAGTATGGGCAAGCTTGCCATGGTGAAAACAGATACCAAGGAAGACTCNNNNNNNNNNNNNNNNNNNNNNNNNNNNNTC…
fd_37	606	AAGAAAGGCTCTGAGCTTCTACAAGCCATACCCAAACCCTTTCTCTCACTTCACCTTCGGTTCGAACCTGACATGGTAGCTTATAGCCAATGCAACTATTCTGGCCTCTCTTCTACTTCCATGGAAGCCATAGAGGCTGCACAGGGAGATCGAAAACCCTGGACTGGAGAAGCTGCCCGTGTTTGGCGAAACCGTGGGAAATGCCCCCTCACTCCTAAAGAGACTGCTTTCATCCTTCAAGCACTTTCCATCCCAACAAACACAAACATTTATTTGGCGGCCGGAGATGGTCTTATGGAACTTGGAGGGCTAACCTCAGTTTACACTAATTTTTTTACAAAGGCTACACTTCTTAGTGGTGAGGACTTTACAAGCATGCATGGGAACACAAAAGCTGCA…
fd_43	187	ACGATTACTTGTTCAAGGGGGTGTTAATCGGCGATTCAGGGGTCGGCAAATCCAACCTCCTCTCCCGATTCACTCGCAACGAGTTCTGCCTTGAATCCAAATCCACCATCGGCGTCGAATTCGCCACCCGCACTCTCCAGGTTGAGGGCAGAACTGTTAAGGCTCAGATATGGGACACAGCAGGACA
fd_45	164	ATGGTAAAAGTACCCAACACAGATCAGAGAGGACATGATTATAGTGAAATGTCAATATCCTATAGGCCTTCTCATGCGGATGCTGCTTATGACTTCAAGTATGGTGTGAGATCAGTGCAGGGTGGTGGTAGATCCTCAGCTAGAGAAACTATTGGGAGAGTTGC
fd_50	168	CTGAAGACATGTTTCACTGGCAGGCAACAATTATGGGTCCACCTGACAGTCCTTATGCTGGTGGGGTTTTTCTAGTTACCATCCATTTTCCTCCAGATTACCCTTTCAAGCCACCTAAGGTGGCACCAGCGGATCATCGGGGTTTGGGTCCGTCAACAAAGAACAGAT
fd_51	194	AGCAGAGAGTTCCAACCGCAGTGAGTCACAAAGCTTCCCACTGATTCATGTTCAAGAATCATCAATTGCGGTGCCCAACCTCTGATTATCAGTCCCTTCTCTGACTCTCTCGTTCTCTCTTCAAACCCTTTTGGCATCCAATTGGGATTGTTATCATCTTCCTCGTTCTCTCTCCTCACCACCCATATGAATTC
fd_58	173	CTTCGATTACTTACTCAGTTCTTGGAGCATCTTGTGAGTGAGGGAAGCCAAGATGTACATGTTCACAATGCTTTGGGTAAAATCATAATAGATAGCAACAATAATCCAGAGCACTTCCTCACCACCAATCCTTATTATGATTCTCGTGTTGTGGGCAAATATTGTGAGAAGCG
fd_63	823	TATTTCTACTCAAACCGTTGGTCTCCCGAAGAACAGCTGGAGTCCGTATCAATTGCTGGACACCGAACTCTTCTTCCCACACTCTCCTTTCTCGATGGTGTCGTTGTATCAAGTTGTACAATTAGGATTGAACGCTCTTGCAATGGTTTAATCTTGTGCTCTAATGGTTTCAGAAAACCCCCATATATTGTTTGTAATCTCACCACAAAGAAATTCTCACTTCTTCCTGCTATTGGTCCCACTTCATCTGAATCGTATCGTAAAAATGCTGCTGCTTTCTTGGCTTTTGATCCTGCGAAATCGCCTCACTATAAAGTTTTATTGTTTAGTGACAGCTATGTTAATGATGGACACTGGGTTGAAATTCAAATTTACAGTTCCCAGACTTCGTCTTGGAAA…
fd_65	160	GAAATGTATTAGTTTCCGCTGGGAAAACCTAAAAAACGAAAACAAAAAGTTGTGTGCCACATTTCTGTTCAAAAAGCAACCCGCAGAAGCACAAGCAGCCATAAAAAATTCCTGCAACGGTGCATGATTCGGGGCATTGGATGAAAGTTTGTCATTAGTG
fd_71	1617	CACTGCAGAGGTACATGGCCATGATGGATCTTCAGGAGATGAATGAAAGGCTGTTCTACAAACTTTTGATTGACAATGTTGAGGAGCTGCTACCAGTTGTGTACACTCCAACAGTTGGTGAGGCATGCCAAAAATATGGGTGCATCTTCAAGCGTCCCCAGGGTCTTTTTATTAGTTTGAAAGAAAAGGGAAGAATTCTCGAGGTACTGAAAAATTGGCCTCAGAGGAAAATTCAGGTTATTGTTGTCACTGATGGGGAGAGGATTTTGGGTCTTGGGGATCTTGGCTGCCAGGGGATGGGGATACCTGTAGGGAAGCTTTCCTTGTATACGGCACTTGGAGGGATTCGTCCATCAGCTTGCTTGCCTATAACCATTGATGTGGGAACAAACAATGAGA…
fd_74	192	TTCAACAGATCAACCTTTTCTTTGGTTCCAGCACTTCCAACAACATAACATCCTAATAACTTTGCAAACTGGCCAACAAGCTGACCAACAGCTCCAGAGGCAGCTGAAACGAAAACATACTCTCCTTGCTTAGGAGAGCATAGCTCATAAAAACCAGCATAGGCCGTCATACCAGGCATGCCAAGGATTCCT
fd_90	165	GAAAATTGTTAAATCATATTTTGTTTATAATCAATCATTGAATTTTTAAAGGAAAACAAAATCCTACAGAACAGGATGTTGTTTTGTTAGAGAATGCACTGAAGTAATGGAAAAGAAACATTGACTTGACTTCAAACTGCTTTTTTCATAGATGACAACACACCA
fd_101	387	CAAGCTTGGTATGTCAAGTTTGAGGTGGAGCGTCCCATCATACTCTGCCACTCCATTTTCCCACCCTTGTTTTCAATAAGTTGCAATAGGTGTTCTAGATCTATTCTTTCCCTCCCACAACTTCCCCTCCCTGGGGGGTTCCTGTGCGGGCCCGGCCCCCCCCGCCACTTTCAACCAGCTGTGCCGCCGCCATCGGAGAACTGTCTTTCCCTTCCAAATAAACCTGGACCAAAGTCTCCAACCNNNNNNNNNNNNNNNNNNNNNNNNNNNNNNNNNCCAGACCCTCGAGCCCCGAATCTTGGTGGCGTGGTCCAGGCGAACTGGAGCTTGGAGCCTAGACCGAGATAGAGCAGACTGGTCCACCTAGGGTGCTAGGACCAGCTGATA
fd_102	190	GTGTGGTAGGAAGAATTATTTTTTTGATGGATTAAATGAGGTTTCAAATGATCATGTTCATTCTTCTTCTGGGGTTGGTATCACACTTAATGAAACTGAGTCCAGTGGGTCACTGGTCAAGAAGCGATTGTTGTCACCATTGAGTAGTATGCTTTCTGCACATCAATTGGGTGTTGATCCTCTAGATATT
fd_109	1158	TCGCACTCCCACAGTAAAAGCCATTGCAACAGGTGGGACCCGCTTCGCCAAAGGAGATGCTTCAACCAGATGCTCCAGCCCATTTAGGATTTGATAGCGAGTGTTGGAAGACACCGCAAGAAAAACACCCCAAAGAGCAGCACTTTGAAATAGAGGTGGCACAGGAATGTCCTCGTCAGATTTGTTTATGCTTCGTTTAGCAGTCATGATCAAATTTGCAATGCCTTGGCCAATAAGACCACACCCGAATCCAACTGAGCCATACAATATGCCCTTGTAAAAATAGGTAGCAATCCGCTGTTTCATTGAGAATTTACATCCTGGCCTTTCAGCTTCAAAAACACTGCTTGGAAGAGCTCCACAAGCACGATTGAATCGTCCAAAGAAACCACTAGATGT…
fd_112	185	TCCCCATTGAGAGAGAGATAGTAGAGACCATGAGGGTTCGCCAAACCCCTTAAAATGCGCACTCCACTGACCACTCTCTCTATAACACAGCTCAATACCCTTCTCTTTAGATCCTAATCTTCGAACAACAGTTTCTTTCTGAGAATCCATCAGAGATTGTTCAAGCAATATCAGATTTTGAGGAA
fd_117	177	TTTTTTATTTCTCACTTTTGGGAGATACAGGTAATATTCAATTGAATGATTGAATAGCATAAGGAGAACAAGAACACAGGGTAAACTAATTTAGTTTTGAATAATTGGTGTAGCCAGATCGGTATAAATATAAATCAAAAAAAAAAATTTGCATAAAAAAGAGAGATAGTTTAGGGG
fd_123	157	AGTAGAGCTCGGATCTGGAACCTTCCCACACTTCTCAAACTCCTCCTCCGCCTTCACACCCTCATGGATCAGCAGAGTGGCGTCGCCGCCGTCATCGACAATCAGATCGGGTCCGCCGCCGGGGCCCCAGTCGAGGGCCCGCTCCATGCACCACCAG
fd_124	150	TCTCAGCACCAACCAGCAGACGCACAACAGTTTCTCGAGTCGGCAACTGTCATCAGGTGCTAACAACATAGTGACAAATTCGAATAGTAACCTGCAAACGCACAACCGCTTCTCTAGTCAACAACAGTCATCAGGAGTCAACAACATAGT
fd_127	164	ATTGAAACATGCCTTGTGGTTTCCAGAGGGAGGAGTCCTTCTTCCAGGGGCTCCCATGTATCAGTTATATCAGTAGATCCAATTGATGTAATTTGATGAAGACCAACAATCCTCCTCTTAATTAACTCCACAATTGTTACAGTTTTGTTGATAGCTCTACCCAT
fd_135	847	TTTTCTAATCCTTTGATAATAGCTTGCATTTCTTCTGCTAAGGACTTCAATTGTATCTTTGTTGCAGCTTCCAGGTTATTAAGATCCACATGAAAGTCCAAAAGAGGTGGTGACTTAGAGGCAAGGACCTTGCAAAGATAATGCATCAATGTCATCTTGCTGTTGGAAGCACGTGTATCAGTGAGTTTTAAAAGACTGTCCAACTTGAATCCAACAGCAGAACCTCTGGCAGTTCCTTGATTTAATGTATTCCCCAGATATAAGATTTTCTTCATGATTTCCTTCAATTCGAGGGAATTACGAACCTCTTCACATGCAGAATTCACAGTGTTTAAACTCTTCTTTCTTAAAATCTGATATCTGAGAATTGAACTGTATCTTGAAAAGAAACACTCTTAG…
fd_144	180	CTTGTATTTCACCAATGAATATATGTCCGGTTTGGGGTTTTGGAAGCGTTACGGTTTTACTGACAAACGGATAAAAGGGGCTGGTTTTGATATTTATGGATCTCGCCGACTGACACCAGTTATTAGCCGCCGTGGACCCAAAAAGCTAATCCTGATATTTGTTTAAGGAGTGTTTTTTCC
fd_145	192	CCATGATCAAATCCTTCAAAACCTCCAGAGTCCTCCTCTGTCTCTCCATCGTTTGCTTTCTAAGCCTCAAAACCAAATCAACCCCAAATTTCCTTTCAATCAATTGCCCAAACACAACCTCTTACACTCCAAACAGCACATACAAAACCAACCTCAACACCATCTTCTCTTCCCTCTCCTCCAATTCCACCT
fd_146	184	AGAGAAATTTCTTGTTTGCATGCCCCATTCCTTGTGCAGACACCCGTTCAACAGAAGTTTGAATTGTTCAATGCACAGTATGTGCGCAAAGCAAGTTATGCATCAGTGAAGTGTGACTTTGGTATCTCGTGAGTTAATATTCATGTTATGTTATGACAATAAACCAAGTTAATCACCCCGGTTT
fd_157	833	TTTCTACAAACCTTCTGTCAGTCTGGTGCTTTGGATTTGCTTCCCAAATGGACCTTATCTTTATTGGGGGCTTATTGGTGGTCCATTGGGGAGTGAAAGCACTAATCATTGTAGGTCTTTCACTCCATTTTTTTCCTATTCTATAGTGATGGGTTCCTCANNNNNNNNNNNNNNNNCATACATGGCACCATCATTACCTCAGTGTGATGATGCACTTTGGTGGGGAGAGGTTCAAACTAGGTAGGTTGTGTTGATACATTTCTGCTGGTTCGGTTAATGTTTCTGTGTCTAGTAATGAGATCTTTGGCTCTCATCTGTGTTGAGCAATCAAAGTCTCCACCTACAGATTTCAGNNNNNNNNNNCATGATCATTGTTCCGGGTGGGCAGCCCACAATGAG…
fd_164	186	AGAATCTCCTGACTCTGAATATTCAGAACCCTATATCCTGAATCAACAATTTGCTTCTGCAGTGCATCTGCCTTGGCGTAATTCTTCCCAGCACGTGCTTTTGATCTTTCAACGGCTGCGATTTGCACGTCTATGGGAACAGAAGATGACTCCCTTGGATCCATGGTGCTCACATACACTGTGATG
fd_171	152	AATGAAGTTTGGGGCAGGTCCACTTACGGAGATTCTGGGATTATAAGCACTAGATGATTCCTGGGGGTCCTTGAATTGCATAGGTTGTGTATATCCAGGTTGACGGGCATTCGCATTGTTCTTATTTTCTTGAACCCCTATTGGCACACTTG
fd_180	155	GATATATACACCAGAGGAGTTGGATGAGGACAAATCTTTTCAACTCTTCAGTTGGCATGCCTTTAAGGAAGACCATCCCATAGAAAACTATGTGAAACTTTCAAAACAAGTTGTGGACTATGCTAGAGGGCTTCCATTAGCTCTTGAAATTTTGG
fd_184	616	CCCAAAATTCACAATCTTCTCCTTCCGGTGCTCTTGGGGGCAAATACGAGCAACATAGCGATTGGCAGCAGGCCAGTTGACTGATGCCACAACAGCTGCAATGGACGGACAAGACGCATTAAATGCTTTAGGGTGATTGACATCAGCCCCCACAAACATAACATGTTCGTCACCTTCGAAACCGGGGAGTGGTCCATTCAGTTCTACATTGCTACCCCCAAGCTTGCAATTAAGCTTCAGAGCAATGTTTGCAAGGTCCTGGTCTTTTCCTTTGTTTGCAATACCAACTAAGCAACATTGAGTCAATACACCAATCTGGGTCTCAGACACCCATTTGAGATACTTGTAACCATCATGCTTTCCAGACATCACACAGAAAATAAGTTGTAGTTTGCCCTT…
fd_189	158	TTGCCTCTCCTAGCTTGAGCAGCAGAAGTGTCTGCCATTTTATTATTCAGGTAGTCGTATTCATCCACATCAGAATCTGAGCCACCCATCTCTCTTCCACGGAACTCTTCGTCCATATCATCATCCACGTCTTCCATTTCATATTCATCTGCCATGTA
fd_192	192	CATTTTCAACGGGACAACGTAGTTGGAAGCTGATACCGTTGGAGAATTTTGGTGCAATTCTCCTACAATTGATGCATCTTCAGATAATTAATTCGGTTGATATAGAATCACTTGGTTGTGGTAAAACCAATGCTTCATTTCCAGTTCTTGAACAATCCCCACACACCAATTAATGAAGGACCCTTGTCATGT
fd_196	172	AACACTTCAGCCGGAGCAGATCTTGAGAAGAAAAAGGTTACCGTATTGGCAGAATCACGAAATACACATAACAAGATCCAAAGTTATCAATCCATTGAAGAACTAGCTTTTTTCCTACACTTCCTCGCTACGACTTTGATTGTCGTTCTTCAGTATATTGAACTTGCAGAGA
fd_205	159	TTCACTCGCACAATGTCTCCTTCTTGTAACAGCAGGTTCTCCATCATCCAGTAAGGCATGTATATCATGCCTTCTTCTGCAATGAACTCCAGAACCCCACAATGAGACATGCGCTCGGTAGCAGCATTGTGAAGTTCAAACAACATAGGATAATCAATA
fd_208	172	GTACCAAGGGTTTTGTTTCAGCAGTAAGTCAGATGCGCTCATTTGTTCCGGCCGTTTATGAAGTAACTGTTGCTATTCCAAAGAGTTCGCCTCCACCTACAATGCTAAGACTCTTTAAGGGGCAGTCTTCTGTGATGCATGTGCACCTCAAGCGGCATTTAATGAAGGATTT
fd_209	186	CCGCTTTATCAGTTTGATGTCAAGAATGCCTTTCTCCATGGTGACCTCGAAGAAGAGGTATATATGGACATTTCTCCTGGTTTTGAGGATCATCAGACAGAAGGCAAAGTATGCAAGCTTCAGAAGTCATTATATGGTCTCAAACAGTCTCCAAGGGCTTGGTTTGAGAGATTCACTCAGGCTATG
fd_211	190	TGCTTGTGAGTCCTTTTGGTGCCTTTTATTTCACCAAAGAAACCATTGAAATGGTTAGCGTGCAAGCTTATTACACATCAAAAGCAAATGGGTCATATGAAATAAGTAATACAACTTATACAAGCAGTACAATGATATTACATTAACAAAAAGAGAGTAGGATCAAACCATCATTCACTGCTTAAGAAGC
fd_212	966	CTGTCCTCAAACTTTAAACCCTTTTATCCTGTATAAATACCCCCCACACACACATGCAACAACCTCTCAACATATCACTTCCCATCACTCTCGCTCTCTGTCTCCAAGCCCATCTGAGTTTCTCTCTCTCTCTCCATGGCTGAACTTGAGTATCAAACTAAGCTACCCGTACCCAACAACAATAACAACCACAACAACACAACCACCACTAGTAATTCACGTTTAAAGCTCTTCGGATTCCACGTGTTAGAAGACGAAGAGGTAGACTCGACCAAGACCCCATCTGGGTCGCCGGAGTCCGGCTGTTTTCCGGCCGCCGAAGGCCGGAAATACGAGTGCCAGTACTGCTGCCGTGAATTCGCCAACTCACAAGCATTGGGTGGCCACCAAAACGCTCAC…
fd_218	1020	CTGCAAAACCTAGTAGAAGATAGGGAGAACAAAGAGGGTTCCAAGGAAAGACTGGTTCGTGCGGCGCGGAACTTTGACTTGGAACGAGGTTCTCCATTCGCAGTGAGACTGGTTTGGCGACAGCGACGATTGACGGTTCCATTCTTGAGGGCTTAGCTTTGGTGATTTGAGTCTCATGAGCTGCACCCCCCTCCCCCTTCACTTAGAGGCCATGCTTGTGCATCCTGATAAGAATATGGGAAGTCCACAAGCAAGTGAATCATTCCAGAAACTTCAATGTGCATATGAGGTTCTTTCTGATTCTGTGAAGAAAAGAGACTACGATGAGCACTTAAGGAGGGAAGAATCTAAGCGTGTCTCTTAGACTTCACATAATGCTTCACATCCGGATGGCTCTGA…
fd_229	512	TAAATAAAAGGGTTGAGTGGAAGCCTATTTATAGTACTAGGTCAAAATAGAAATAAGCCCCAAAGTCAACCCAAAATATCAAGTCAAAATATCCCCAAAAAGTAGGCCCAAACCAACAAAAAAATCTGGAAAAAGTTGCAGGTGTCGATCCCCTGCAACACAGGTGTCGACACCCAAGAAGAAAAGCTGGAACACTATGTTTCACAGCACAGCAGGTGTAGACCCTTCCCCAGGCTGGTGTCGACACCAAATTGCAGTGAGCAATTTCAGAACAAGGGTCAACCCTTCCCAGATTAGTGTCGACCCTTGCGGCCANNNNNNNNNNNNNNNNNNNNNNNNCACCAAGGCTGGTGTCGACCACAGAACAACATTTTCAAGTTTCCAAACCACTTTTCAATG…
fd_230	198	CTTAAAGCTTACATCACCATTTTATTGCCATTGTCAGTGCCATCATCATTATCATTGTTCAAAAGTTCTCCCATATATTTTTCTAATTCCTTATCTTGTGTTACCGTAGTCACCATCAGCATTGTTCACAAAATTCTACTTCAGCCCATGGGTACTAGGTGTCTATGCTTATCTAAGAAACAGGGATACGGACACATC
fd_231	174	TCAGTTTCTACCAACTCACGTGATCCCTTCTAGGTTTTTGTAACAAGTTTCTAGTTCAACCAAGCAATATGGTGTCAACTGGTGTCCATTTGTTGCCCCATCTGGAATTTCTTGTTTGTCCTCAAAACCAGCATCGTCAGACTCTGTTTGTGTTGGAGGAGCGGGCAATACCTC
fd_232	152	CTAGCTGCCAAGAACACGTATTTGAATTCTTTTGGATTGATTGGATCATTCCAAAAAGCTAGCCATGTAACCGTATTGTCATGCCTTATTTCTTTCCAGCTTTCACCAGCAATAGGGCATTCTGGAATTGGGGCATCCTTTCCAATATTTAT
fd_236	152	TCCCATGAACTACTCTCCACCCAATTGACACAGTTGAATAAAGCTGCAGTTCCACCATAGCAAGCATTGGTTGAGTCAACACCTTCGATGTCAGTATTTCCAGTTTCCTCAAAGATTTGCATCAGGAAAGTCTTAATGGACTTGCTCTTGTC
fd_238	179	ATCAATTCGGGCTTTCAGGATTGGGACAAACTCATATTGAGAGCAGCTGAGGACCTTGGGAAGCTAGCGACAATATACAAGTCGGAGAAGAGAAATGAGATGGTGGAAGAGGGATACCGGATTTTGGGCAACTCTGGAGACCAATGGAGTGATCTTTTGGGTTCATCAGTTTCCATCCG
fd_239	171	AATGGCCCGGAAAAGTAATTGTATTGAAGGTCAATGAGGGTAAGGTTTAGGAGGTCACAAATGAAGGGAGGTACTGTTCCAGTGATGTTTGTATCGACAAGTGAAAGTCCGGTGACCGAGCCGTTGGTGCAGGTGATCTCAGGCCAATCACAGTGGGTAGAGGTTGAGTTC
fd_240	167	GTTCCAACAAAATGGAAAATTGGTTTGCCATTGATTGAGAATCTTGATTTTTGATCATGGATCATCACTCTCCTGTCTGTGTTGATCCTAAGGAGATCACACATGTTGCTCTCTTCAGATTTACAGTGAGCACATTCCTTGCATTCCCCTGTAAAGACTGGAAGGAC
fd_242	167	CAGATAACTAAGGCTGGTGAGATTGGGTCCTCAACTATGCCTCATAAAGTAAATCCCATTGATTTTGAAAATAGTGAGGGCAATCTTGGGAAAGCCAATGGAGGTCTATCCCATTTAAGCATGAAATTACCTATTTCTCGTTGGCAGCGTGACTTAACTGATTCAAC
fd_245	179	ATTGATTTGACTGTTACTGTCCTTACTACTGGATTCTGGCCAACGTATAAATCCTCTGATCTAAGTCTCCCTGCAGAGATGGTGAAGTGTGTTGAGGTTTTCAAGGAATTCTATCAAACAAAAACAAAACATAGGAAGCTTACATGGATGTACTCATTGGGTACCTGCAACATAATCGG
fd_246	172	CAGTGAGGTATGTGAGGTCTTCTCCAAACCGCCTTGACACTTTTAAAAAGTATGTGGAAAGTTTGAAAATTGAGAGTAAGAGCCTCTTGTGCCTAGATGTGCCAACACGGTGGAATTCAACATATCTTATGTTGGAGGCAGCAGAAAAATTTGAGAGTGCTTTTCAAAGAAT
fd_247	165	CACTCCATAGTCTCACATTTTGAGTCCCATTGGAGCACCCTGCAGATGGTTGTTCCAAGAGAGATACTGGTGTCTGCTGTCTGTTCTGGAGATCCTCTTGTTGCATGGACTGCAGCAGCACGCCTGCTTCGATCTCATTATCCTCTAATTACTCCTCCTGGGCAA
fd_250	185	CCACTAACAAGGGCTGCACTAGCAACCACAGGATTTTTGTCAACAATAGCTTGTTTCAAGTATCTCTCAATTTGTGTTAGAAGTGTTCCGTCCGTGATCCGACAAAGGACACGAATAGCATTTGCCCGATACATATCAGTTTTGCTATTCATGTCCTTCATAAGTGAGCTTGTGACAATAATAAC
fd_251	185	CCCAGATGTGTATCACCAGAAGTAGAAAGTACCTCAAACACTCCGTCACCAACCTCAAGAACTGAAACATCGAAGGTACCACCTCCAAGGTCAAATACCAGAATGGTTTCATTGTTCTTTTTTTCAAAACCATATGCCAATGAAGCAGCAGTAGGTTCATTGATAATTCGTAAAACTTCTAAGCC
fd_278	153	ACCGGTGGGTGGGCAACTGCACCTGATGGCCCATATGCCTGGGGATACTGCTTCTTGCGTGAACAGGGCAACCCTCCTGACTACTGCGTTCCAAATGCTCAATGGCCTTGTGCACCAGGCCAGCAATACTATGGCCGAGGCCCAATCCAAATT
fd_279	165	TCTCGGCTGTAATCAATCAAATCTTTCATGCTATTGACCACTTCAGATATCTGAAGGCAGCGCACATATCTCTTTGTATAGCCTAAATCATTTACTAATGGAACTTCCAATGCTTTTGCCAACTGACGAGCAGATACAACAAACATATTACAGTTATTTTGTAAC
fd_282	158	AGTACTCATGGAGGATTTTCAGTTCCTCGTCGGGCAGCTGAAAAAGTGTTCCCTCCATTGGACTTCTCCCAGCAACCTCCAGCTCAAGAATTAATAGCAAGGGATCTGCATGATAATGAATGGAAATTTAGACATATATTTCGTGGCCAGCCAAAGAG
fd_283	158	ACCAAAAGTTGTGTCCAGACACTAGACGGCCACACCCACAATGTTTCAGCTGTATGTTTTCACCCTGAACTTCCCATTATAATTACTGGTTCTGAAGATGGTACTGTGCGTATATGGCATGCTACCACGTATCGCCTTGAGAACACGCTGAATTATGG
fd_284	164	CCTGGTCGTGTGTTTGACATGTTGCGAAGACAGTCATTGCGCCCTGATTACATTAAAATGTTTGTATTGGATGAGGCTGATGAAATGCTCTCACGAGGTTTTAAGGATCAGATCTATGATATTTTCCAGCTTCTTCCATCTAAAGTTCAAGTTGGGGTATTCTC
fd_285	169	AAATGATCTTCCCCAAAATGACTTCAACAACATTTTCAAATCGCTCCCAACATTCTATAAGAAGATCAAAACAGAGAAAGAAGAAAAGTTACACGGGACTTGCTTCGTATTAGGGGTGCCTGGTTCTTTTTATTGTAGGATTTTCCCAAGAAAGAGCTTGCACTTTGTT
fd_290	160	TCCTTCACCAGTTTAGAAGCCTTCTTGATCGAGAAATGGATAGAGTCCAACTCATTAACAATTCTACTCATTTGTTCAGTCTGCGCCTTCAGAGCTGCTGCAGTATCGGTTCCAACATTAATTGTGTCATGGACAACCTTTTTTGACCTCTCAATGGCTT
fd_295	155	CTCTTTCTTTCTCCAAATCCAGGAGCTTTTAGAGCAGCAATCTTCAGTGCTCCTCTAAGCTTGTTTACAACAAGAGTTGCCAACGCTTCTTGCTCAATATCTTCTGCAACTATTACAATTGGGTATCCACCTCTGATAGCATCTTCCAGGACGTT
fd_296	152	AGACCAAAAGCCAAGATGGTGCTGTGTAAGCTTTCATTAGCTTTTGTATGTCTCATGAGCTTAGCCTTGGTTCATCATTCCTATGCCCAAAACTCACCACAAGACTACCTCAATGCCCACAACGCAGCTCGTGCCCAAGTGGGTGTTGGACC
fd_298	152	TTTGGGAAAATGATAATGAGTTGGAATTATTGTTTAAAAACTAGAGAGAACCCAAAAGCCTCGTGTGTTGAATATTGGCTAATCCTCAAATATGATTTTAGTCAATTTGTTGATGTAGAGAAGCAAGGGCTAATCCTTCTCTATTCATGAAT
fd_301	158	TTGACAAAGATTATTGTAGGGGTTGTTGAGGCATGCCATTCACTTGGGGTTATTCATAGAGATCTAAAGCCTGAGAATTTCTTGCTGGTTAACAAGGATGATGATTTCACTCTCAAAGCCATCGACTTCGGACTTTCAGTTTTCTTCAAGCCAGGTCA
fd_303	163	CCTTCGATTGTTAACACAATGAGAAATGATTTGGTTGACAATCAAGCCGGAATGTGTCTCAGGAAGGATATGTTGCAATCACTGCAGATGATTTTGAAGTGTGATGATCTGGGTTCGACAATTGGCAACATTCGATTCTTGTATATTTTTCCTTAAATAGGCT
fd_304	169	TGAATCCATGTATAAATGATGGAGAAAGCAAACTCGCCTGGAGGACTATTAAGAACCAAGTCAGATCAATTGTTGGAAACAGTAATGGCAGCAATGAAGTCACCGATGTCGAGCGAGGCTGTGGGAGGGGCTGACGCCGTTAGCGGAACCCTATCGAGGAAATCGAGCA
fd_305	161	AAGGCTGCTGCTTTGACAGCAGCAAAGGGCCTTAGCCGTGCTCAGGCTGAGCGAGCAGCCGCAGCTGCCGCCAGAAATGTCAATGCATATGGGCAAAAGGAAGAAGGTCCCAGTAGATGGCAGGAGCGGAAGGAAGCAAAGAGACAGATGTATTTGATGAG
fd_308	152	ACAAAAGGGGATAATAATTTTGGGGATGACAGGCTTCTGTATGCTCATGGCCAGCTCTGGTTGCATCGACACCATATCATGGGGAGAGCTGTCGGGTTCTTACCTTACGTTGGTTGGGTTACAATTATCATGACTGAGAAACCTATCATCAA
fd_312	188	TTGCTCTGCATCTTTCCAAAGTTAACAGTATCCTCATACTTGGGCTTCTTTCCTAATGCTTCCTTATTATCAACCTCAGCTTTGTAGCTTCTTATATGTTCTGATCGAAACATTCCACGCTCTAATGAAGCCCGATTCATCACCAAGGAATCCTCTTGATTGTACCCCAAGTGAACATTAACTGCCAC
fd_314	877	TTTAATATTCTCCTCCAAATATTTGAAGATGGTCACCTGACTGATTCTCAGGGTCGAAGAGTATCATTTAAGAATGCATTGGTGGTGATGACATCTAATGTGGGTTCAACTGCCATTGCAAAGGGTAGGCACAACTCCATTGGTTTCTTGATTGGGGATGACGAGTCGACCTCATATGCTGGATTGAAAGCACTGTTAATGGAAGAACTTAAGGCATACTTCCGACCAGAGTTGCTGAACAGGATAGATGAAGTAGTTGTATTCCGTCCCTTGGAGAAGACTCAGATGCTTGAAATATTAAATATAATGATGCTAGAGGTGAGAGGAAGGCTTTTATCTCTGGGAATTAATCTGGAGATCTCTGAAGCAGTAATGGACCTCGTATGCCAACAAGGTTTC…
fd_338	532	AGAGAGATATATGTGGTGCAAGCACATGGATCAGATGCCATGGTTGATGAAGAAAATTGTGTTTTCTTCCTCCCACATCGGCCAAGGAGTCAAATTTGTGAACCTCCCTTCTTTCTCTTCATGAAAGGAACAGGTTGGTGTGGTGCTGGAGGCGACCATTACGAGCCCCTTATTGCTCATCCTTCATCAGTCGTTTCCCAAGAGAAGGTTGCATTGGTACTTTGAGATTGTTAGTCTGGAAGTTTTGTGGGTTAGAGATTGAATCAAAGTAGTTATCCAATTTTTTCTCCAAATTTTTAGCATGCAATCTTGTTCTCCTGTTCTTGACACAACGAGAATTTTCATTGTGTTGGATTCAATTTTTTTTTTTTTTTTTTTNNNNNNNNNNNNNNNNNNNNN…
fd_342	185	ACCGGCGTTCGCTACCGTTCCGACTCCGAGATGGTCGCCTTAAACTCGCTGGATTTTGCCAAGACGGTGGAGTTCGCCGGAAACGGCGAGGACGCCTGGGTTTTCGATATCGATGAGACTTTGCTTTCTAACCTACCGTACTACGCGCTCCACGGATTCGGATCAGAAACATTCGATGAAGTCTC
fd_344	154	GAGTTAATCAGAAAATACAGCAAAAAGGTGCATCCAAGACAATTCAAGATCGGCGATTGGGTACTGCGCAAAGTAATGGGAAACACCTTGGTTCCAGGAGACGGCAAGTTAGGGCCAAACTGGGAAGGTCCTTATAAGGTGGTTGGGTTAGCAG
fd_345	159	ACATCATGAACTGTGTCATTGTGACCTGTATCAATCTTCTGGGCCGGCATCTTTCCTTGATTTTTTATCACAATGATTCCGCTTACAACCTTCCTTTACTTACTAGTTTGACGTTATATAGTACCTTCCAAGCTAAGAGTTGCCGGAGACAGAGACAGA
fd_347	186	GCATGTCAAATAGACTAGGAGTTCCAGCAATTCCCATTCTATACAACTGAATGATACCAATGAAGAAGAAGGCCATGCTGGAAAGAATGCACAAATTCAAACTGCAACACAAGACCTGAAGTTCTTTGACAGATCAGTGATGAGGAGAGATAGATTGCTAATTGTATTTATATGAATATACTGGGG
fd_353	384	AAACCCTAAAACGTGGCTTCCATGCATGGATTGGTCCGGAGCAGCACACGTTGGGCCTAAGATTACATATTGGTTCTTAATTCCCTACCCTACTGCTACTACTACTACTTGATTGAGGTTGAGTTGAGAGACACAAACAAGCAGAAGAGAAAAGAGAGAAGAGAAAAAAGAGGAAAGCTCAATTGGCATTGGGTAGTAGAGATAATGTTCTACAGAGGATATGGAGATGTTGGCAATGGGTATGAAATGGGTCCAAAGCGGCAGCGGNNNNNNNNNNNNNNNNNNNNNTATGGGACTTCTCCTGGTTCTGGTTTTATGTATAATCCTTCTCCTTATTTCTATATTGGCCAGCCACCTCCTTTCCCTGTTGTCCGACTTCAAGGC
fd_358	169	AGTGCTTCATTAAGAGAGACAAAGCTAATTTAACTTACCGCCTTTTCCTTTGCCTTAGCCCTGCCTTGCTTGTTGAAAATGGGAAATTTCTTCTTTCTGCAAAACGGAGTCGGCGAACTACTTGCACAGAGTATGTGATTTCCATGGATGCAGATAACATATCAAGATC
fd_366	162	TTGTAGGCGGCGGCGTACACGGCGGTTACGTTCCCTCCGAACTCCGGCGACCACCACCCACAACCCTAACCTCCAAAATGAACATCACCAGAAAGGTCCGCACCACTCCACCGCCAATATTCATATCAACAAACCCAAGTCACATAAACCCTAACCACCTCA
fd_384	171	GCAGAAGCTTTGATGACACTGAGCCATACCTTGCAAATAATAAGCAAACTGGTAGAGTTCGTGCTGTGCCTGATAACAACCTTTTGAAAAGTTTTGCTGCAGAGAAAGACAAGGCCAGTAATGTTGCAAAGATCAAAGTTGTGGTGCGAAAGAGGCCACTTAATAAAAAGG
fd_425	169	CACTTCTCTTGTCCTGCTCTGCTTTCTCAACAACAAACTTGGCCCTCTCAGCTTCTTGTGCAGCAATTTGTTTTGCTTCAATTGCAGCAGTAAACTCCTTCCCAAAAGTTAGGCCTGTGATAGACACATCGTCCAGGGCAATGTTGAATGCAGCTGCTCTCTCTGTCAA
fd_428	551	ATTACCAGCTACCAATTGCTAGTGTCTGACAAGAAGTACTTCCGGCCTGTGAAATGGCAATACATGGTATTGGATGAAGCCCAGGCAATCAAAAGTTCAAACAGTATTAGGTGGAAGACACTGCTCAGTTTTAATTGTCGGAATCGCTTGCTTCTGACTGGTACGCCTGTCCAGAATAACATGGCGGAGTTGTGGGCCCTATTACATTTCATTATGCCGACTTTGTTTGACAGCCATGAACAGTTCAATGAGTGGTTTTCAAAAGGGATTGAGAATCATGCGGAACATGGGGGCACTTTAAATGAGCACCAGCTTAACAGATTGCATGCCATTCTAAAGCCTTTCATGCTGCGCATGCTGCGGCGGGTTAAAAAAGATGTGGTTTCCGAGTTAACCACT…
fd_429	653	TTCTTGAATTTAGCAGTTGATTGTGCATCTGTCATATGTTGTCGTGTCTCTCCCAAGCAGAAAGCCCTGGTAACAAGATTAGTAAAAGAAGGAACCGGAAAAACCACCTTAGCAATTGGTGATGGTGCAAATGATGTTGGAATGATTCAAGAAGCAGATATTGGTGTTGGCATCAGTGGGGTGGAAGGGATGCAGGCTGTGATGGCTAGTGACTTTGCTATCGCGCAGTTCCGGTTTCTGGAAAGACTTCTGGTTGTCCATGGNNNNNNNNNNNNNNNNNNNNAAGAGAATTGCTCAGATGATCTGTTATTTCTTCTACAAGAATATAGCTTTTGGTCTCACAATCTTTTACTTCGAGGCATTCACTGGCTTTTCTGGGCAATCGGTTTATGATGATTG…
fd_435	165	GGGTTTGTTGGGTTTGGGGTTATCCATGGTGGTTTTGTTGGTGGTGGGTCTGTTTTCGATTCTGCAAATCAGGGTTAGGGTTTTGGGAGTGGTATTTGTGAGGAAAATGTGTTTGGAGGGTGTGTGTTTTGGAGACGTGATGGGTTGAAGAATGAGTGGTGAAGC
fd_440	185	TATATCCTAAATAATGTATGTGAATTTGTATTGTGTGAGTTGAGTTTGTATTTGTGTTTGTTTAATTAGTGGGTCTCTTTTACACTATGTCATGATGACCGAGTAAAAGAGGTGTTATCTGGATCTGTATTCATATGATGTGGTTAATAATATTGTTTGATATGTTTCCATGTTAATGTCAATCT
fd_442	193	GGGTATCCAGAAATAGTTGGTTTACCGACGTCAGGCACATTTGTTGGGGGACCTGAAGTACAGCCTGGTCCATCAGGCCTCAGAGGCATAAAATGAGATGCATGGGTGTGTGGATCAGGTGGAAACAAATTACCTGGTGCAAATGACGATTGCAAAGGGAGGTTGTTTGGTCTTACAGGGTGCGAATAATGAT
fd_448	195	CCTGAGTTTTCATAAATTAATCTAACATATCATCACAAACTTCACTTAATCGCATACAATACCATGAGATTACAGCTAAACACACAGATTTTGCGAGAGAGAGAGAGAGACTAGGCCAGTGGACGGTAATCGGCGCGAGTGATATTGCGATCGACGCAGAGGATCACATAGAGAGCGTAAACTATTCCAGGAATG
fd_455	163	TTCAGAGTGCCCGCAATTCCTAGTTGAAGATTCTAGCATTAGCCTCCCGTTACTCACCTCGATAGCTATGAATGACATTCCTCTAACAAGCCTTGAAGCGGTCCTTGAGATGAGGAGTATGGTTGATGATGAAGTGATATCGGCAAATGCAAAGTCTAAGCAT
fd_458	185	TGTGGTTGCTCGATCTAGTGTTGAGATAGAATTCAGGGCTATGGCTCAGTGGGTATGTGAGTTACTATGGATTAAATTATTGTTGGGAGACTTGGGAATTCATCAGACTGACTCTATGCGACTATACTGTGACAATAAGGCCGCAATCAACATAGCTCATAATCCAGTTCAGCATGATAGAACTA
fd_460	181	ACTACTACTGAGGAGGACAGTTTAGAAGAAGCGAGAAGAATAATGGAAAAGTACAAGTGAACAAGGCAGGAGTGACGGTTTGTTGAGAATATGAAAAACGTTAATGTCAACGTGACGGTTATGCTTCTCAATAGTTACCTCTCCCTCTCTCTTGTACTTATAATTTTCCTGTGGTGTATAG
fd_461	175	TGATGAACCAGATCCCCATCTCTCTTTTTTCCTTTATTTTTTTTTCTTCCCCTTTTCCCTGTGTTTGTGTGTGTGTGGAGTGGAGAAGTGAGGTGAATTTATTCAAACCGACAAAAAAAAGAGGGGGTGAATTTGACCTATTTTGCTCTTTATTTCTTGCTCACTATGGTAAGGG
fd_465	192	GTTGTTGGGTTGGATTTGGTGGATGACGAAAGCAAGCCTGAAAGACGCCCCACAAAACATATGCCCACACCGGCTCAGTGGACTAATATATTCAATCCTGCGTTTTCGTACTATGTGTATTATTGTTATGCTAACCTTTACACTCTAAACAAGCTTCGTGAGTCAAAGGGCATGACAACTATCAAATTCCGC
fd_466	199	TAGCGGCTTAGATGGTGATTTGTTTCAATCGTATTGGTTTTGCAGGTGTGGAGATTTGATATAATTTAAAAAAAAAAAAAAATGGGGATTTTGGAATTAACTTTCAATTAGGATGCGTAGAGGTCATTCATTGAAAGTTTTTGTCTGCTCGATAGCTTCTTGTGCTTTGTCAATATTGATAAAAGTCAGGGAAAAGGAT
fd_467	188	AGGATAAGCTACACAACATTTGCACCGCCGGAATTTGGTGCTGGGCAGGCACCTTTGCGTGGGGCACTCCCACCTGCCCCACAGGAGGAGCAACTGCGCGCTTCTCAGTTGTATGCATTCGCTGATCTCGATGTTGGTTTACCTAAATCAGCAGAAAGCAAGGAGAAAACAATTGAGCCATTCATTGA
fd_471	199	CAGTGGCTTCGGAATCAAATGAATACGAAATTTGAATTGAAAGCACCGAGCGAGGGATGAAGAGATTGAAGAGAGAGCATTGATGGTACGATTGAAGATCTGTGAGAGAAGATACGAAGAAACCTAAAAATGGAGCTCAGGGATTGGACTGAAACACAAAATTGAAACCCTAATTACTCTCTCTCTCTCTCTCTCTCTC
fd_476	691	CAAGTTTCCACGGATTGGCAAGATGGTGACTGTTCTTATTGGTCATCCCATCTACTTTGATGATTTACTCATGGAAGAAAACTACAATGAAACAAGAGAAAACCTATATGATGCTGTATCTTCAAGGATTGGCAATCAGTTACAGGAATTGAAGGTCCAAGCAGAAAGACTAGCTCTTGAGCAATCACAACAATCACAAAACTATCCCTGGCATTGCACAGAACGAGCAGCGAGAATTTTGCNNNNNNNNNNNNNNNNNNNNNNNNNNNNNNNTTGGTATGGAAAGTTATATAAATCCTGAAGATGATTCCTTCACATCATTGGAAAATTCCGGGACTGAACCAAGGACAAATAGAGGCCATCTAGAAGAGCCCAATTCACCTGATCGATGCTTCAGAG…
fd_490	180	AAGGTATCGTAAGATGGATTTGCCTTAATCGTTGGTTCAGTCACCGTGTTGTTCATCCAAACTCCAACGGCCATTGTTGGTGACAAGACTATCGTATATGCTGCCGATTATGTTTATAGTTATGTGTATGCAGCAATGCAATAAATAAGAAATTTAGTTTAATTATTAATTGAAGTGAAC
fd_510	528	TTATGGCTCCTGTGGCACTACTATCATGGATGCCTGGTTTCCAGTCGATGCAGACAAGGATTTTATTCAATGAAGCATTCAGTAGGGGCCTGCAGATATTCAAGATATTGACAGGAAAAAAATCTAAAGCTGACGTGTGACTTGAGGTTTGGAGTTGGCACGAGGCGTAGAAACATGTAGAAGTTGAGAGGCCAGTAGATTGTAGAGGTTCTTGTGTGTATGTTGTTACGGTGGTGGCAGTTGCCTATTCATTTCACCTTCATTTGATTAANNNNNNNNNNNNNNNNGGGAGCAGATTATGCCAAATGGTTTTTCAATCATCACTGGGTTTATCTTCCTTTTTACTGTTGTAATTAATCAGTTTTTCATACTTACAATTCATGTTTTGCATGGGGACTT…
fd_513	164	TAAAAGATGTTACTTTTTCTGTTTTTTGGTATTTAAAAGATTACTTAATTTTCGCCAACAGATAAAAATCCGCTTGTTTTACTTTTTTTACACTGTATATAGAGCTGTTTGTGCAGAGCATAGCGGTGTTATTGATAAGTGAATTAAACCACTGGGTATGGCCC
fd_514	191	TGTGATTGCTGATATTTCAAAATAGTCCAATCGAATACATAATCAAACTGAAAGCCTTCCCGAATAAAAAGATCTCGAAAGATTCTCTTCAGATAAGCATAATCTGGTTTGTCGTCAAACCTCAGCGATCGACAATAATGGAAGTATGATGCAAATTCTGTGGGATAACCCCGACACAAGGCCTCAATTGA
fd_515	194	TGTGCTCCTTCAATATTTTTTATGCTTTTCGATACCAACAACGATGGACTTATATCATTTGCAGAGTATATTTTTCTTGTTACACTACTCAGCATCCCAGAATCAAGCTTTTCTGTTGCATTTAAAATGTTTGACCTCGACAGTAATGGAGAGATAGACAAGGACGAATTTAAGAAGGTGATGACCTTGATGCG
fd_518	182	AGTGACATCCCTGACATTGACAAGAAGAAATATCTGGTACCTGCTGATTTGACTGTTGGGCAGTTTGTCTATGTGGTCCGGAAGAGGATAAAGCTTGGTGCTGAAAAGGCCATCTTTATCTTTGTCAAGAACATTTTGCCACCTACTGCTGCCATGATGTCTGCAATTTATGAGGAAAACAA
fd_522	157	TCCAATACCACACCAGTCACCGACTTACTGAGACAGATCTCCTTAGCTTTTTCTATAACCCTGGCTGCAATCTTCTTCAGATCAGCTTCGACGTAGGGCAAAACCTCAGCAGCCCCAGGACCAGCGAATCCGATAGCAGAAGTAGGAGAAGGTTTAG
fd_530	181	ACGTAAGGAGGATGTGCTCGAGGCACCTTTGGAGCAGACGCTTTCTTCCCTTTCGTCACTTTCGTAGAGTTCGCTTTCGCCGTCACAGAAGCCATGAATGCAAAGCAAAGCAAGAGAGAGAAACTTAACTTAGAGAGAGAAACTGAATTTAGAGAGAGAATATCAGAGGACTGTAATTTTC
fd_541	185	CGCATGATTTTCTTCTCCACAACCACCTGGGTAGCTATCCCAGCATGGTCCATTCCAGGCACCCACAATGTATTGTATCCAGACATTCTACGCCAACGAATAATAGTATCCTGGATGGCAGAAGTAAGGGCATGACCTATGTGCAGGGCTCCAGTCACATTTGGAGGTGGCAGAACAATCACAAA
fd_548	184	CCCCCCCCTCCTATTTATCCAAACAATGAGAGAAATCACAGTTCATTCTTCTTTTCTCTTCTCTCCTGACTTCCCAAACATAGTGTAAGAGATGTTGCTCAAAATTACCTCCCAGCTCTGCTAATGAGTTCTATTGTTGATATATGTGATTTGACCAAAATCAAAATCAAAATCAAAATCAAAA
fd_551	163	CAGGATCTTCATGAAGCATATTATAAACTACAGGGTCAACTTCACGTGGAAGAGCACGCATGATTGTGAGTGTCGTCATATCAAGTACCACTCTTGTTCCAGAAGTCAGTTTTTCCTTGTCTACTTTACTGCGGCAGCCAACTACATACCTGGGTCCACTGCT
fd_557	189	GGATGTGACCCGAGATTGGGACTTGAGTGGCTTCACTAGGATTTTCAAGTTCAGCAAGCCACATATCTGCTCGCACCTGTTACATGGGCAGACATGGGTTTATTTTTGGGTAATAGGAAGCAATTTGGTCCTGCGATGCACGTGGACATACAAGCTCTCCGCCCATCTCCGCCATAATTACCTTACTGT
fd_573	456	CTCGCTCTTAGTCAATGCACTCTTTCAGGCAGTTCCGGTAGCAGCTGAATATGTATGGGTAGAAGCTGCTGATGTTTTGCAGAATCTGACAGATATTCAGTCCATCTCTGAGAGTTTCCATAAGAGAGCTTTATCTGTATATCCATTCTCCATAAAGCTGTGGGAATCCTATCTCAAGTTATCTCGGACTACAAGAAATACAAGTTCTGTAATTGAAGCAGCAAGAGAAAGGGGAATCAAACTCGATTGACATTGAAGGTAGATGAGGAATATAGGTTGCATTTGCATCAGCTGAAGAAATTTTTGGGGCCACTTTCTAGGCTGAAGCTTAATCTGTAGGTGGTACCAAATTGAATTGTAANNNNNNNNNNNNNNNNNNNAATTTTGTGTTTGTAGGTT…
fd_596	198	AATTGATTATTATAAAATATAAATTGTTTTATACAATAGACATTAATTATTTTCCCACATAATGATAAATTACCATTGGAAATGAAATGAAAAATGGTGCTAAACCTTAATCAAACGCTATAATTAGACCTAAAATATAATTGAAAAACAAAAACAAAAAAATAAATAGAGGCCTTGGAACAAGCAGAAAACAATGTT
fd_598	2117	CATCATCATTATCATCATCATCATCATCAACCACCAGAAGAGATTGCTTTCTTCCCCCTCCCTTCCTTCTTCTCAGTTGGTTCCTTTTCAGATTTCGATCACTATATCACTTTCTGTGCTTCGCTTTTCTTGGTCTCTTATCAGGACAATCAAAACATTCATGGAACACTTTGATGAAGAATGCTATCTGGGTTTTGTAGATCATGCCCAGATCTCGTTTTCTTTTGATCTAGCCGAATAGCTCTGAATCTTTGTTTAACTGAAAGAGAATATAAAGGGGAATTTTCATCATATGAATTGGGTCTGATTCCTTTTGGGAGATGAGAAGGGGATTCAACCACTTGTACTGGAACTACCATCAATTGCTTAAGAGCATGCTTGCCGGTTTATGACTGCAGA…
fd_599	154	GTAGTAAAGACCTTCAAGCATCCTAGCACACCCAATCATCATCCCCGAGTTCTGGTCTTGAAATTCACAATGGGATTCAAAAAATGGAACACGACAATTAGAATCGTTAGATAGTTTACTGACAAACAAAAGGTTACAGGCTAAGTTGGGGACG
fd_602	187	GACCCCAAAACCCCTCCTCCTTTTCTCTCTCTCATTGCAAAAATCTCTCACCTGCGGCTATGGATCCATACAAGTACCGCCCTTCAAGTGCTTACAACTCTCCTTTTTGGACAACAAATTCTGGTGCTCCAGTGTGGAACAATAACTCTTCATTGACAGTTGGAACTAGAGGTCCAATTCTTCTTGA
fd_605	866	TCTCTCTCTCGAATTCTTAGTAAGCAAGTTCATCTGCAATTGCATTGACGGGCTTCCATAATGTTTAGGCGTGCTCCAAAGAGAAGTGATAACACCCAGTACTATGAGATTCTTGGTGTTTCAAAAAGTGCAAATCAAGATGAGCTCAAGAAGGCATATAGAAAAGCTGCTATAAAGAACCATCCTGACAAAGGTGGAGATCCCGAGAAGTTCAAAGAGCTGGCTCAAGCTTTTGAAGTTCTTAATGATCCAGAGAAAAGAGAAATTTATGATCAATATGGTGAAGATGCCCTTAAAGAGGGAATGGGAGCAGCTGGTGCTTCTGATAATCCATTCGATATACTCGAACAACTTTTTGGTGGTGGAGCTTTTGGTGGAGGCAGTAGTTCAAGAGGTAGA…
fd_612	175	CATCAACAACCACAAGTAATGCAGAAAGCAATTCATCCACATCCAAACTTGAAGAGGAACTAAAAGTTTCTTCTCGGCTTCGAAAATTTGCATTTAATGATCTTAAGTGGGCAACGAGAAATTTCAGACCTGAGAGTCTTCTTGGTGAAGGTGGTTTTGGTTGTGTATTCAAGGG
fd_623	154	GAAGCACTAGCCAAAGCACTTGTGTTTTATTATCCATTTGCAGGGAGACTTGTTGAAGGGCCTAATCGGAAACTCTCGGTGGATTGCACAGCCGAAGGGGTTCTATTCATAGTGGCAGATGCAAATGTGGAGATCGACTGGCTCGGTGACGCGG
fd_626	384	GACCACAGAGTCTACTAATTACTATGAACCTGTTTTTCACACAAGGTGAGTTTAATGGTAGCACCCTTGCGATCGTTGGTCGTGACCCAATATTATATCAGTACCGTGAGATGTCTGTCGTAGGTGGTTCCGGTGAGTTTCGACTCGCACGAGGAATCGCAACCGCCCAGACTTTTTCAAACAATCCTGCGACGAATACTGCTGTTCTTGAGTACCATGTTGTAGTTATTCATTATTAAGCTGTCTTCGATTGAGTGACCAACCATGTTTGTGTTTTTCAGTTTATGGCNNNNNNNNNNNNNNNNNNNNNNNNNNNNNNNNTTTTTTCACAGAGAGACTACGATCGAATGAGTCTCACTTTTATCAATTTTCAATATTGGGCTG
fd_629	199	TCAGAATCAGCCTCATGCTTCAACTCCCATTCAATTTGAGCATTGTTCTCCTTCATCGCCACTTCCTCTGTACTGTCTCCATTGCTGTTAACTCCTACCATGGATTCATTCTCGGTGACCATTGATCTAACAGATGAAATGTCCTCTCTCTGCTCCATCCCCTCCTCTTCTCCCTCAGTAAATCGATGCTGGTGGTTAT
fd_637	167	CGGGGGGCTCTTTTTGGACTATGTAGTGAAGAACTGCTAGAGAGGAGCATGCAAAGAGTACTACTAGCCAGAGAGGAAAATGGGAATTCGGAAGGAGAAAACTGATGGGATGATTTAGTGGCATGAATGAGTTACAAGAGTATAGAAGGGCAAGCGGGCAAAGAACA
fd_640	188	TATATTAAGGAAGCAACTGAACTAGGTAAGAAGGCAAGAGAATTGAAGAAAGCAGCTGATGCGCTTCGTCAGGAGGAAAAGAGTGGCTCAAAGGGAAGGAAGTGGCGTAAAAATGTAAAGGCAGTAGAAAAGGAGTTGCTTCTTCTGGAAGAAGATGTAAAGGCTTTAGAAGAGATGTACCCTCAAGG
fd_643	170	CCTACCTGTGGAGTGAAGTGTTTGTTGGAGGAGGAGGCCATTAAGGTTGGGGGAGCTAATCACAGCCATGCCACCAAGGATCTGTATGACTCAATAGCAGCTGGGAACTACCCTGAATGGAAACTTTTCATCCAGATAATCGATCCTGATCATGAAGACAGATTTGATTT
fd_644	160	CTCAGTATTTGTTCAATACTTTTGAGATTTTCGTCTCTTCTGGTTTTTTTCCTCGTCTCTTTCATTGCTTTTTTTCCCCACTTACAGGCTTCTCTTTCCATCACATGTCTCTTACGATGGTCGTCTCCTCTCATCAATCTCTCCTCTTTTGATTATCTTC
fd_646	152	ACTCTTGAGGGTATCAAGCAATTTTATGTCAATGTCGATAAGGAGGAATGGAAGCTCGAGACGCTTTGTGATCTCTATGAAACCTTGGCCATAACCCAAAGTGTCATCTTTGTTAACACTCGGCGCAAGGTTGACTGGCTCACTGACAAAAT
fd_647	152	CAGCAGAAGGATCATTCAATTGAACATAATAAGACTTATTCGCAAGAGAAAACAAAATATAATCTAGGGTTACAAACTTCAAGTACTGATCGTGTACCTTGGAAATTCAATTGGTGGAGTCGCAATTGAGAGTCCCCGATGCGAGATCTTCA
fd_651	157	GTGAAGAAGCGTAGAGAAGCCATGTCTGGTTGTTGTTGAGCTTAATGGAGTATTTAGTGAGAGAACTATCGGGAGAGATTTGAAGAATGGAATGAACTGTAGAAATCGAAAGCGAGACACCATTGGTAGCAACACAGGTCAAATAAGGGCTTCCTCT
fd_653	175	AATAAGTTAAAGAAGATGGCTTTACGGGTGATAGCTGAAAGCCTGTCAGAGGAAGAAATTGCTGGTTTGAAAGAGATGTTTCAGGCAATGGATACTGATAATAGTGGTGCTATCACATTTGATGAACTCAAAGCTGGTTTGAGAAGATATGGCTCTACCTTAAAGGACACGGAGA
fd_654	184	TGAGATCATGTTCTGGATGACGGTAAGATCAATGGTTCACGATGACGATCTGGAAACCGTACCGAAGATGTGTTAAATGTAGAAATCTGGATGGTAATGGGTTTGCGATTTGTATGATGATCTCGAAGCTGTGTTAGACCAGATCTTTTCTTGCGATTCACCAAGATCAGAGGGTTTATCAAAA
fd_656	170	GCGAGCATGAATACTCACCTTGGCATTGAGCAAAGCCGGAGGGATGATTTGGAATCACTTGGATATGTTCTTATGTATTTCTTAAGAGGAAGTCTCCCTTGGCAAGGGCTGAAAGCAGGAACTAAGAAACAAAAGTATGAAAAGATCAGTGAAAAGAAAGTTTCTACCTC
fd_657	185	AGAGCACCAGCAACAGCAGATCCAGCAAGGTTCTTAAGCATGTTCAGCTCTACGAGGGCAGGAACAGTGGTTTTCAATACCTTCCTAACTACCTCCTCGGTGATGATTGCCTCACAAACAACAGACTTTCCACGCCCTTCAATCCAATTAACTGCAGCTGGCTTCTTGTCCGAACAAAAGTTCCC
fd_659	184	ACACTTGATTCTTCAGTTTCAAAAAGCATCCGGAAACGCATCCCAACAGAAACCCGGGTATGATATACCGCCTTAACATATTTTGCAAGGGGTATGACAAATTCAGATGGACTAGCCCTTGGGTTATAAAAAATAGTGAAACAGCTATTAGTAGCAGCAGCATGAGCTGCAGCTGCAAGTAGTC
fd_665	1085	GCACTACTCCGAAATTTTCACTATTGAAGGATACAAATGGCGAGTACTTGTGTTCCCAAAGGGGAACAACGTCGAGCATTTGTCGATCTATCTGGATGTTGCGGATTCGAAATCGTTGCCCCATCAATGGAGTAAATTCGCCCAATTCAGCATAGGTGTGATCAATCAAATCCATGACAAGTCTACTATCTGGAAATACACACAACACCACTTCAATGAAAGAGAAATTGATTGGGGTTTCACTTCTTTCATGCCTCTTAGCGAACTACATGATTCTTGTAAAGGTTACTTGGTAAATGATACTGTTATAGTTGAAGCTGATGTTTCCGTCCGCTGCTCACAAGACTCGAAAAAGGAGACTGGTTCAGTGGGACTTAAAAACCACAAAGCTGAGCAGGA…
fd_666	193	ATTTCAGTTTCTGCATTAATTTAGTGGCACGATAGGAGTTCACAACTTGGGTTTCATGCGTTTGTGATGAGGAGTTTCATTTGGCAAAACTAAGCAGAGATTTGCATATGCACGGCAGCAGGAAAGGAGACCATCAACGAGAACTTTTTATGCCTTTTTAAACGAGATAATTATTTGTTACTGCAAAACTTAG
fd_668	191	TGAGCCTTTACTTTGGAAAGCTTGCTGATTTCCTCTGGATGATCCACACAGTACTGCATTTGCTCCTTAAGTTTGGGTCCAAACTCCTTGTTCAGGCTATTAGCAACAGCTGTTGCAGCTTTTCCACCACCATATCTCTTGGTAAAATCCTCCTTAACTCGATCAAGAAATGCCATTGGAATCTGTCTGCC
fd_702	169	TGCCCTCGCAACTCTACGAACCAATCCCTTTAAACTACCCCCGACGCCCTGGTATCCGAAGGTAGCAATGTCACTTGGATTACTTAGTACGAGACGTGTATGACGGCGAAACTATAACATGTATGGGTCGGAAGATGTATGCACTTCATTGCTCCTCTCAGCATGGACA
fd_705	164	TCTAGACCGCCTTTGCCGGTGTTTTGGTCCATTGGTTCGAGGCCAAAATCGGAGAAAAAGGCAAATTCAGGATGTTGGGTCCAAGCTTATAGCAATGGAGATGTATACGAGGGTGAATTTCATAAGGGGAAGTGCTCGGGTAGTGGGGTTTATTACTATTACAT
fd_706	151	ATGGTGAAAATTGTGGGCTTGTAAAAAATCTGGCCATCACAGGACTCGTCAGCACAAATGTTGAGGAACCTTTTCTTGACCAATTGCTTGATTGTGGGATGGAGAGACTGGTAGATGATACCTCAACTTTGCTTTCTGGAAAGTACAAAGT
fd_707	152	AAATTATTAGATCTACTGCTTACAAAGTAACGGAAATGTTTCCCACATATTTTCTAAAGGTACTTTCTTGTTTTTATTTTTTTCTGTTCTTTTTTCTTGGTTGGATTGAACGACAAAGTAGCAGAAATATAAATTCAATATCAAAAGAAATG
fd_712	156	AGAAGGTCTCTTGTCAACTGAAGCAGTTTTGGATAACGGCTCAAAGTTTGCAGCTTTTGCAGCAGAGACGCTTGATCCTTCTCTGTGTTGGAAGGACATAGACTGGTTAAGGTCTGTCACTAGTTTGCCAATTCTAGTCAAAGGGGTCCTGACAGC
fd_717	189	GCTCAACCGACAGAAGCTGAAGTTGCCCATGAAGTGGCCTTGATGTCTCAAACAAACATGTATAGGCCAGGTATTGATGTTACTCAGGCTGAGCTGGTTCCCCATCTAAATTGGAGGCGGCAAGAGAGAACTGAGGTGGTTGGAAATTGGAAGGCAAAGATCTATGATATGCTTCATGTGATGGTGAGT
fd_720	153	CTCCCATCCATCTGTGCTCCAAACACACAACTGAGAATCAGCACCTGAAGATACCAGAACATTGAGAACATTAGAGAAGGCAAGGCCTGTTATTCTTTTCTGATGGCCTTTTAGCTTAGTTTTGACCTCATCAACTCGGACATTATATATTTG
fd_722	157	GGTCTGTGTCGTCACCTGGATGTATTACACATCGCGCAACCACCAATAATTCTCCACCCGATTCAACCATGTAGGGTTGCATACACCGAAGCAATTCACTTTTTATTCCTCCAACTTTTCGTGCCACTGTTGGATTAGGACCCCCAACGTCCCAAAC
fd_726	1752	TGATTCCAATATGAGCTCTGGCTTCCCTGGGTTCCAGCAATCAGGCATCCAGTTCTCAGCCATACAGAGAGAAGCGATGCGTTCTGATTCCTCACATGAATCTGTGCAGCAGTCTCCTAAAATTGCTGCCAAGTGGTTAGATTGTAATGCTCAACAGAATCAACCCATTGAGGGAAGTCAACCAATTCATATAATCCAACCTTTGGAAAATGCATGGCCTGGTCAAAATTTTGAGCATTCAGAAGGCAATGCACGGCAGCAGAGCATATCCTCGTATAAAAATAGTCACCAACGTGGCGATAAACTAATAGGAAGCAAGATGGAATCTTCCTCACCTAGTGGAAATGTCACATTGAATGTTTGCAACAATGAGAAACAACAGAGCTGCTACCAAAGAGA…
fd_728	190	AACAACATGCATATCGGGCATCTCCAACGCCTAGGATGCTTTCAGCTTATGTTCTTTTACATGTTTAAAGTAAAATACAACTTAGACATGCAATCTGCTTTAGTTGTTATGTCATACATTTCAATAATAAAACAAAGCATCATGCGATGTCATTGTTCTACAAATATTAGTTTAGATATCAGTTTAGAAT
fd_734	2070	TTGACATCTATTGTATGGAATCACTTTGAGAGGGTTAAAAAGGCTGACGCTTGTTATGCTGTTTGTCTACATTGTAAGAAGAAACTTAGTGGATCGAGTAACAGTGGAACTACTCATCTGAGAAATCATTTGATACGCTGTCTGAAGAGATCCAATTATGATGTTTCTCAAATACTTGCAGCAAAGAGAAAGAGAAAGGAAACTACCCTTGCTGTAGCCACCGTTGTTGACTATGAGGAGGGGCAAAGAAAAGAGGAGATCATTACTCCTTTAAATATTAAATATGAGCATGACCAAAAAAAAGATGAACCCATCAACCTTGGAACCATCAACCTTGGAAGTGCAAAGTTTGATCAAGAGCGTAGTCGACTGGATCTTGCACGTATGATCATGTTACAT…
fd_743	697	GAAATGCTCATTTTGCCCATGGAGTATCGTGAATCACACAATATGTTATGAAGAGTGTGTGTGTGTAGTTGAAGATTCTGCTGGTGATCTTGAGGGAGAAGACAAGAAAGGTTTAGGCGGGATTTGCAAGGACTCCAGGCTCCCTTCTAGCATCTCCACCACCCTACTCATTGATGGTCGGTGTGAGGGATCAGTTTGTATGCACCACAGGCCAGCTATAATCATCTTCCTTGCACTTTCATTTGCCTCGTCATTCACATTGTCAGGTAACCCAAGTTCTTCATTTAGAACAAGACGCTTGTATATCCATTCTGGAAAGTATATTTCTGTACTTTGATCAACNNNNNNNNNNNNNNNNNNNNNNNNNNNNNNNNNCCAACCATTTCTAGAATCAACATT…
fd_751	791	TCCCTAGTAATCCCTTCAACATTCATCAAATCAAGAATCCTTTTAGGAACAGCTTTTTCAATGCCCAATTGATTAACTGCTGCAACAAACTTCCTGTGGAGCTCTATGGACCAAACAACCCGAGGCTTCTTCTGGGATGATGCGTCATCGTTGTCATTCTCATTTTCTTCACCTTCCTCTTCCTCATCCTTTCTCTTTCTATTGAGCTTCCCATTCTGATCTGAATTACCAGTGGTTGTGGGCCCTCCTTGTCCACCTTCTCCATTTCCTTGGTGAGCCATGTCTTGAGTGGATGACTTGTTTTGGTTCTTGGATTCGAACTTCTTCCTCCTGATTACATGTTGCCATATGTTCCTGAGCTCCTCAATTCGAACAGGTTTCACCAAATAGTCACAAGCA…
fd_758	184	AAGAGAGAACAGAGCAAAATTCAATGCACAAACTTGAGAGTCCATAGATCAACAACACATATGTCAATGGAAGAGCAGCTCAACGTTGATTGCATGGCTTACATGTGAGTGTCAATCGATTCTTGTTCTCGCTGATGGAGCAAGATCACACACAGACAAATCAAGAAGAAGAAGTAAAAAAAAA
fd_764	157	TGTTTCGAAGTGAAGGACAACAGAGTCGATGAGGAAGAGAACGAAGGTGATAACTATAATGAAATTGATACTGAAGAGGATGAGTATGGAGATGATGAGAAGGAGGACGTTGATGATGAGGAAGGAGATAATCAGGTGGTGCCGTGGTCATCGACTC
fd_770	152	AGAGCTATTGTTGGATATATGGGGATCTCTGATATGGCATCAGCCTGTAAATATGTTGAGTACTCTAAAACCCCACAGCAAGTGAATGGCTATGATTGTGGTCTATACATTGCAGCTATTGCAAAAGCTATATGCAGCTGGTATGAAAGCAA
fd_780	184	CTTTTATTTGAAGTTAGGGTTCAGTGAGAAGCCATGGAAATGCAGACTATGATGAAAAATGCAATCTCAAACAATTAATCTCAAACCCCAACCGATCTCTACAACACTTCTCTGTATCGAACGATTCGACCTCCGTGCAATCTCTCTCTACACCATCATCACCGCATTCATCTCTCTCTTCCTG
fd_781	164	ATCACCTTGCGGAGTATGTTTGCCGTGTAATGAGGGTATCACCTTTCAGATATTACTGCGATATGATTTTTGAAGTCATGAAAAATGAGCAACCTTATGACAGCATCCCGAATTTTAGTGCTGCAGATGCTTTGCGACTTACAGGAATAGGAAGAAATGAATTT
fd_787	910	GACATACACAGAAAATATACAGAAAATTTCAAAATTATATATGCTCTCTCTCTCTCTCTCTCCTCCGTTCTCTTTTACCAGATTCAATCAAGTTGTTATGCTTGTTAGTTTAGTGGGTTGATTTGTATTTGGTTAATTGATTGATGACTAGAGAGATTACTAATATGAATATGGTGAGAGATGAATTGTAGATTCCACAAATGGGGTGTGTTTTTGGTCGAGAGGTTTCGTCGGGCGTAGTTTACGAGTCTAAGGAAGAGAATAGGGAAGCTGAGAATGGAAGGAGGAGTAAGAATTTGAGTGTTGAATCTAGGGAGACATTAAGGGTTGGGGAGAGAAAGATTGACAATGATAAGGGTGGGGCTAATAGTGCTGTGACCCAGGAGGAAAAGGATGACG…
fd_812	188	TTCAAAAAAATTAGGGCAAATTACATATATCCCCTCGAGATTTAGCAAAATTACAGATACTCTTCTGAGGTTTGAGAAATTACAGATACCCCCTTAAAGGTTATATTTGCATAACAAATTAGGGGGCAAATTGTTATGAAAATATAAACCTCAGGGGGCAATTTGTTATGAAAATATAAACCTCAGGA
fd_817	184	CATGGATATTGTGCACAGCCATGCATCAAGTAATACGTTGGATGGACTGAACATGTTTGATGGAACTGATATCCACTACTTCCACTCTGGATCACGGGGTTATCACTGGATGTGGGACTCTCGTCTTTTTAACTACGGACACTGGGAAGTACTACGGTTTCTTCTTTCAAATGCAAGATGGTGG
fd_820	173	TTTTTACTATGAAGATTGTATTTTGAGACCTAATATAAGAACTTAAAAATAAACGATATGACATGTGGTTAAAAAAATCGAAAGTGTTAGTTCCTTGTGATGCCTTAGTCATTTCTATATTATATTACTCATTGGTGCAAGTGTTACTTCAATCCATGATGAAACTCAAAGAT
fd_833	531	CCCATGCTGGCCCACACATCTGAATATACCACATCAGCTCCTTTAACAGCTTCCCTTGGATCATCTGTTATCTCGATTTTGCTGATTCCAGCCTGCCTTGCCTTCTCAACTGTCTTTTCATCTGGTTCAAAACCTTTAGGGCAGGCACAGACAAAATGGAATGGAATAACTGATGCCAACAACAGCCAAGAATGCACAATGTTGTTTCCATCTCCGACATAGACCACCTTTGTTCCTTCCAACTGACCAATGTGTTCAATTATTGTGAGGGCATCAGCCATTATTTGACAAGGATGGTTATAATCTGTCAGCCCATTAATCACAGGTATGGTCGAATACTTGGCCAGATCCAGAATGTCCTGATGAGCAAAAAGGCGTGCCATAATGACATCATTATAG…
fd_837	1099	AAGCTTCCATCTGGAAGGGGTTCGAGCCAATTTTTCAGAAGAGTTAATACTCCATGATCTATGAATTCTTGTTGAAGCTGCTTCTTTGAGAGAACCTCTGTAAGAAGAGGTGTAGTTTTTTGAGTTTATTTATAGCAGGTTTTGACTGTCTATTCAATTCTGCATCTTCTTCAGCCACGACTTCCAGCTCAGCCATAACATTTTCAACTAGCAACGCTACCTCTGCAGCACTTTTCTCATTTTTCTTCTTTTTCCTTCCCATCTTGAAGAGGTTATTGATCTCGTCATCATCTTCACCCTCTTCTGCCTGAGGAGCATCACCAGGAGACCGTGGCTCATTATCACTTCCATACCGGTCAGTAGGATCAACACCAGTGTCATCTATAAAGTTATCATCGT…
fd_841	849	GATCTGCTTCGTTTGTTTGCCCATGGCACGTGGAGTGACTACAAGAGTAATGCTAGTCATCTTCTGCGGTTGGTGCCTGATCAAATTCTGAAGCTTAAGCAACTTACTGTGCTCACACTGGCCGAGACAGACAAGATTTTGCCCTATGATGTACTGATGCAGGAGTTAGATATTACAAATGTACGTGAACTTGAAGATTTTCTTATCAATGAGTGCATGTATGTGGGCATAGTCAGAGGGAAGTTAGATCAGTTGCGAAGATGCTTTGAGGTTCAATTTGCAGCAGGCAGGGATCTGAGACCTGGGCAACTGGGGAGTATGATACAAACATTATCAAACTGGTTGACTACATCAGATAATCTTCTTATCACAATTCAAGAGAAGATAAAATGGGCGGAT…
fd_844	2058	GACTGAGGATGTGCCAGCCACTAAAGGAAATGAGTTCGAAGACTATTTTTTAAAACGTGAACTACTGATGGGAATATATGAGAAGGGGTTTGAAAGACCGTCTCCTATTCAGGAGGAAAGTATTCCTATTGCACTAACTGGAAGCGATATTCTTGCAAGGGCCAAAAATGGAACTGGAAAAACTGCTGCCTTTTGTATTCCTGCGTTGGAAAAAATTGATCAAGACAACAATGTTATCCAAGTCGTCATACTTGTTCCAACACGAGAATTGGCTCTACAGACATCCCAAGTTTGTAAGGAACTTGGGAAGCACTTACAAATTCAAGTCATGGTTACCACCGGTGGAACCAGCTTAAAAGATGACATAATGCGTTTGTATCAACCAGTTCATCTACTCGT…
fd_863	156	GGGGGGGAGTTTAAAACCCCTTCCCCGCCCCCCCCCTTCCCCTTTCCCCCCCCCGCCGCATCACACCGCATCGCCTTGCCTCGCCGCCATCGCCCTCCTTTTTGTTTCGTATCTCTGTTTTGCTCCTCAGATGGGTTAGGGTTCTCAGCCTACCTC
fd_864	159	CTCAAAGTTTCGAACTGATCAGAAGATTGGAAGCACATGCGAAGACATTATATAAAGCCCGCGCAGAAGATGAGAAACACATCCAGGAGCTGGAAAGGGAATTGAAGAACTGCTCTCAAGAAATAGTTGTGGGTGCTGATTTCACAAGGAGTTAGTGGA
fd_870	183	CTCTCACTCTCACTCTCTCTCACTCATCACTCATCTCTCTCTCCGTATGCTTGTCCATTTGTGTATTTCTCCCTCATTATATTCGTCTTGCTCACTCTCTCCATCTCATATTCTCTATTTATCGAGCTTCTCTTCGATTTATCTATCTTTTCTCTCATTTCTTTTCCATCATTCTCTTGATCG
fd_874	425	TATGCCCCACATATCTGAACCCCAAACAAATCCTCAGATGAATGACGTCTAAGCAGCGCCCATTCTGAAGCCTGACCCTGCAAGAGATTTGTGCACATTGCCATCTCACCACATGTTACATCAGCTCCTAACACCTTGCAAACCCTTCGGAAAGGAAGATTCCCAACTGTGGTCAAGGGTGCAAGATATAGCTTTTCTCTGAAATCAATAAGCTTCTTCTCACGTGGGTGTAATTTTAGGCTTCCATCAGTTTCTGCCGGAATACAGTCAGTTGTAGTTCCTGATTCCGCTTGAGGGCAGCTTTCCTCAACATCTTTCGCCAGGACACTGTCANNNNNNNNNNNNNNNNNNNNNNNNNNNNNNCTATGATTTTCATCTGCTGAAGATTTTGCTTTTTTC…
fd_875	165	AGGCAAAAAGCTTGAAGTGACAAATGATTTAACAGTTCTCGGCATGTGGAAAGAGCATTAAATGGTGGTTTTCTTATTAGCTGATAGCTAAGTGAGTGCATTAAGTTTACAGACAAATTGCAGGAAAAGTTAACTGAATGGCAAGTTGGCTTTTTTTAGGTAGGG
fd_879	191	GAGCAAGAGGGTGGAAAACAACAACAATAAAAATCATAGACCAAACAACATCAACAAATAAACTACCAACAACAACAATAGCAACATCATCACACACAAACTAATTGATTAGAAGAAAATTAGAATTGAATGGAAGTATGATTAAGAATCATTATGTAGGATAATAGAAGAATGAATTGGATTTAACAGGG
fd_891	778	CATCACACCCTCCTGGAGAAGGAAAAACTTTGCAGCCAGTTGATGCATCTAGAAAGGCTGTGAGGTCAACCATGTCTTCTAGATTCAAGTGAATACCAGTCTCCTCCTCAACCTCCTTAACTGCTGTACCCACAAAATCACCGTTGTCACCATTCAACATTCCAGCTGGTAATTCCAAAATAAGCCTTCCAACAGGTACCCTAGCTTGCTCGGTAAGCACAGCATAAGTCTCGCCATCCGACTCCAAAAGGATTAGCACAGCTACTGCTGGCCCTCGTGCAAACACAATACCTGGAACCTTCTTTCCTGTTGCCTTATCAACCAGATCTGCGTTGAACTTAACAAAACCAACACGCTTGCCAAACATATCGACCCCCTGAATAAGCACTTGTTTCAAAA…
fd_894	189	TACATTGGGTGTATAGCCGCGTTTGAAGAAGGTACCCAAAAGAGACAACCCAAAATCGATTCGATTAAGGTGGCAGTAACAGTTAATAGCAATGTTGCAGGTGTAGAAATCGACCTGAATGCCTTGGAGCTGTTGCAACTTGTTACGAATAAGAGAAAGAGCAGTGGCGTAATGACCCATTTTCAAAAT
fd_899	648	CACCTCCATCTCAACTAGATGAGCTAGCTTGGCAGCAAAGTTGCCCCCATAAGCTCTCACAACCTCCTTCAGCCTCAGTAATGGTGCAATATGAGGATTTGCTTGACTCACAATAAAATGATTGACATTGAACAGCTCCTTCAACTGCATCATGGGTAGATCAATCTCCAAGCTACCATCCCTCCACTGGCGGGAAGATGAGCCTGAACCCTCACCAGGAACAAAATGAAATGGTGGGTGATATGGAACAATTTCTCCACTTCTATCCTTTGCCATTAGTTCCTGAGCTTCAAAAAGGCCAGGAAAGGCACAAGAAGCAGTCACCGCACTCCATATGACAACATGAGGTGAAGTTAAATAATTAAGGCATCTGGGAGGCTCATGCTTCCTTGGGGAGCA…
fd_901	168	TTTGATGGGATAAATCCATGGGTCTGCTCGTGGATTCGGTTCTCATCATGAGCATTTCTTTGGTGTTTCCATGGATGAATTTGTAAGCAGGGCCTCTGATTCCTTGTGAACCCAGCACACGTTGTACGTGAATTGGATGCAACCATAGTTTGTGAAAGAGCTTGATCA
fd_909	637	AAAACTTGCATGCTACTGAAGTCCCATTGGACTCTTGACTTTTGACCTGATCGTCCTTACTTTTGCTGACTTCAAATCTTGGGTCCGGAAGGCAGTTTAGCTGATGCAGTTAAACTGTTGGACCAGATATATCATAGTGCCGATTTTAATATGAACCTGCNNNNNNNNNNNNNNNNNNNNNNNNNNNNCATGAGGTTGGACATGGTGACATAGTGACATACTTTTTACCAATGTTTGGTTAGACTTCCCCTCATTTATTCTTGGCTATTAGACTGTTACCANNNNNNNNNNNNNNNNNNNNNNNNNNNNNNNNNNNGTGTTTTCGTACATGCACCGATGAATATGGTTTTGAGCTGATACCAGTTGCATATTGTGACAGCACATGAGGTCGTGAATGTA…
fd_911	170	CACTTTTTACTTCGCAATCCAAAGGAAATAAAAATCAACTGTGATAGAAAGGGGTTTGTTCAATTATGAGGTGATTGGCAGCTTGGAGTACTAGAATTCTGGGTGCCTCTGTCATTGATTTTCCTTCAACTGTATGTGTTACCGGTAATAGACCTGGAATTGAATTTGCA
fd_937	181	GGGTCGAGGGTGGAGTGGTCGTTGAATTCAGGGATTTCAAAGTAGGAGTAAGGGGTGAGGAAGTCTTGGAGAGATTCATAGAAGGAGTTTAATAGGGAGAGGAGTTGGGAGGGTAAGATGTTTTGGAGGAGTGTGAGAAGGCCTAAGAGAGACCACATTTGTGACAGTATCTCCATTTTTG
fd_940	188	CTAACATACTTGGAGGATCTTCTGATAACACAGGATCTGGTATTGCTCGTCGATTAGTTTTGAAGACAGGTCTAAATGTGATACTAGCTTGTAACATTCCAAAGAACAGCCCCATGCTTGAGGCTGATGCTGAGAAAAAGTTGGTGGAGAAGTTAATTAACCTGGGGTATACTAGGCCAAAATCTAAT
fd_941	184	TCATCAGAACAATGGAAAGAAAGAGATACCCATAAATCAGGAAGAGCCAATTCAAGTTTACAAAGGCCACCAGTCTGTCCAAGCCCCAGAGACATGCCCATTCTCACAGACATAAGCTCGAACAACTGGTTCGCCGTCTTCATGGAACCCGAAAACCCTCCTCAAACAGAAGGCAGAATGCAGA
fd_942	188	AGTTTGTTTGGTGGGCCATCAGAAGTTTTAGTAGAGTTACACGTGAGTGAATTTTGGCCCACGGTTTTGGGTTTCAAAACAAGCACATGGTTTGGTTTGGTGATCTTGATTTATGGTGGGGCCAGCCAAGTTTGATATTGTTTATTGCCAACAATGAGGTTGTACAGTGGCTTGTTTGGAGATGGGGC
fd_944	193	CTAGTTTCTCCTTCCTTCATTGCCTTCATCCTTTTATTGATGATAACACTCAGTGTAGCGTGTATTTCTTTACCAATTTCTTTCATCCTCCTGTTCCTCTTAGTTGGCAAAAACCTCACGCCTGGGATGTAAACTGTACTGACAGTCTGGAGTATAAGTAGAATTAGTTCTTTCTGAAGTTTGAATATCTTTC
fd_948	525	AGAGTAAAGATTCTTTGATTCCTCTGTGTGGCGGCTGGAGAGGATGAATTTTAGCGGCTTGATCATTTGAAGGAATAAATTCAGGCATTGCAATAAAGAATTTTTTTTTGTCATGTTGGTGCAGAGGAGACCGTACCTTCTTTTGTGGTGAACTCAATTTTTTGTGCTATTTCTTTAATGCTGCATAGTTTTTCTAGCTAATGTGACAGATTTTGGATTGCAGTGGTTGTGACTTTGGGGTTGAGCATGTCTAATTCAAGTCTTGATTCTTCATGTGTAGATTTTGTGGTGTTAACTTCATTATTTTTTTGGCAGATGTTGGAGTCCGTTTTACTAGTATTTCTTGAGGGGTGCGGCCACAAATGCATTGTAGGAGGTGTATCGCATTGATTGTAGAGA…
fd_953	467	CTGAATCCTCATGTTCTCCATTTTCCCTAGCACCTTTGACATTGCAGGAATCAGCTGCAGAATTCTTGCTGCTATTGTTACCAGCATCAGCTTGGAGTTTGCTAACAAGCTCTTCCAATAAATTTACTCGAGCTTTTGACTGCTCCAACTCCACAGCCAAGGATCTGTAAGCATCCATTGTTCTAACGCCTTCAGATCTGAGAGTCTCTTCAGCTGTCTTCGCCATTTCCAATTGCATTCGAGTTTTACTAACAACTTCCAAGGCCCGTGCTTCAGATTCTCTGCAATCACTGAGTTGGGTTTTTAAATTTTCAACCAGGGAGAGAGTTTCTGAGATTTCCATTCGTAAGTTCTNNNNNNNNNNNNNNNNNNNNNNNNNNNNNNNNAGCCTGGGCAGAT…
fd_973	169	AAATAGATAAATATCAACTTTTGATTTGTCATCACATTCTCAATTACGTGGGACTCTACTTCATTGCCATATTACTTCATTGCCATATCATTGGAGGTGCATTTGGGGGGTCTCAGATATGGGTCTCTAGCGTTACTCTAAAGATAAGCGTACCCATAAGAATGTGTTT
fd_974	177	AGTGAGCTCCACCACATCCCCCATTTTTATTTTGCAGGTAGGATAGCTCACTGGCTCGTGATTCAACCTCGGCCTCAATTCTTCCTTCACAGGAAACCAATAAGAGGCCCATCTAAAGCTTCCTTGACTAGCTCTTTCCATCAAATCCAGGATGGTTGAGTTTGCTGGGAACTCCTG
fd_976	183	TCCTACATTTCCTTGCTCAGCACATGATGCGGTAAGAACATCAAACGCCACATCTGCGTCTTTAAGCATCTTATCTAGCTTAGAAATCATAGACTCCTGCATTGTCCAGAACATTTCATCCGGAACATTCAAAGCAGAAAGTAATGTAATTATCTGCCGGTTCAGGAATCCAGGCTGGAATCT
fd_978	818	CCTCATCGATTTGGGACATTTTGACGAAGGAAATGGCTGCGAGTTTGTTGGAGACGATCCGTCTAAACTTCGATGTGTTGCCACCAATGTGAAGGTAGAGCTTGACGGAGTTCTTGAGGTTTGGGTTGGTTGTTGAAGGGTACTTCAGCTTGAGGGCTTTAAGCTTGTCCTTGACCTCGTCCATAGACGACGGCATTTTGGGTCGCCTCATCCATAGACGACATAAGACTCGGTCTTCCGTCACCGTCACGCACAGAGTCTCGGTGGGTTGCCTCACTCTCTCGAAAAAACAAAGACTTGTCTTCAACTAAATTCCTTATTAAATACTTGATCTCATCTTCCCTCGTAGAGTCACCAGATAGGTCGAAACCTAAACCCCATTTTCTCAAACAAATTATG…
fd_981	194	CGAAGTGCATTTTCTCTTCTTAACAAGGTGCTAGATGATTATGAGAAGAATTTTGGTGATTCATGGAGAACTATGCAAGCAGATAACGTTCAACCGTGGCCCTATTTGAATGAAGCACTCACTAAATTTCAGGACCCTGCTGAAGCTGATAAGTTGTTGAAAATTCAGAGGGAATTGGATGAAACAAAAATTAT
fd_988	173	CTTGGTATAACTCGGCCGGGCGCCATCTACATCATTACTTAAGCGTGTGACCGAGGTAACTTAGCTCGGTGTGGTTGCAGCAGCTTATTAAAAGGAGGTAGTATCAATGGCGAGGGCCGAGCTGTGTATAGCTCGGCAGGGTGGCATTCGTTAGATCGGCTTTCGATCACACG
fd_990	194	TAGTGCGCTAATTCTTTGAACATAGAGGAGATTTTTTTGGAGTCCGACTGGTTGTGTTTCAGAGAACTGTAATTTCTACAGATATGTGTGTGGTGTTAAAACAAGTGTGTTACTGATAATTACATGTTATCTTAAGTTGATATGAGGACTTCCTGAATAGCCTCAAATTTTTATTGGGAGAAGTTCATGCCAGC
fd_996	166	AGCTATTGTTGCTTGCTAGTTGCTATTTTAGAAACATCATGGTAGATTCATAAATTTCCAAAAAAAATAATTATGCAAAAGAAGAAGGACTCGTGATTCAATTCCAAACATTTAAAAGCTGCAATTTATCTCGTCCTCTTGTCAATTACGATTCACGATCGAAGAC
fd_998	190	TTATATCCCAAGGTTGATATATTTTCTCAGCTTCAAAATGCTAGCGAGGCATTCCGAACATACATTAGAGATGGTTTAGTCCAGATGGAGAAGAATGCAGCAGCGGGAAGGACACCTTCAAGTTTACCGTTGTCAGCTCCTCCCCCGGTTTCCATAAACCTTTCCCCGAAGTGTGCTCCCTTATCACCTC
fd_1010	190	TGCCCACAAAAACAAAAACAATGTTTTAATATCACCAACCTTTGTTACAAAATCTTTCCACAAATGTTGGATAAAAAAGTCGCTCCTCTCTGTCATTCGGACATATTTGCTTGGTGACAGAAGCTGCAAACGAAGTACAACTATAAATAACTTCTATATCGTACTAAGCCTTGATCCTTGAAGACTCTCC
fd_1019	197	ATGGTTGTTATGGAATTCCTTTGGTCCATCACAAAGGTCGCCTAGGAAACTATTATATTCTTGTTATGGATATGCTAGGCCCAAGTTTGTGGGATGTTTGGAATACTAATAACCAGATGCTGTCTGAAGAGATGGTTTCTTGTATAGCAGTGGAGGCAATATCAATCTTACAGCAGCTTCACTTTAAGGGTTTTGTG
fd_1021	780	GTGATGACATGTGGAGTAAAGCCCATCCCCGCCGAACCAGACAGCCATTCACCAAGAGAAGCTAATTGTTGCTTCCGCCCAGTCCCCGGGGGCCGTCCTCTACCCCGCTTCTGGGTCGGGGTTGTAGTCACCGGAGGATTAGATGAAGTGGGAGACAATGCCAATGCCACAGTCCCATGACTCTCATCAGGCCCGTATTTTCGAGGACGTCCTCTTTTTCTTCTTACACGCTCAGTTGATGGCATAGCAGACGGTGAACCCACATCAACCCCATGATGTGAAATTGCCAATGAAGGCTCTATTGGCATTGTTGATCCAATTGAACTACCCCCAATGTTCGATTGAAATGATACATTTAGATTAGATAATGGAATGCCCGGTGAGCCCTGTACCCCAGTC…
fd_1022	156	GTCGACGCAGAAGCAAGAGAGAGAAAGTAAAGCACTCTCGATCCAAATTCGAAGATGATTTTCTAGGGTTTCTTCAACAACGCCGAAGAAGGAGATTGATGAGAGCTTTCAAGGGTTTGCTGTTGTTGTCTATGGAGAGAGGCGCGTGCTTTTTTG
fd_1023	186	AGATAGTGAGCATTTTGACATGGGACAAGAGAGTCAGATTAGAGATAAAGAATGGCGAAGGCTTTACCGCTTTAGATGCTGCTCTCAATTACCGGGGGACCACTCGCTCAATTCGCCAGCGGCTAACATGGATGGCCTTGAGATATGCTAGTGCACCACGAGGGCAGCCAAAGACCATCAAAACGG
fd_1024	3211	GCAAGCAAGCTATGTTTGTCTGTGACTCTAGCTAAACCCAACCTGACACTACAACAATGGAGAAACAGACAATTAATGCTCGCTCACCAGCATATACCTATTCCATTCCAAATTGAATGCCTTCCATAAATTGCATGACATCCAGCCGGAAATCTCTCCTACGTGAAGCTTCATGTTTTAGGCTTCTTTGGCGGACCCATGTCTCCGGGCTCGGACTTCCGCTTTATCCCTAGGAAGTGCTCAACCTTTCTGTCCCCAAGCATGGGCGTCAAGCCACCAGGAAGGTCCTTCTCAACTGTAGCANNNNNNNNNNNNNNNNNNTTGGATCACTAGTTTGACCTGGTTTGACATGCCCACTGAGAACAAGGTAGGGTGTCTTCAATCGAGCTTGAGCTTCCC…
fd_1044	185	GTGACAACTCCAAAACTATAAACATCTGCCTTATTTGTTAAGTGACCTCTCATGGCATACTCAGGAGCCATATATCCGGTGGTTCCTGCTATTTTAGTGATCACATGTGTCACTTCCTCCTCATAAAGCTTAGCGAATCCAAAATCAGATATCTTCGCATTAAAATCCTTGTCAAGAAGAATGTT
fd_1063	150	AGGCTAACTTCAACGACAAGTATGATGAGTACAGGAAGAAGTGGGGTGGTGGTATCATGGGTTCCAAATCCCAGGCCAAAACAAAGGCCAAAGAGAGGCTTCTTGCGAAGGAAGCTGCTCCGAGGATGAACTAAGACACTTAAATCATAA
fd_1064	182	GTGCTTGGCAGTTCCGGAAGAGGTATCACCGAGCACTATGGGGTTCCGATTGAGAAGGTAGATATCATAACTGCTGCCATGGGACATTCATTGGCCACAGAAGGAGGATTCTGCGTAGGAAGCGTTAGAGTCACTGCTCATCAACGTCTCAGTAGTTCTGGTTATGTCTTCTCTGCTTCCTT
fd_1068	170	GATTCTATGTCGCCGAGCCTTGCAGCATCTGGAAACAGTGGCAATGTAGCTTCATCAAGCATTGCAGCTTCTCAACTATCCATCCTTGTTGGTTTAGCAATTGCATTTCTCACAACACCCTTCTTCTGATTTTAATTTTTAGAGTTTTTTTTTTTTTAACTTTATATTTG
fd_1073	150	CAAAAGGTGTGGATGGACGTATATAGTCTACCGGTTCCAGGATCTGGTGGCAAGACCTGCTCCCAGATATTCGAGGAAGCTGGTTGTGATACACCTGCGAGTCCTACTTGCGGTGCTTGCATGGGTGGCCCTAGAGACACTTATGCACGC
fd_1086	199	ATGTAGATGGCACTGATAGGCCTAATCCCGTTGACCTACCTGCTCTGGAAGTTTACAGAGATAGGGAGAGGAAAGTTGCTAGATACAATGAGTTCCGAAGGGGCCTCCTATTGATACCCATATCCAAATGGAAAGATCTAACGGATGACAAGGAAGCAATTGACACACTCAAACAAGTGTACGGTGATGATGTGGAGAA
fd_1088	188	TCCCCGGGCTGCTTTTCTGATAATTTTGCGGGGGAAAGTTAAGGAGATGGCAAACACGCCTGTTGATTTCGTGGCAAAAGTGTGGAACTACATTGAATCTGTGGTGATTCGTGTTTTGATGTATCATTGTGATAGTTACCCACAGCTTCTGTCCTGTATAAGAAGAGCAGCGCAAAATCTTATAGCGA
fd_1094	172	GGTCTCATAGTTTTTGACCAATTTTTATTATTGATAAAAAAATTTATCTCAGCCCTTTGTGTTCATGGTCATTTTGGAGTTTCTTGGAATTAATTCATTTTATTGTTAGACAAGTGTTTGGCTTGGAGAATTGAAGTAGGTTAGGATGGGCCAAACATAGATGCATCAGGGG
fd_1096	152	TCTTTGAAAAACATATTTGTGGTGCAAGCGGCAATTGGAAATTTCTTCACTGCTGTGTTGTCAAGAGAAGGAAGGGTTTATACGTTTTCTTGGGGAAATGAAAGCAAACTTGGTCACCAAACTGAGCCAAATGATTTGGAACCCTATCCTTT
fd_1097	152	GCGCTTACATCTGGGATTGCAGGCTATACAGCAGCCTCTTTCTATTACCAGCTGGAAGGATCAAATTGGGTGAGAAATTTGTTATTGACCGGAAGTCTGTTTTGTGGACCTCTGTTTCTCACGTTCTGCTTCCTCAACACTGTTGCAATTTT
fd_1099	406	CAACATACATATCCACAAGAAATGCCCAAAACCAGAGGAATTAAAACAAGCATATCATATGATCTCCAGAGATACAAATTCTCAATTGAGTGCTGAAAAAATAATAAAAGTAAATTAGGAAGAAGTGCAGGAACAAATAGTTGTTTTCCCAACATGTTTATTGATTTCTCATTAAACAAACAGCAGCCAGAAAAGGCCAAAAAGCATGCCATTTTACCACTCCAAAAGAAAAGCAACAGGGGTCAATTATCCTTTTAAATCTTGAAAACAGACTAAAGGTGTGATACCTAGTGATACCTAAACCCCCCCNNNNNNNNNNNNNNNNNNNNNNNNNNNNNNNNNNNNNNNNNNNNTCTACAAGTGAGACAATAATAAGATCTACAATAACAAATCAACAAT…
fd_1101	150	CTCAACAATTTCAGGCTCCTAGAGTGTATTTGAGTAATAATAATGGTTGAAATAGTAGGAGATTGGATAAAAGACGCCATTTTGTGATTTAGGAGCTGAAACCTTCGGAGGTTTAAATTCCGGCTTGCTTAACTATCTCATCTAAGCAAG
fd_1107	172	ATTCTACAGCTTCATAATTTATCCAAATCGCCATTCTTGTTTTGTTCCTATCTGTGAACCATGCTAAAAAAAAATAAATAGAACCAAGAGCAATTTGTCTTCATAGGTTGAAAAATAAATGTAAACGTCGTACAGAAATGTCCAATTATATTTTAATGTCCATAGGAAGTTC
fd_1108	174	GCCTATCTTCATGAGCAATTCCATGTTTGTATCATACATCGAGATATAAAATCCAGCAATATTCTACTAGATGATGATTTCCAACCCAAAATAGCTGATTTTGGATTGGCAAGGCTTCTACCTGAGGATCAAAGTCATCTTAGCACCAGATTTGCCGGGACCTTGGGTTATACA
fd_1109	167	GGAACAGAAACCTTCCTAGAAAGAGGCTGCCGAGCTTCATCATTCAGCAAAGAATCATCCACAAGCACATCCGTACTGGCATCAATATCTCCAGCTCCCCTCTCAGAAGTAGCATGGCTAGTGGTCATGGGAACAACGTTCTTCTCCTGCTTCATCTTCCAGCCATC
fd_1110	182	GTTTCCAACCACTTGTACTGATCATAGCGCCTTACTCGTTCCCTGAGATCTTGTGGAAGCAAGCGATGATGCATCCACTGCTCTGAGTCACGTCTTTTGACTCTCATCTCCTCGAGTCGAATAGTAAGAGACTGAAGATATGTCTGCATGTTGCCAATCAATAAAGCAAAGAGGATGAGCCC
fd_1112	185	GTTATTTTTGAAGCAGCTAGGGCAATCACAGAATTTAGTGGTGTGACAAGCAGAGAACTGACTCCGGCGATTACTGTTCTACAGCTCTTCTTAAGCTCTTCCAAGCCAGTGCTTCGCTTTGCTGCCATCCGCACTTTGAACAAGGTGGCTATGACACATCCAATGGCTGTAACAAATTGCAATAT
fd_1113	1640	CATCAATAAATATTCGTTCACTGTTTCTGTTCTCAGGAGTTCTTCGACTCCTTTTAATTGTCTATGGAGAATGGCAGGACACACATATGGAGGGCAGATACACAGATGTTGATTACCTGGTGTTTTCTGATGCTGCTTCCTTGATGGCCTCCGGCCAGTCCCCTTACAAAAGAACTACTTATCGGTACTCACCTCTTATTGCATTTCTTCTCATACCAAATTCAATCATCCATCGCTCATGGGGAAAGTTTCTCTTCTCTGTTTCAGATTTACTTGTAGGGTTATTTATCCGCAACATTCTGAAGCTAAGAGGGGTGCCTGAGAATCTATCCACCCTTTCTGTAATGATATGGCTCTTCAATCCATTTACCTTCACTATTGGAACCCGTGGGAACTGCG…
fd_1114	196	GTTTGGAGGCGATCTGAGGCTTTTCGCTGCGCGAATTGGTGAATTCTAGGGTTTTTGTTATTGTTGGAATTAGGGTTTGGGATTAATGGTTATCGTTAGGGGAGGTAGCTAATGTTGGGGAAGATGCAAGGGTATTGTGCATGGAAAGGAAGGTGAAAATAGGAAATGGAGTCAGCACATGTGGTCGAACCCCACG
fd_1116	176	TGGTTTATATCCCTCTTTCTTTCCATCTTTGCCACTGGTATATTGGAGATGAGGTGGAGTGGTGTTGGAATAGACGAATGGTGGAGAAACGAACAGTTTTGGGTTATTGGTGGCGTTTCGGCTCATCTTTTTGCTGTTTTCCAAGGTCTGCTTAAAGTGCTTGCTGGAATTGATAC
fd_1117	188	TGGATTATATGTGGGGTTGCATGGTGGTGTAGATAGGCAATTCCCTCAGCTGATCCTATTGCAATATTCATTCGTCGATTCCAATCAAGAAGGCACTCAGCTGAGTGTTGCCCATGAAGATGAGAAAGTAAACTCAGATTAGGCATGTAGTCATACACTATTAGACGCTCTTGCCCTTCTGCACAATA
fd_1118	181	GAGTTGAGAGCAGCAGCATATGATGATGCTAAGCGTGGATTGAGCTTGCAGTCAATTGTTGAGAGAGAAAGGAATTTACTCAATGCTAAGTTGCTTGAATTCGAAAACCTACTCCGTAATCCTTATGCTGTTCCAGAAAATCCTTCTATTGTTACCCAAAGTGCTTTTCCTGGGGCCACTC
fd_1119	187	TTTGAACTAGGAGATATGTGGGATATACTATTTGGATTTTGTCTCTTAAATCTCTCAATTTGTTTGGCCGAACTCACTATTATTCATCAATATATCAGTCAATACTGTTTGATATAGATCAATATATGACTATATCACCGATACTTACGCATATCTCTATATAACTGTTTAAAACTATGCCCACTCC
fd_1121	188	CTTTCACTATGATAAGCGGATATGGACTAATAATTGCTCCATTTCGGTTATGAAAGAATATGGTGTTGCTGAGTCTTGGAGTAATTTGTTTAATATTGATTCGGAGGGAGGGTTAGGGATGGTATTGTGTTGTTGGAGAAATGGTGATGTACTCTTGGTGGCTAAAGGTGGAGAACTAGTTTCGTATA
fd_1122	175	CTACCTGATATATATGCAAATTCTGGAGGCGTGACGGTCAGCTATTTTGAGTGGGTTCAGAATATTCAAGGTTTTATGTGGGACGAAGAGAAGGTGAACAAGGAGCTTCATAGGTACATGACGAAAGCTTTTCATAACATCAAAAACATGTGTCAGACACACAATTGCAACCTCC
fd_1135	197	ATCCAGAAAGACTTGGGAAGTTATTTATCATTCATGTGCCTTACATATTTATGGCAGTGTGGAAGGTTGTACATTCATTTATCGACGACAATACTAAGAAGAAGATCATGTTTGTGGAGAACAAGAAACTGAAGTCAACTCTGCTACAAGACATTGACGAGAGCCAGCTTCCGGAGATTTATGGAGGCAAACTGCCA
fd_1140	197	CCTTCTCCATAGTCCTCCTCTGAGCCACTTGCCATCTGCCACCTGTCATTACACATATCGTCACTACTGGGCTTTGTGTTGCGCCTAGAATGTCTGGATGTGTGACTGGGGTCTTTGTCTTTGTATTGCTTTTTCTGATCAACTGAAGAGCATGGTTCTAAACCAGAGCCTGAGTGGCTGTGATGTTTCCGATTGGG
fd_1142	195	CATCAACATCATCAATGTCTAACAAAGATTGATGCCCAGACGTTTGATTCCATGACACTTTTACAGGGGGGAAGAATGGTCTACTTGAAGCTGAAAGCTCCGACGTAAGACCTGGGAGTGCAGTCAACCCACCAGATCCAGTCCTAGAAGAACAAGTGACAGCAGCGGAATCAGAAACCAAAAATTGGTGAGAAA
fd_1147	154	AAAGACTTTCAAACTTCAAACTTCTCTTTCTCTCTCTCACCTTAACACCGCCAAACCTACTCTAACCACCGCTACTAGAACCACTGCCACCAGAACCACTCTCTCCCCTCCGCGACCTCACCTCTACCTTCTTTCGGTGGCCCTTGTTCCTTCT
fd_1154	159	TGTTGGTGATCAGCTCCGCCATCTCCAGAAGAGTTGTCTTGTGGGAAAGTCAGAGCTTCAGAAAAGTCTCTAGTGATTCTCTTCAGCACCGCCCCTCTACTCGGCGGCACCACCGTGCCCCGCCGCACTGCTTTCTCTCCAGATCGGTTGCCGCCGCCT
fd_1155	162	GCAAGCTGTAGCAGTTTCTGGGCTTCGAGGGACTCCATGTCCATTGTGCTCGCAACCTCTTCAAAATTGCTAGTTGTGGATGCCATATCCCCAGACAACCACCACTGGCCTTTCTTGTCAGGATCAACGAGCCTGCTCCATTTGAGCCCTCGAATTAAAATA
fd_1156	155	TTTGTCCTTACCACCAGAGTAAAGCTTGTTGGAGCCAGAAGGCAGGGCAATTCCAGTAACAGCCTTATTGTGCCCTTCCAGTTTTGCCAACAACGAAAACCCATTGCCAGAAAACCATGAATGCAGGTGCTTGCACTTCTCACCATGCACACAAT
fd_1157	156	CGATTAATTGATGAGTTCTTGGCAAAATCAAATGTCTCCAGATGTGTTGACTTCAAGGAAACTGCTGAAGTAATCGCAAAGGTCGGTTTCAAAATGTTCTTAGGGGTCACTGCATCTGTGACCAATTTGGATGCTGATGGAACCTGTTGCAGTCTT
fd_1158	153	CCCACCAAAGGGGGCGTCAATGTCCAGCCCTACTCCGGAAGCCCGGCCAACTTCGCTGCCTACACGGCGGTGCTCAACCCCCACGATCGAATCATGGGTCTGGACCTTCCCTCCGGTGGTCACTTGACTCATGGCTACTATACTTCTGGTGGG
fd_1159	164	TTCTCTTTTGCATTGTTTTCTGGCGGTTTGTTAGCTCCAAAGCTAGTGGCAGTGTCAAATATTGTAGCTTTTGCAAATCCAAATGCGCCGGTGTACCCACGCTTAGCACAAGGAAAAACATGGAATGAAATGACCGTAACATGGACAAGTGGATATGGGATCAA
fd_1163	164	AGCCAGGGTATTCAAGTTCAAGAATACTCAGGAAACTTCTGTAAGCGCATTCCGACTGATGTTGACCTCCCTGCGATTGACTGTGACAAAACTATAATGGTTACTTTGAAACACGATGACAAGCTGCAGGATGGTTCAGAATGTGCTTTTCAGTGTGCTCTTCT
fd_1164	156	CAAGCTCTATCATGAGAATAACTATGAGAGGGCAACGCTGTGCTTTGAAAGGGCTGGAGACACGATGTGGGGAAAAAGGGCCAAGGCTTCCGGCCTTAGAGCAAATGCAGATCGTATGTGTGGTTCAAATCCTGAAGGGGCTTGCACGGTTCTTAG
fd_1165	156	GACTTGAAATCAAAACCGGCTTTCAGGGCCAAGTTTGGTGTGAAGGACGAGTGGGTCGTACCATTTGATGTCATTCCCATCATTAGCACGCCTGAATTTGGAGATAAATCTGCTGAGAAAGTTTGCATAGACATGAAGATCAAGAGCCAGAATGAG
fd_1169	192	TACAACAACAGTTGCCAATTGAGGAAGATTCTCCCCATTTTTGAACATTTCATACATGTTATTGAACCAAACAGATATTGCTGTGCAAGCACCACCTGCCCACATCCTGTGTACATCCACAGACCACACAAGTTTGTTCGTACGAAACAACTCAGGAAAAAGTCCCCGCTTTGTTGCTTCATTGAGAACTCT
fd_1170	158	TGGCGCCCCATTAGACCCTTGAGGAAGGGGTAGAGATGAACGATCACCCAAAAAGCAAAGAACAGCTTCCCAAAGAGTGGACCCCATGACTGGTAACCACTGTTGATGGCATATGAGATGCCTGCAACGACACCCACTAAGTTTATTACGAGGAGAGT
fd_1173	153	CCAATCAAATATGTGAAGGTTCTCTTTGATCCTCTCCTCGTTAAAGCTCTTCACCAGAACACTCACTCCTTGCTCATAAACCCATCTAAGACAAACCTGGGCAACAGATTTTCCTCTAGCTTTTGCAATCTGTTTGAGCACCTCACATTCCAT
fd_1175	161	ATTCATCAGCTTTACCTCGTTCTACAAGAGCTGCTTTACAATGACTCTTTGCTTCATCCAACAAATCAACTAATCGAACCACTTCGGTACTGCGAGTTCGAAATCGTTTCCCATCCTCTCCAAGAACAAGAGCAAAACCCACATGGTTAGTTTTAGGATAC
fd_1185	186	AATGGGTGGTGTCCAAATTTGAAGTCACGTTATTCCTTGAGCAGAAAAGCTACAAAGAAAACTCAAAGTGTGGAAGAGCTACGTGGAGAAGGAGTTTTCTCTACAGTGTCCTATCCTACAGTTGCACCTTCTGTGGGGACAACATTTGCATTCACTGGAGGTTTTAAGGGGTTTGAATCTAGAAGA
fd_1189	168	TTCACAATCTCTCAAGTTCAAATTACTGCTCAATTGGATCACATGTTATGTATCAGAACCCTAAACAGCAAGCAAATCTTCAATCATCCCATCAAACCCCCAAAACCCCTTTCATCAGCACAATTTTCCTTCATCTTGACAAGTTAATTTCAATCCAAATGGCTTTGG
fd_1192	197	ATTGTTCCGCTTGTTTCTCACTAAACCGCTTCCGACTGAACCGTACTCGTTTAAGATCTTTAACACCACCAGGTAAGGAGGTAAGCGTGATATAAACACCTGGCTCGTCTTGCTCAACCCATTCATTGTCATTACGAGAATCACCGTCTTTAGTTCTGCCACCATTTCTGGTTGTTGTTTCTGACTGGCCTTGTCTG
fd_1206	1140	AAGGTGCAAGAATGTAATTAGCAAGCTCCGGAGGAGAATAGATAAGGAAGGTCCTCAAATTGTTCCTCTGCTTACAGATTTGTGGAAGAGGATTGAAAATTCTGGTCACCTGAGTGGAGCTGCAAATAGTCTTTTGGATTTGCGAAAGATTGATCAGCGTGTTGAGAGGTTTGAGTATAATGGAGTGATCGAGCTTGTGTTTGATGTGCAGTTTATGTTGAAGAGTGCAATGCAGTATTTTGGATTCTCGCATGAGGTGAGATCTGAAGCAAGGAAAGTGCATGAGCTCTTTTTCGATAACCTAAAGATTGCATTCCCAGACACAGATTTCCGAGAAGCTAGAAACACGCTGTCTTTCTCTGGCCTGGCGAGTACCTCTACCTCTGCTCCATCTTCAAG…
fd_1216	196	ACACCATGAAACTGAGTCTTAGATCCATCGAAACTGAAGAAACCCTTCAAATCTTCGTACCCTCTTCGTACCCTCTTCAACACCTCGAAGATGTCGTTTGACATCCTCTTCTTCTTCGTCTTCGTCTTCATCTTCATCTTCATTGCACCTCTCTCTTTATCAAAAGGACGAGCTTCTTGGTTCTTCGCCTCAGGAC
fd_1221	171	AGCTGCAGTCCCTTGGCATCCACACATTTTACATGGGCAAGATGTATTCCCAATTGAGCTTCTCTCACTTTCTCAATATAAGGTCCCTGTCCTGATGCCAATGCCACCTGAATAATGGGTAGCAGTGGAGATTGCAGATCATCACGCAGGTCCATGAAGAATCTCTCAAGT
fd_1228	188	GTTGGTTGCTCTCAACTCGATGCATCGGCCCTGTGTGTTGATCTGGAACAAAGCTCACTATTGAATCTTGATCATCTTCCTTCTGCTCAACCCCCAGCCACTATTGTTCACACCGAGCCACATGATACGACGATGCAAGATGCCAATGTTGTGACTATGAAAGCAAAATATGCAGAAGGTAATGCAAT
fd_1247	552	TTATCTCTCTCTCCCTCTCTGTTCTTCTTGAACAGAACCACCTAAAACACATGTTTCTCTCTCATTTCCCTTCCTTTCCATTCCATTCTTCTATGTAATTCCCCATCTCTCTCTCCATCTAAAATGGGTAGTTCTTTGAGCAAGAAAACCACCATTTGGTCCTCTCCAAATGCAATTCCAGACCCACCTCCAAATCAAACCAAGACCAACACTAACCCCCAATTAACAGACACGAAAAAGCCAGAAGAAGAGCCTCTGAAGAAGATCTTCGTCATCAAACACTGCAAGAGCCATGACATACCCAACTCAGTTCACTAGAATATCAATGTACAACCACCAATACTGATACATCTGCATCTGAATCAGCTTATCTTGGTAACAACAACAACAACAACAATA…
fd_1252	186	ATCTTGAGTCTAGCAGCAATAACAAGGTCAACGTTGAAATGAAAGCGACAACCAGTTTAATTGAGGATGGACAACGAGGTTACTCAAAGCCTCCACAAGGAGAGGCCCAACATCAGACCACAAGAGAATCCATTGGCAGAAAGTAAAAGGCCATAAGGACACAACCAAGCAAAGAACCGACCAACC
fd_1259	176	TCTATGAAGGAGAGCTTGCCAACAACTCTCAGAGGCTTAGATTCACTGCCATCAGCTGACCTTTTAATAGCAAGCTGGAGAATGGCATGTGAACGTGATGATTCCTCATTTGCACCAGTTATGCCTGTACTTCTTGTAGCATTTCCCTTCTCTATGAGCTCCTGGATTGTCTCCAC
fd_1263	184	CCCAAAAAATAAAAAAAAAAAAAAAAAAACTTGATATAGTGGATCGGATAGAAGAAACACGTGATGTAGAGAGTCATTGAAATTAAGGGTGATGCAACCAGTCTCGGGAGTCTGTGTATGGTGTGCTGCTGAGTCCCTGATCTGATCTCTAAGCAAGTGGTCCCACTTTAAAAGTTCCGTATAT
fd_1265	342	GGTCGAGTTTTGGGGAATATGGTGGCAGCACTTGCTGAACAACCCTCATCACGGCTGCTAAAACATATTATTCGTTGTTATCTTCGACTATCTGATAACCCAAGGGCTTGCGATGCATTAAGAAGTTGCCTTCCAGACATGCTAAGGGATGCCACTTTCAGTACTTGCCTTCGTGAAGATCCAACAACAAGAAGGTGGCTACAGCAGTTGCTTCACAATGTGCAGGGACCTCGGGTTGCGCTACAGGCTGGGGGAGGNNNNNNNNNNNNNNNNNNNNNNNNATTAAACCGACATGCTGTGCCTTTTGTGAAAATTACTTCTAGTGTTACTCTCGTCCGGGCG
fd_1268	173	AAAGAATTCATCGAGTTCAATTCAAACTCTGTATTTGGCCACCTCTTCTTACCCTTTCAGTATTCAGACTTTTCCCAAGAAACAATCAACCTTTTTTCTTTTTATATCCGTGTTTCTTACCCCGCTTTCTTCGTAGCCCCCCCATTAGAAAGAAAGATCATCATAACAGTCCC
fd_1273	339	ATCACCGTGGCTCATCAATACCGTCCATCAAGGATCATGGAGAGTTCATTGGGTGTAAGGATGGATCTGTGTACTTCAACTCATCCGATCCTAACCCAAANNNNNNNNNNNNNNNNNNNNNNNNNNNNNNNNNNNNNNNNNGTCCTGGGGAGGATGATGCTTATGCGGATGATAGAGTCGATTTTAGGAAATCTGAGCCGACCACGTATATTAATGCACCGTTTGTTGGTGCACTTGCTTATTTTGCTGCTAACCCGGATCATAGTTAGCAGATTTGAAGGAAAAAAAAAAAAAAAAGGGCCAAAAAAGCCCAAACAAAAAATTGTTCCCAAAACAGAG
fd_1274	206	TCTTCTTCAATCTCTATACACTAATCGATTCTCGTTAATAAGAGCATCACACCATCACTTGTGAATCATAAACTCTCTCTCTGCGATTGTTCAACGAGTTNNNNNNNNNNNNNNNNNNNNNNNNNNNNNNNNNNNNNNNNNNNNCTAGGGTTCATTTTCGGACTATGGAAGAGCCGAACCCCTGTAACTAGAGTTTTGCATCGGCG
fd_1275	163	GTGGTATGGCTTTTGGATGGCTACAATTAGCAGGAAACTTTGGCTCAATCATTGGTGGGCTTTGTTCAGTGCTGATAGCCTCAACATCATTCATGGGTATCGCTGGTTGGAGAATAGCCTTCCATCTGGTTGGGCTAATTAGTGTTATAGTTGGTGTTTTGGT
fd_1279	194	GCTGTCATTGCCCCACCAAACCTGGCTAGATGGCCAAGAACTTGACTAGCAAGGATTAAAATGTCACGATCACGCTTCACCTCAAACACACTTCGCATGTAATTAGAGAACCTTGAAACCTTGGAGGAATTCTCACCAAGTGACAGATCTGTCAACTCATCAATTGCCCTTAATGCTCCCAAATTTTCAGCAAC
fd_1280	352	ATTCTTTTCACGGCGACCCAAATTTTCATTCATCAACGAGTATTTTTAGATTTGCTCCAGCTTGTTGCTTTTATGACCATTCCTTTCAACATCTGATTAATATTGGCACNNNNNNNNNNNNNNNCTCCTTTCTTCATGGAAGAGCTTGGGAGCCCCCAGTTTGGAGGTATAGGAAACATTATAAGAAAGAAGAGGAGCCAAACTTCCCGGCGACCTAGACCTGAGTCACTGCAGTTTTCTGAAANNNNNNNNNNNNNNNNNNAACATTGACTCCGGCTTTGGATGATGTGAGCAAGGTTTCCAGTGATGAGAATACAGGGGGCGACACTAATTCTAGGAGGAAAGAGTTCAA
fd_1281	213	CGGCAGGGAAGGGAGAGAATCACAGGTTAAAAAGAGCAAAGATTCCAAGGATGTGTAGCAGTTCTCCATCTCCTCAGATAGTGGGAAAACTAGTTTCGGANNNNNNNNNNNNNNNNNNNNNNNNNNCAACTGTTGAGACACATCACTCTCTCCGGCAAACAACGTATAGCCCTACAATCACTGATTGTAAGGTCTGTAAGCATGGGCGGCAAC
fd_1282	213	TGAGAATTTAAGGAGATTCATGGAGTAACCCAATCATCTTTCCTAGGGTTGTTACATTAATCAACTAAATTTACATGTATTTCATATGAATTTCTGGTAGNNNNNNNNNNNNNNNNNNNNNNNNNNNNNNNNNNNNNNNNTCCTTTTTTTCCAGGGTTGGTAGAAGAGTTGGCATCATGAAGAAAAACAGGATAATTGGCAACTAAATGAGGC
fd_1283	214	CTCTCTCTCTCTCTTTCTCTCTCTCTCTCGCCGGAGTTTCAGTCTCTCCGGTGAACTTTTGGTTTCTTTTCTTTTTTCAGCTCACATTTCAAGCCTTAAANNNNNNNNNNNNNNNNNNNTCTCAATTTCAGTTGTTTTTCCAGTCACCTCTAGGTTGATAGACTAAAACCCATATTTACAACCCAAACAATTTCTTGTATTCTTGATTTTCCGG
fd_1284	190	GGGAAAGCCCTGACTTTTGGGCAGAGATCGAAGCTCTCCATCCAGGAGCAGAGGCGGAGCTTGCCTATTTTCAAATTGAAGAATGAATTGATTCAGGCTGTTCATGACAATCAGGTTCTGGTGGTGATTGGTGAGACCGGTTCAGGCAAGACAACACAGGTGACTCAGTATCTAGCTGAAGCAGGGTACA
fd_1285	488	GACCGCTTATGTATCCCCAAGTTCTAGGGTTTTTGGTAGAGGTGAACTTGTTATGGATCCTAAGAAGATATCAAGAAGGTATTTGAAATCTGACTTCTTTNNNNNNNNNNNNNNNNNNNNNNNNNNNNNCAGATTGTCAGATGGTTCATTATACCTGCAATTAGAAGTTCTGATGCTGATCACACCAACAATGCCCTTGTACTGATTGTCCTGTTCCAGTATATTCCTCGATTATATCTGATTTTCCCATTAAGTTGTCAGATAATCAAAGCAACAGGAGTTGTCGCAAAGACTGCTTGGGCAGGCGCTGCGTATAATCTCCTTCTGTATATGTTAGCTAGTCATATCTTAGGGGCATCCTGGTATCTGTTGTCAATTGAACGGTATGCTACATGCTGG…
fd_1287	693	CAACGATGCCTCTCATCATACAACCCAAGCAACCATTCATTTCTTTCAATTTTATACTTCTCAATGAACCTACCCCAACTTTCTTCAAATTCTTCTTTCGNNNNNNNNNNNNNNNNNNNNNNNNNNNNNNNNNNNNNNNNNNNNNNNATTCATATTGTCCGCATCCTCTCAATTTTTCTAGCATCTTTTTCATGATATGCCACAAGCACCACCGGTGTCGTGCATTAGGAAAAACAATCTCTATAGCCTTTTTCATGGCTTTGTCTTGATCTGTAATTATTGCACTAGGAGGGCATCCAGACATGCAAGTAAGCCAAGATTGAAATAGCCATGTAAATGTCTCGGTGTCTTCGCTTGATATCAGTGCACAACCTAGCAAAGTCAATTGCCCATGATGGT…
fd_1288	203	AAAGGGTCAAGAACTAGAAGCTTGAGTGAGAGTGAAGTGATTTTCACAGTGGAGACTCCATTTTTGACCCCAATTGCTTCACCACCATATTTCACTCCTCNNNNNNNNNNNNNNNNNNNNNNNNNNNNNNNNNNNNNNNNNATGCCTCCCTTTGAATCATCATCAGGTGATGCAGAGGTTAATGTGGTAAGATCATCGCCGCC
fd_1289	200	TGAATGACACTCTATAATCTTGTCATGCCGTTCAATTTACGAGTATACGGATCGAAGTAACTGTTTACTGATGGATCACTTGCCGACTGGGCTGTAATTTNNNNNNNNNNNNNNNNNNNNNNNNNNNNNNNNNNNNGAATTAATTCTGATCTAGTAATCTGTGTGTGAGTATTTTGAAAAGTATAGCTCGAATGGCCCCG
fd_1290	401	CTAAAATTGCCGCAGAATGGCGAAAGAGGTTGATCTTGAAATGGCGGAACAAGCGGCGGAGAAGGAAGAGCAGCAGCCAGATATGCCGCCGGAATCGTTCNNNNNNNNNNNNNNNNNTCCGAATTCGATTGGTTTGATCGCAACGCCATTTATGAGCGCAACCAGTCCACAAGGCCCAACTCCAATTCGACTAACTTGAATCCGAGTTTGCATCCCAATTCCAACTCCTCATCGCACAGGTTTTCCATAAACTTGAAGTCTAAAGCATCGGTTATCGGATTGCCCAAGACCACTTATGCCGATACCCCGAACCGGAGGAAATATAAACCGGCCAACATCCGGCTGTTCCCGAAGCGGTCCCAGTCGATTGGAAAATCGGAGCCTTCATCGCCGAAAGTC…
fd_1291	271	TAAGAAATTTAAATTCGAGGTGTTGACGCCCCAAAATTGCCAAACGGCGTCGGTTTGGCAAGAAACTTGGCACACACAACTGCCTAGGCACGAGAGACTTATGGGAGAAGACGGGGCTCGAATCGGGGTCCCGGGTTGGGGNNNNNNNNNNNNNNNNNNCAAGCTAGTTCCTTAAGAAATTTGAATTTAAGGTGTTGACGCCCCAAAATTACCAAACGGCGTCGGCTTGACACGAAACTTAACACACACGAGCACCTAGGCACGAGAGACT
fd_1295	205	CTGGTGGCTCGTCTCCTCTTCAAGCCATCATTTAGATTGTTTGCAAGGAGAACCATCTTCAATGATTACTTGCATTTTTCCATCGTACTCTTTTGACTCCNNNNNNNNNNNNNNNNNNNNNNNNNNNNNNNNNNNNNNNNNNNAAAAATTTATTGTTTTTACATGATTAGTATATTTTTGTTTCCCTCATGATGTTAAGCAGGCC
fd_1297	205	CTTTTAGTAGCAAAAAATTATAGGAAATGACAATTTTTATTTTTATTTTTATTTTATATTTTGGTTTTTAGTGAGGGCTAGGTGGGGGAGGGTGTCGTAGNNNNNNNNNNNNNNNNNNNNNNNNNNNNNNNNNNNNNNNNNNAGAAAAATTTTCATTTAAGTTTTGAGTAGCTTCCTTTTTTATAATTTCGTTACCCACAAGGAC
fd_1298	624	AAATCCACATACATTTACAGAGTTCAATTTTATTATGGCAACAACATCACGATCTCTAGAAGTGACAATCATTTCAGGAGAAAACCTGCGAGTCGATCGGNACTCGGCCTGTGAAGAAGAACGCCTTCGTCGTGGTCCGAACCGACTCGTCTCCGATCTCTCAATCGACGAATCTCGACATCGATGGCGGTAGCTACCCTACCTGGAACCAAACGCTCCCCGTCGACATGCCGGTTCACGCCCGGTTCTTGAATGTGGATGTACAATGCCGCTCTAATTCCNNNNNNNNNNNNNNNNNNNNNNNNNNNNNNNNNNNNNNNNNNNNNNNNTTCGCCGGAGGTTACTTTCCCGAGAACTACTTGCATTTCTTGAGTTATAGGTTGAGGGACAGTGGAGGTG…
fd_1299	303	GCATTTTGAAGCAGCAAACAAAATAAAATAAAAAACACAATAAATCCATAACTCTACATGATGAACATACCTGATGCTACACTTTCAGCGTGTCAAACATNNNNNNNNNNNNNNNNNNNNNNNNNNNNNNNNNNNNNNNNNNNACAGCCGAGAGTTTTATGCTCAATGGCTTTATTAGTTATTGATGGCATTATTATCCCCCGCAGNNNNNNNNNNNNNNNNNNNNNNCTACTAAATTTATACCCAAGACACAAGGATGTCAATTTATGATAATAAAACCAATTCCCAGACTACTAAACCAAT
fd_1302	198	TTGTTATTTGTGGTACATGTCAATATTTGTTGTCTGACAAGTAAAAAAAATACAAATAAGTACTTGCAAAGTGCGAAAACTTAGCCATATACAAACGAAGNNNNNNNNNNNNNNNNNNNNNNNNNNNNNNNNNNNNNTATTTTTTAGAAACTGGACATATAGAAGGTTTAGTTTGGATGACAGGAATTTTGAGGGGGT
fd_1303	1095	AAATTTATAGTTTTGTAATTGGGGGATTGGTGAAATCCCAGATCTTGATTGTTGTATGCTTCGTTTTTTTCTCGATTTGAATTGGGTAAGTTGGATTTAGTGGTTTTGTTGGGACTTCTGTTTTCGATCTCGGGTTTTTTGTTACGCTACGAGCTCGAAATTCGAGGTTTTTGGTGGGTTTGAGGTGAATTGAGTTGGATCGGATAGGGTTAGGGTTCTGTCGATGGCTTCCAATCCTCCATTTCAGGTGGAGGATCAGACAGATGAGGATTTCTTTGATAAATTAGTTGATGATGATGATGAGTACAAGGTCACTCCATCGGTGTCGCATAGTTTTGTAGACGGGAATGATTCCGATGAGGCAAAAGCATTTGCAAATTTGAGTATTGCTGAAGATTT…
fd_1304	203	TGCCTTAGAGGTAGTTGCAACTTTCAAAGTAAAAAAGGCACATTGAAAGAGAGAGTGAACATACAACTCACTCTCTTCTTTTTCAATGAAGTATGAGCATNNNNNNNNNNNNNNNNNNNNNNNNNNNATGCTTTCTCAAAGCTTGACTTCCACATCAACCCCAGCGGGAAGGTCAAGCTGCATCAAGGAATCTATCGTTTGAG
fd_1305	226	AAGTATGTTCTCACTTTCCATAGCTAGAGGTCTAGTGCAACTGCAGGACCTTCTGATACGTACTTGTCATGTGATGGAAGAAATTGTTTCGAGTGAAGGANNNNNNNNNNNNNNNNNNNNNAAGCAATAGCAACAGATAAAATCGAGTTTCCTAAACTAAAGAAATTGTGTCTTGGAACCCTGCCAAACTTTACTGCTATCTGCAAAGCTATGAATGCAATTGAGC
fd_1308	1738	CACATTGTGTTGATACAATCTTCCGGTGGTGGTGATGTTTCTGTCTCTACCATTCACAGCTGCAGCTTGAAAGGGAAAACCCACTTCAAAAGCTACAAAAACCCGAGAGAGAGAGAGAAAGGGTTAGGGTTCACACNNNNNNNNNNNNNNNNNNNNNNNNNNNNNNNNNNNNNNNNNNNNNNNNNNNNNNNNNNNNNNNNNNNNNNNNNNNTTAGGGTTCCACAGAGCGAGAGAGAGAAAGAGAACGAGAAGATGAGTATATGGAACTACGTAGTCACGGCTCACAAGCCCACCAACGTCACGCATNNNNNNNNNNNNNNNNNNNNNNNNNNNNNNNNNNNNNNAGAACTCAATCTCATCATTGCGAAATGCACCCGTATCGAGATTCATTTACTTACT…
fd_1309	488	TTTGCCGCTTCCGCCCATCTGAATGCCTTGACAAGAAATTAGCCAACCCACTAGGAAGAGTGGAGATAGTAGATACCTGAGCATCCTCAGTATCGAATGGNNNNNNNNNNNNNNNNNNNNNNNNNNNNNNNNNNNNNNNNNNNNNNNATGCCTATGGGTGTTTGTTTCTCAAGTGTTACATTTTCCTTCGCCGGAAATGTGGCCGGAACCCTAGAAATTGGGCAAATCTTCTCCTCGGTGCCGCAACCTCCGTCCGCACCCCTACCCATCATCTTCCTCCGCCGGTGACATTGGACTCCGGTCATCGCCAGTCACCACCACCACCACCACCCCTGCATTCCATCACCGCAAACCCTAGCCCTATTACTATTCTTCGAACCCTAGGGCAAATTATACGAA…
fd_1311	205	ATTAGAACACATCTGAAAATAATGTTTAAAACCTCTAAGAACATGGTATTTGAAAGAGCAAAATAAAAGGTACGGTGGTAATGTGGCTGGCTGGGTATTTNNNNNNNNNNNNNNNNNNNNNNNNNNNNNNNNNNNNCTCTCTCTTTTTTCTCTCTCAGCCGTTGGAGTAGTGTGTGTGTATGTGTTCAACAAGTGGGGATGAGCG
fd_1314	202	GGAACGGAGAGACAGTGGTAAGGTTGGTACTGTGATACCCGTGAATTATGTAGCTATTCAAAAGGATGATTCAATCTGTCGTGGCAATTAGCATGGATAANNNNNNNNNNNNNNNNNNNNNNNNNNNNNNNNNNNNNNNNTTCACAATTGCAGATAGGGAAGGAGTCTTTCAGTGTCTCATTGTAGTTCTATTGGGTGGGGG
fd_1315	230	CTCTTTTCCTTTCCCTTCTCATTCTCATATATACATATTATTATATAGTATAGATTTTGTGTCATTTTAATGAGTCCAGCACTTAAATCATCTCATCTCCNNNNNNNNNNNNNNNNNNNNNNGTGAGTGGATACCCTTCCCTCTCTTCCCCCAAACTTTGGCTTTTATCCTCCTCCACACCCCTCCTCCCATTCCTTTCCTAAAAATTTTAAATATATTTTTGGGAGTTT
fd_1317	203	TTCCTTTGTTCTTTTCTATTCGTCAAAAAATTGGTAGCTTGAATAACAATCAAAAAGTAAATTTAGGGAGGTCAAGGATCCTTTGTCTCCAAAATCTGGCNNNNNNNNNNNNNNNNNNNNNNNNNNNNNNNNNNNNNNTTAATTCCACCCCTTGGTTTGAGTGTATTGTTTGGTGAGAGTTTTCAAAAATTGATTCCACACCC
fd_1319	175	CTGAAGCGCTCTTGTCCAGCAGTGTCCCACTACATGCCCACAAAAGGGAGAAAAAAAAAAAAGAGGAAGAAGAAGAAAAAGAAAAAGAAGAAGAAGAAGAAGAAAAAGAATATTGATGAGCATGATATAATGTGCTCTGCAACTTGCACACAATAAACGTCACTGGCCAGATGGG
fd_1321	764	GTGCTGCTGTGTAGAAAAATAGGCCAGCAAGGTAGCCAAAAATGTGCATCCGAGCTGAGGGACTGTACTTGAATACATGTATTGTCTCACAAAGGCGTCTNNNNNNNNNNNNNNNNNNNNNNNNNNNNNNTCAACAAGAGCAGAAATACAGATTGCCAAACCTTGTATCTATATTTTACAGTGCTTAGATGAGAATGAGATTTATGAAAAGAAAGGATATTCGAACCCCCAGTCAAGTAGCTGACAATAGTGGAGTATTGTAAAGGCCCAAAGGCCAATGGTGCCTCTTTATATGCATAAAACCAAGTTGTGGCCAGCAACAATGTTGTCCACACCGCAGCCAACACATAAAAATGACTGAAAAATTTCTGANNNNNNNNNNNNNNNNNNNNNNNNNNN…
fd_1322	645	CAATCTTGAACCCTTTTCTGGTCCATTTAAAAATTTGAAGAAAGATAGTCTGCCTAAATTTGATGCTGCAGATTCTGCATTGGCTACCCTTAAGGGGATTNNNNNNNNNNNNNNNNNNNNNNNNNNNNNNNNNNNNNNNNNNNNNNNAATAACTGATTTTGGAATCTTGTGTTTGTTAAGGCGCTTTTTGTTGCAAGATGACTACGAGCAATTAGCTGCAGCTGAAGCATATGATGCATCGCGGGCCCAGGAAATGCAAGATCGGGTCTCCAATGCTTCTGATGAGCCTTCAGTTGTAGACACTAAAGATCCTTCTACTGTTCGAGTTCCACCTACAGCTCACATTCGGAGACATGCAGCTCGGCTATTAACTGTTCTCTCTGTCCTTCCAAAGGTTCA…
fd_1323	209	AGGTTATATATGGAGATACAGATTCTGTAATGGTACAATTTGGTGTTTCTGCTGTTGAAGAAGCTATGAACTTGGGGAGGGAAGCTGCTGATTACATTAGNNNNNNNNNNNNNNNNNNNNNNNNNNNNNNNNNNNNNNNNNNNNNNNTATTATCCATATCTACTGATTAGCAAGAAGAGATATGCTGGTCTTCTATGGACGAATCCGGA
fd_1324	196	CCCATTTTAGCTTGTGCCAAATGAAGGCGTACTTAGGATGTTGATGATTTTAGTCTTCCTATTGCTCTTAGAAAGGAAGTTAGGACTTATACTTGACATTNNNNNNNNNNNNNNNNNNNNNNNNNNNNNNATTTCGCATGATTCCCTATTTCCTTCACTCTCTCTTCTTTCTTTCTTTCTTTCTTTTTTTTTCTTT
fd_1325	201	ATTGATGTGGCAAAAGATAACAAACTTATATCAATAAAAAGCTAAGCTCATTAGCATCATTGGAACATACCACCTGCCAATCACAATGACCAAGGCCTAGNNNNNNNNNNNNNNNNNNNNNNNNNNNNNNCCAACTAAAACTCCCTCTTTAAAACACAAAATCCCCAAGATAATACTAACTAAACAAACACCCCCAGTACA
fd_1326	232	GTTAAATTGCCAGATACGCGGTATTGTTGGTTTAATGAGAGCATGACACTTGATGAATGTCGGGTTGGATGCTTGAAGAATTGCAGTTGCACAGCTTATGNNNNNNNNNNNNNNNNNNNNNNNNNNNNNNNAGGGAGTGGATGCCTCTTATGGTTTGGTGACTTGATTGGTATAAGAACGTATAGCACAAATGGGCAAGATGTTTATGTAAAGGTAGCTGCTTCAGAATTAG
fd_1327	210	TTGGACTAATAATTAAATAATGTGAAGATTATTTGCTTACTCAGACATGGTTTGAGTATTGACAAACTCAAAATATAATTTCGGGATGGCATCAGGAAACNNNNNNNNNNNNNNNNNNNNNNNNNNNNNNNNNNNNNNNNCTGTAATTTCAATCTTTGGTTTTCGCCTTACTTGTAAAATATAGAATCTGCTGGTACCCGCATTCACCAA
fd_1330	416	CTGTTTTGGGATTCTGAGGAAGCTTGTCCACAAGAGAGTACAATTACAATCCCATTAACAGGTAGTAGTGGTGGAGAGATTTTGAATTGTGGGGAAGTTGNNNNNNNNNNNNNNNNNNNNNNNNNNNNNNNNNNNNNNNNAATCGGATCGAGGATCAGTAAAGAAAGTAACATTTCAATCTGAAATTGAGGTTAGACGGAGACGATTATGGGAATTTCTTGCCGAAGATGACCCGGAAGACGGACTTGATCTATCTGGTTCGGATAGATTTGCATTTTCGGTGGACGATGCGCTTAGCGTGAGCAATGCTGGCTCGGCTGTGAGTAGACGGTCACTGTTGTTAACAAAATTGAAACATGGGTTGATTAAGCATCACAAGGACAGTAAGAAGTTGTTTCC…
fd_1331	204	CTCGTGAAGGATTTGGTGCGGTGATTAGGGGCCAGACGGATTCCAAGGCTTCCAGTACTGCTATGGTAGCTTTTAACGCACCATTGAGTTCAAGTACTAANNNNNNNNNNNNNNNNNNNNNNNNNNNNNNNNNNNNNNNNNNGGTCCCAGTCTCAATGCTTTTCATGATGGAGTCAGTCTGAGAGAATGGCTGAAAGCAGGGCC
fd_1335	186	AGAAGAATTGATGTAATAATATTAGTATCCCAATAAGAGGAACCTCTTCCACCCAAGCATGGAAATTATTCACATGGAGTGCTTTGCAAGCCAAACCAACCCAACCCAACCATATTGCCAGTCCTCAACACATGGGTGCATTTTGCAGCTGAAAAACCAGACAAATTTTCTCGCACATTAGCAGCC
fd_1336	217	TTCTTTTGTTTTGTGCGATTTGTGTAGGGAGATTAAATATCGGGTTAGAGCTTCGCTTACTCTTCTTCTTCTTCTTTTGTTTTGTGCGATTTGTGTAGGGNNNNNNNNNNNNNNNNNNNNNCTTACTCTTCTTCTTCTTCTTTTGTCTTTAGGCTCTGTGCTGCGAGGTCAGACAAACACGCATATGGCCTCTCCTCTCTCTCTCTCTCTCTCTCTC
fd_1338	440	TCGAGTTAAAACCCCCAAAAGCATTTCCCCTGTCTGCTGTGAGAGGTTTGACGAAGTATCCAAGTGGCCATGCATTTGCCCATGAATTTGTCCGAATGAGNNNNNNNNNNNNNNNNNNNNNNNNNNNNNNNNNNNNNCAATTGATGATAAGTCAGTCCACTGGATGGTGGGTCAACAATCCACTCCTAAAGATGCCAGGACTTTACAAAATCCAGACCTTATTATACAGTCAACCCTACCCTTAATCTATGGTTTCCCATCTGAAATTCAACAAATGATCGAAGACAGTGACGTAGAATCATTGTCTCTCACGCACGTGAGATATCGTGCTCCATGGGACTTGCTATTGGGAAAATTTCGAAAAGGAACAGTAACAGTAGCTGGGGATGCAATGCATGT…
fd_1339	207	ATAGGAACTGGTGACATATTGTCTTTTTTGGCTCATTTCAATAGCATGGCTTCAAGATCATCCAAAGCTTCAGAATCACATCAGGGAAAGTCAGGTCGTANNNNNNNNNNNNNNNNNNNNNNNNNNNNNNNNNNNNNNNNNNNNCGAGGGAGTCGAATGATCTCGATAGCGAAATTGGCAATAGTGAATACATGGACTACACGGTGC
fd_1342	199	GTTGGAGACGGAGAATGAGGGGAATTGGAGGGCGTCGACGGAGATGGTGGGGTCCTTGGGTTTGAAGAGGAGGAAGAAAACTACGGCGGCCACGGCGGCGGGGAAGAGGGGGGAGACGCCCTATACATGATGCTACGTTTGTACGGCTTCTGCTTCTTCGAGATCTCAGGTAATGAGGTTGAGGTTGAGGTTGAGGTTG
fd_1346	823	GAAATAGAAACAGAGAGAACAGAAGTCCCAAAGAGAGAGAGAGAGACAGAGTCGGAGAGAGAAAGTTCAATAATCAAACCAACCCAAACAAAATCCATATNNNNNNNNNNNNNNNNNNNNNNNNNNNNNNNNNNNNNNNNCTATCCATTTTTATTTTTATTTTCTTTGTTTACTCTCTTTCTCTCTCTACTTGGACGTGTGCAAACAGGTCATGCTCTGCATCAAAAACCAGATGATGTTTGAGATGTGCTTGAACATTTAGTAACATCCGACACATTTGTAATCTGTAAATCAAATTGATCAACCGAGAATTTGGGGGAAAATTGGGAAGTAAGAGTCATATTGTTTGGAGTCCATGAAAAGATATCGCGATGGGGTCGATGAACATGGAGAAGAGAT…
fd_1349	463	AAAGTTTAGCAAATTGGTGTATCAGTTTTCTTGGCAAAATGAGCTTCAACGATGATGAGCCGATTGTTGCAAGCCAAGATGTCTCAGGAGAAAAATTTGCNNNNNNNNNNNNNNNNNNNNNNNNNNNNNNNNNNNNNNNNNNNTCAACAAGACGACGGCACCACTGGAAGAAAGCGAATTCAAGGTGATGCTGGAGCTCACGGGGGCAGGATCAGGCAACGACAGATCCGGAGTGGATCTTGTGACGGTCTTAGATGTCAGCGGTAGCATGGAGGGAGAGAAGTTAGAAAAAATGAAAATTGCCATGCTATTCATGATCAAGAAACTTAGCCCGATTGATCGTTTGTCGGTTGTCACATTCAACGGGGTCTCCCACAAGTTGTGTCCATTGCGGCCAAT…
fd_1352	367	CAAATTTGCTAAAAAAAGGTTGCCTTGTTATAGTTTAGTCTTTCCCAAACAAGTTTTTATGTTTTGGCTTTTTTAGCCTAAAAAAAAAGTTGCATATTTGNNNNNNNNNNNNNNNNNNNNNNNNNNNNNNNNNNNAATAGAAATTAGAGCTGAATGAGCATATCGTGTTGTTTCTGTACATTAGGCAAGAGGAGGCTGTTCTGATGTCTTGTGAAGCATGAAAAGAAAAAAAAGTACATGTTGCGTATTTCTTCTCGTNNNNNNNNNNNNNNNNNNNNNNNNNNNNNNNNNNNNNNCTCGAATTGCATTTTTTTGAGAAATGTATCGGGGAATTGGATTTGGGCAGACAATGTAGTTCTGAAGCGGG
fd_1361	1185	TTCCAGGCTGCTGTTGTGCAAAGTGGGACCCCATCCCAATGACCAAGTTGCCCATCTGGGAGCTGACCTGGTGACCAACTGGAGGGGGATAGTTCAACCCNNNNNNNNNNNNNNNNNCATCATGCCCTGCGGCTGCAAAGGAGGGGCTTGGATACTTGGAACAAACACCTGTTGCTGTACTTGGCTAGAATGTCCAAGTATCGGCATCTGTAATGAAGTAGTTGCCATTCCTTGAGCCTGGATTTTTGGAGTGGGGACACCAAATTGTACAACCTGTGACTGCTGAAAAGGAATAGCCATAGATGCCCCAGAAACAGGAGTAGATGAACTCTTTGCACTGGTAGCACCACTGTAAGCTGGAGCTTGAGCACGAACACCCCTTTTGTCATGAGATGGATG…
fd_1363	203	GCTAAATATTGTCTGGTTGGCCATGTTCATTTAGTGGGCTATTATCTGGTAGTTATAAGGATACTTTGTTTTCCCTTTAATGGGCTCTTGATATTTGAATNNNNNNNNNNNNNNNNNNNNNNNNNNNNNNNNNNNNNNNNNGCATTCCAAGGTATCACTATCTTTTCATTTACAGTCTCTCTTTCTTTCTTTCTCTCTCCCCC
fd_1364	207	CTGCCGGAAACAGATCCAATCTAATTATTGATATTGCGAATACTGGAGATTTAACTTCTTTTCTTCTTTTTTGAATAGAAAAATAAAGTTTTGATTTATTNNNNNNNNNNNNNNNNNNNNNNNNNNNNNNNNNNNNNNNNNNTCGAACCTGATTGAATTTCAGAGATCTGCCGTGGCTAACTTTGGCGTTTGTTGATTTTGGGGGTG
fd_1366	197	CCTACTACTGTCTCCAACTCTTCTTGTGCTTTTTTCATGACCTCTGGCTTGTTCATCATCTCTGCCATGGCAAATTCTATAGCATTGGAGGTTGTTTCGGGGAGGTTGTTTCGGTTCCACCCAAGACCATATCCATGAACAAGACCTTGAGATGGGTCATGGTGAGAGGTGTTTTGGCATCTCCTTCATTCTTCAGC
fd_1367	203	AAGAGAAAGAGAAAGAGAAAGAGAGAGAAGAGGGAACGGTGAGGAGACTATTACCAGCGCCATCACCGCACCATCATTGCCATCACCGATGCCATCATCANNNNNNNNNNNNNNNNNNNNNNNNNNNNNNNNNNNNNNAAAGAGAGAGGAAGAGAGAACGAAAAAGAGACCATCACCAGTGTCATCACTGACATCACCGACGC
fd_1369	195	AAATGAATATCCCATCAAAGGGCCTCAAGAATATTGACTATGTATGTGTTGGAACAGTGTACCTAAAATGTTTATTAGGAAAATTACTCAAATAAGAAAGNNNNNNNNNNNNNNNNNNNNNNNNNNNNNNNNNNGTATAAGTTAAATATGAATTACATATTGCTACTTTTGAGTATGCATTATTGCTAATAAGGG
fd_1370	199	CTTGAGGTAATCGGCGGAGAACTCGTGGAATGTGATTTGGACGTAAGGGTGGAAGAAGTTCGGCAGTTTATGGCAGTAGATTTGAATGTAGTTCTGAAGGAAGTGAGGGAAGTACATTGCCCAGATAAACATGAAGCTTGCAACGGATGAACCCATTTGAGCCCACATATCTCCTCTTGTCCTCATCTTCTTTCTTCTT
fd_1371	199	ATTTGATCAACGGTCACCATCATCATCATCATCGTTTGGTATTACCAACACAATCTTTCTCAACTGTTCGTCGCCGCAGAGGTTGATGTTCAGCTTGAGGCCCTCATGGTTATGGCGGTTTTAACGGTGTCCCTTCTCGTGTTGCCGGTGGTGTTGCCTCCTCTTCCTCCACCACCGTTGATGCTCCTCCTCATCCCGG
fd_1373	269	AGAGAATGATGCTTTCGGAATCCAACCGTATCAGCGATTTGAGCGCATTGAGTATGAGTCTCTTGCTGAAAAGAAGCGAAAAATATTTATGGATCGTGAANNNNNNNNNNNNNNNNNNNNNNNNNNNATGATCTTTTTGGTGTGAACATTGATGAAATAATGGAAGCCATGAATTATGGTAGTCGGCGAAAATCAAGGAAGATAAAGAAAAGAGGCAGGCCGAAGGGATCTAGAAATAAACTTAGTCCTGAAGTGACACAAATGCTTGG
fd_1374	218	CTTGATTAATCTCTGGACGGCAAACCCCACAGTTCACTAGCTAGGGGTAAAGCCAAAGCAAGGCTTGGTATGGATTAGCCAACGCAAGAATTGATAGCACNNNNNNNNNNNNNNNNNNNNNNNNNNNNNNNNNNNTACATTAATTAATAACAAGTTTTAGTAACTTTCATGTTTTGAGTTTTGCTATCAATCCCTCCCTCTCATATTTTCTGTCGAAC
fd_1375	204	CGCTCTCGCTGCGTAAGCAGCTGAGCCCGCTCTCCTGGTAGCTTCGGCTCCAGCAATCATCAGGGGATGCCTGTAAACCCGAAATGATTGTCATACAGAANNNNNNNNNNNNNNNNNNNNNNNNNNNNNNNNNNNNNNNNNNNCCCAACTCGTCCAAAGCACCCTGCCCGTCGGGCGGCTGCGGATTAACTCAGTAGACACGGC
fd_1377	176	TGCTGCCCAAAAAGTCACCCCTGCTGCTATACTCCCCAGAACAAACCACACTGCTCCATAGCCATCACCTATGCTGCCCAAAAAGTCACCCCTGCTGCTACACTCTCCACAACAAACGACACACTGCTCCAAACCACACACTCGCATTGTAAGAAATAATGTATAGAGAAAGAGAG
fd_1378	192	ATTCCTCCACCACTGTTAGACAGGATGGAGGTCATTGAACTGCCAGGATATACACCTGAAGAAAAGCTTAAAATAGCAATTCGACACCTCATCCCACGAGCGAGTTCTGGATCAGCATGGCTTGAGTTCTGAGTTCTTTCAAATTCCTGAGGATATGGTGAAACTTGTCATTCAGAGGTATACCAGAGAAGC
fd_1379	201	AGGGGTGCAACTCGGGCGGGTTCGGTCGGATTGGGAGGTTGTCTAAGATCAGTCCAAGTTGTGTTGAGATCTGCCGAGGCCCGCCTAAGTGCGAATTGTANNNNNNNNNNNNNNNNNNNNNNNNNNNNNNNNNNNNNNNGAGTTAAATCGGAATTACCCGAGTTGCTCGAATTGCCTGAATTGTAATTTTTTTTTTCCAGC
fd_1380	206	TGTGCATAAAAAGTTTGTTTTTTGCATAATAAGAAAGGTGTGGCCGTATTAATAGGTGTTTTGAGAAAGGGATGGCGTGCTGTTTAACTGCTTAGAGGGGNNNNNNNNNNNNNNNNNNNNNNNNNNNNNNNNNNNNNNNNNNNNNTTCCATTTTAGACTTTCTGAATAGTTTTATGGCTTACTTTTATTAGTTTTCTAGAACGCCA
fd_1384	264	GTCTCTGAATCTCTCTCTCTCTCTCTCTCTACAACGACAATTTCAGAGAAAACACTCTGAATCGAAATTCACACACACGCACGCACGCACGCACGAGCACNNNNNNNNNNNNNNNNNNNNNNNCTCAAAGTGTCTGTTTCTCACTCTTCCTCTGCTCTTCTTCGATCAGAAACCCTACAGTTTCTGAAAATTCGAAGAGAAGATACTCTCACAATCCCTCAAATTTTCTGAACCAATTTCAAGAGAAAACAGTCTGAATCGAAA
fd_1385	202	CACTACTGCAATTGGTTTGAACGCTAGAAGCACTGATGATGTATACCCTTTAGATGTTGACATTATTGGGGCTAGCTTGAACCCGATGCATAACACCAATNNNNNNNNNNNNNNNNNNNNNNNNNNNNNNNNNNNNNNNCTGGTTATGGCACTGGCGGTGCATATAATTAGATGATTCACATGGTTTTGTCCATAGCCCCAC
fd_1386	205	ATGTGAAGTGGAAGTGGGAGTTGGAAAATGTGGAGATATATTTGAGTTGAGATTGTCTACCAGGGTTTGATTGGTTTACTTATTGAGAGGGTGAGGAGGGNNNNNNNNNNNNNNNNNNNNNNNNNNNNNNNNNNNNNNNNNNGTGGCTGCTCTTATGGAGGTAGCAGGATCCAGATTTACTGATCTGGAGCTGATTGGAAGGGGG
fd_1387	202	GAAAAATCTAGTTTTATCTGGATGGGGCGATGAATCAATTCTGTTTGAAGATTCCATAAATCCATACTATATTCCGAGTGCTTATCAAACATATAGTGACNNNNNNNNNNNNNNNNNNNNNNNNNNNNNNNNNNNNNNNATTGATTATGATCTTCTTGAAGATCTGGTGCATTACATTGATGAAACACACCCAGAGGGCGCC
fd_1388	323	AAAGAACACAATTCAAAGGGGGAAAATGAGAAGAGAGGGAGAAGATAGAGGGTTCGAAGGGGAAGGCAAGGGTTTCAATGTCTCTCTTTGGACACTTCGANNNNNNNNNNNNNNNNNNNNNNNNNNNNNNNNCGATGATAACGATCAACGGTACTACTCATCTCATCTCTTTTCTTCTCCCTCAAACATCTACATACCGAAACGATTGTCAAGCATAAGCTTATAATCACTCCCTTTGATGAGGCTAAGGCNNNNNNNNNNNTGGCAAGAATGATCTCGCGGTGGAGATGGTCGGCGTAGATGAGGTAGGGAGGGGCGTGGCC
fd_1390	418	GTGCTGGTGGAGTAATGCTGGCATTCATCTGGTTTGCTGGTCAAGCATGAGCTAGTTCATCAATCTTCGGGCAGGATGGAAACAAAGCAAATTCATGGACTGGAGCACTGCGTTTGGTCCAGCTCTGTGCTTAACATATGATGGAGGAGGATATCAATTCTCTGACTCCGCGTTTTTGATCCAATGGAATGGCGCCTGTCCTTTCCTGCTTCCTTCCCCACGGCTTCACAATTCTCTGAAGTTTCAAGTTCCATTTCAGCAAAGAATGCCTCTAAGACAAATGCCATGACCAAATTCAAAAGCAACAAAATCNNNNNNNNNNNNNNNNNNNNNNNNNNNNGCATATGTCCAAGAAGTTCCTGTCAATTCCTTGTAACTCTGCATCCATATATGCCAGTT…
fd_1393	634	AATTTTTATTTGTCAGCATTACAAGTTCACAACTAAAAAGTATGACTTTCAGAAACAAAACCATGAGGAAGTGGATAAAATATGAGTTCCATATAGCTTCNNNNNNNNNNNNNNNNNNNNNNNNNNNNNNNNNNNNNTTTGCTGGTGTGTTTGCAAACTTCCGAGAGTGTTTTTTAAGGTATTCCAAATCTCTGTCACCAGCCACTTCATCCACCGGAACTGCATCAGAAATTTCTTTCATATCCTCTACAGTAAACTTCAGTGCTAATGATCCAATTGCACTATGAAGGTTATTAACCTTGGTTGTCCCTGGGATTGGAACAACATTGTCTTCTTGATGAAGCAGCCATGCCAAAGCCAGCTGAGGAGGGGTGCAATTATGCTTTGCAGCAATGTTGG…
fd_1395	220	CCGCGTTTGCACCCACCACTATTAATTCTATATAGCCTAAAGTTGTATCGAAAGACAGACATCTCCATTTTTTGTACTAAAGCTACCATGATGAACTAAANNNNNNNNNNNNNNNNNNNNNNNNNNNNNNNCATTATTAGAAAGGGACTCTGTTCACCGGACCATGACAAGTTTAGTACAATCCCATCCCTACCTAACCATAAAACACACAAAAAAATCA
fd_1397	411	CTATTCATTTGGGGACTTTAACAGGATGAAGCCAACACATAAAAGTATAATGGGTTTCATTAGATCAAAGGGTTGATATCTCATCTTTAATGAATCAAACNNNNNNNNNNNNNNNNNNNNNNNNNNNNNNNNNNNNNNNNNNNNNNNNCACTTCATTAACGTCGCCTCGCCTCAGAGTTGAAGTGCCATAGGTGCACCTCGCTGTGACTTGTGACCCGCTTTTGATAACAATGCATAGCCTTGAGGAACAAAATAAATTCAGAAGCTAATCAAGATGGCAGACAAATTACATTGGAGCTCATGTTTTCCCTCTTTCCTTTGTTGACCACATTATCTTCCCTTTTGCACCTAAAGACAGACTAACTAGCTCCATTTTTCTGTAAAACAAAAGGAAAACTA…
fd_1399	257	AAAATTAGATGAAAAAAAGTAGTGAAGCGGGTTGGAGATGCTCTAGGAAATGATTGTTTGCTATTTTTTATTTTTATTTTATTTGTTTCATATAGTAGATNNNNNNNNNNNNNNNNNNNNNNNNNNNNNNNNNNNNNNNNNNNAAAGAACTAGCTATTGTTTGGTGGGTTTTGAAGAAGTAAACCCATCGTTTTATGTTCCCCGCCTTGTTGTTGTTTCTCTTCTAGATCTTACCTGCTGGGGTTCCAATTCCATCG
fd_1401	200	GACTTTGTCACTCAGTTGAGACTGGTTGGAAAAGGACATGGTATGAATCAAGTTTCAATGTCACTCATCGCTAAGCTTGATTTGGTGACACAAACAAAATNNNNNNNNNNNNNNNNNNNNNNNNNNNNNNNNNNNNNNTCATGTATTAAATTATGATTTCTATAACTTGAGTGGATGTACATAGATACTAAGGGTAGAGG
fd_1404	205	ATTTTTCACTAAAAAAAACACTGGGCCTTGGGCCAGGCCTTGAGTGAGTCTTAAGTGGACTGATGGGCAGGGCCCACAGGTCGGGCTAGGCTTCAAAATGNNNNNNNNNNNNNNNNNNNNNNNNNNNNNNNNNNNNNNNNNNNNAAACGGTCCGGGCCCACCCTCAGCCGCAGGCGGGCTTTGGGCCGCCCACAGGACACGGGCC
fd_1407	769	CACGTACGTACGTACATACATACAATACAATACGATACGATACGATACAACACACAATTGAAGCTGCTACTGATCTCTTGGGAAATCAAGTCCCTAAACGACTGCTCTATCGAATTCGTTGGTTTTGACAAACCCTTGTCGACTCCATTTATCATCTGGCTTTCCTTTGAAGTCAGTGGACCTTTTTCTTGGAAGTTTGGGCCCCAACAACTCGTCCTTCAGACCCATTCAGATAGGGAAAACACAAATTTCCACCTGTAAAAGGACACTTACTGTTCAAGCAGGATACGGTAATGGAGGAAGGCCAGGAAATGCAAGTACCTTTGTTGGTGGCTTTGTTTTGGGAGGACTAGTTGTTGGCACTCTCGGTTGTGTATTTGCACCTCAGATCAGTAAGGC…
fd_1410	209	CTAACCATTTCCCGTGCAACAGAGCTGATCTCCTCCATCCTTTGCAACTCTAAATCCACAAGTGGGGCATGTATGACAGCCTTAGAATTGCTTCCCTCTGNNNNNNNNNNNNNNNNNNNNNNNNNNNNAATGAGCTGCAAAGAATGAATTGCATCCATTTCAGCATTCTCCCATGGCAAACTACGGCTCTTAACCACTTCCAAGAACGC
fd_1411	188	CTCTCTTCCTCTTCCTTGGTTCTTCTAGCGCAACCCAGATACCAGACTCTGCGCACAACCATTAAACCATGAATAGCTGCTTATCAACGAGCTTCACTGCTCGAATCTCCCCACCTTCCAAGCAATGCGAACTGCGTCATCGTCCCTCCCACCTCTGCAGAACATCACTGATCCTTCGACCCTCGCTC
fd_1414	217	GCTAGGGCTGCTTGTTGTTTGGCGGTTCGGATGCGGCCAAAGGAATCTCAAATCCGTCATCCGTCCGTCAGATTGGCGGATTGGAGAAAATCAATCCACANNNNNNNNNNNNNNNNNNNNNNNNNNNNNCCGTCCAAAATGCGGAGAATCGATTCGATTCGGTCGGTTTTAACGAATCGATATATCCGCTACTCACCCCAAGATGTAGTAGTGGTGG
fd_1415	207	CTTTTCTGATCTAACTGCTTCATACACACTACGTGTGTACCCACACTTACTGGTAGTATGTAACATCACCCACAAACCAAGTAGAATCCATTTAAAATATNNNNNNNNNNNNNNNNNNNNNNNNNNNNNNNNNNNNNNNNNNNAGTTCAGTTCATATATCAGATAGATTTATTGATAATCTTCACCAGGTTCATTAAACCAGCGAGG
fd_1416	201	CAACGGGAATCCAGTGTATGAACCTCTATTATCGGATTCCCCAAATAACACGAAATCTTTTGGATCTGGGGCACAATTTGATGTCTTTCAGTCCCAGATTNNNNNNNNNNNNNNNNNNNNNNNNNNNNNNNNNNNTGCAAGGATAACTGATATTTTTACCAATCACATTTGGTGGCATACAAATTAAACTGTCAAGGGGCG
fd_1417	397	CTCTGGTGTACTCGACCACATCAACCGTATCTGCGCCTGCAAAACCAAGGGACTCTTTGTACCGTCGGATTTCGCCTCTGGGACAACCAACGGTGTCGATNNNNNNNNNNNNNNNNNNNNNNNNNNNNNNNNNNNNNNNNTGTGAGTAAAGAACAGCTTCAACACATCGTCAAGGAGTTGAGACGTTACAGTCGATTCAGGCACGCTCTTGAGGTATCTCAATGGATGAGTGACAAAAGGTGTTTTGAACTCTCGTTTGGTGACATTGCTGTCCGGCTGGACTTGATCTCAAAAGTTCATGGAACAGAACAAGCAGAAAATTATTTCAATAATATTCCAAAAAAATTGAAAATCATAGGGGCTTATGGTGCCCTCCTCAACTGCTATGCCCGAGAGA
fd_1419	207	TTATAATGCAATTGACGGCCTTGTCATGATTATGGCATCGATAAATGCCAAATTCCTTAATTGCATTACTCAAAACTTCCAGCGTCTAGCAGGTAGCTGANNNNNNNNNNNNNNNNNNNNNNNNNNNNNNNNNNNNNNNNNNNNNNCATTTAGATTTGCTTGGGTTATATTTTGATTCAGAGTAATTAATGTCAGTTTCAGTGGGCG
fd_1420	577	CTATTTTGGTCGGGCTTTGAAGGATCCAGATCCGGCACCACCGCCGTCTCGTTCACCGCCATGTGAGAGACAACGTTTCTAACTCTCTCATTTTGCTTCTNNNNNNNNNNNNNNNNNNTAAGGGAGAGAGACGATGGAGAGAGAGAAATCTCGCCCCTTTTTCCTCTTCGTAATCTGGACGAGATCACAAATGATGCGGTGGCGGCGGAGAGAGATCTGCCATCGATGGCAAAGCTCTGGTTCGAGAGAGGAGTAGTAGCGGCACGGCTGGAGAAGGATGGCGGCGGACGAGGGTGTGAAAATCTGTTGTTTGGCGAGACAAGGATCGGGAGGCAGAGGAGGAGCGGCGGCAGTGGTGGCAAGTTTCCAGCGGATGGCGGCGTCTGGGACAGAGATTGG…
fd_1422	294	GAGACATCCTTGGCGTTGGAGACAATCTGTGTGTCCAAATCCAAATCCAAATCGTCGGCCATCTGTGTCTTCAAACTCTAGGGTTCTTGAAAGTTGAGCANNNNNNNNNNNNNNNNNNTTCAGGTGGGGTGCCTGGGTTCTTAAGAAGCTTGGCAAGCTGTTAACTGCCAATAAAAGGGGTGCCAATAAAGCAGACAACATGATCAACAGACAGCTTTTGTTGACGTATCTTTACCTTCTAGTTTATATATTGCTTTCATCAGGAGTAATTCTGTACAACAAGTGGGTCCTTTC
fd_1425	393	TCGCCCGACTCCTTGCATCAGCCCAAAATAAGTTTCTAATGCGAAACTCCTCATCAACATCAATCATATAAAAGAATCTCTCACTATGTGCTTGCATCTTNNNNNNNNNNNNNNNNNNNAGTGATTCGGCATCACCTTCCCCAAGTCTCAATCTTCTACCTCTCTCAATGTAATTCCTTGCATCTCGCTTATCAAATGTTAATGACTCGTATCCCCCCGCTTCAATAACCATTGAATGAAAATTACTAGACACCCCAATCCCTACTTGATCATTAATTTCTAATCTTCTCTTCACAGGAGTAAGAATTTTCTTATTCATTGCAAAATGATGTGAGTCGGTGGGAATCAAATCATGATTATGCTCAAGATTAACTGTGAGCTGGGGGAAAAAGT
fd_1429	219	CTCCCCGATGTCCTTCTTTATAGCCTCCAAGTTGCCCTGTGTAGTTGCCATCTTCGTCTGCAAACTTGTGACGCCAACTTTGATGGCAGTTTCCAAATCCNNNNNNNNNNNNNNNNNNNNNNNNNNNNNNNNNNNNNNAACGAACCTAAAAATGTTACAAAGCTTATTGCAGTGGAAATAAAACTGAGCCTCTCAGTTTCCCTATTCTTGTTATAGCCA
fd_1430	201	GGAAGTGGAAGTGGAAGTAAAGAAAGAAAAACCTTGGAAACTTTGCAGAGTGTCTTAGAGATGAAACATGCACAGCCTTAACAACTCAGTCGACAGTGAANNNNNNNNNNNNNNNNNNNNNNNNNNNNNNNNNNNNNNTAACATCCATCAAGGAGAAACAATCAGATTCAGAGAGGTTTTGAAGGAGAGTTTGAGGAGGAG
fd_1433	201	GTGGTGGTGGTGGGAATGATGACAGAAGACAGCGTCAACGATGATAAATTACAGCAGATGGCAACCCTAGGTTGGGCATTGGAGGCAACGGCAAGGGATGNNNNNNNNNNNNNNNNNNNNNNNNNNNNNNNACTACGGCTGATACAGAATAGAGAGCTTTAGTTGTTGATTCAGGGTTAGGGTGAGAAGGGATTAGGTGTG
fd_1434	226	TATTTGTCCATTGAAGTTATTCCCGCGGATGTCAAAATATCTCAAGTCTTTAAGTTGATCAAACAATTGATGCAAATTTCCACTAAAATTATTATTCGGTNNNNNNNNNNNNNNNNCGACAGATATTCAAGATTTGTGAGATGTCCTAGCTCATCGGGAAGTTCCCCTGAGAGCACATTATCAGATAAATCCAGAAACGTAAGGTTAGAAAGGCTCCCCAGTCGAG
fd_1435	450	CAGAGAGCCAAGCCCAGTCAAATGTCGGCGAGGCAACTATCAACCACATTCCGATCTTTGAAGCCCCATCATAACCCTAACCCTAACCCTAACCCCAACCCTAATCATGATCTTAGCTGTAAGCTATCAAAATCTTCTTCGTCATCATCNNNNNNNNNNNNNNNNNNGAAGAGTTCTCAATCCAAGGAGCACTCATGGTCCGTATACCTCATTCTTTCCACCAACATCCCCATCAAAACTTATGTTGGCGTCACCACCAATTTCTCTCGCCGCCTCAGACAACATAATGGTGAGCTGAAAGGTGGTGCAAAAGCTTCCTGTGCAGGAAGGCCATGGGTTTGTGCATGCATCATTCAANNNNNNNNNNCAAAGTGAAGCATGTGAGTTTGAATCAAAATG…
fd_1439	210	GCTGGTGAGGCAAGAAACTGCTATGCTGAGGACTTGACAGAAAGCTTCGATGACAGAGCCTTCACTCGGATGCTGTTCCTCGATGGTTGCTTCATCATTCNNNNNNNNNNNNNNNNNNNNNNNNNNNNNNNNAGCAATCTTTGGAATTGAAGAGTGATGAATCTTTGGGGGGTGAAGCATGTGTGGCCCGTCCTCAATGACAAACCCGAG
fd_1440	205	CCTACGTATCGTCCCTTATATTTTCTGAAAATTTATGTGTTGTCGTATTCATTCGTGTCTATGTAGTGTATGTGTCAGTGTCTGAAGAAAAAGAAAAAGANNNNNNNNNNNNNNNNNNNNNNNNNNNNNNNNNNNNNNNNNNNAAGAGAGGGTCTAGGGGTTGCAGATTTGGAGGAAGTGACTGGTAGGGAGGGAGGAGAGGTGT
fd_1441	1549	ATTGCTGTCTGTGATACCGAATTTGATTGGAAAAGGGTTGAAAACAGACTGTTTGGATGCTGAAATATTGATATTAAAATTGAAATTGAAATTGGATTCANNNNNNNNNNNNNNNNNNNNNNNNNNNNNNNNNNNNNNNNNNNNTCAAATTGGAAACCCGAAGACAGTGAGGAGAATTATGGCGCTGTCTCGGGTTGGATCTCGGGATGAACTAAACATTGATATAGAAGGAGAGGGAGAAATATTAGACAGAGAACGTGCTCCTCTGAAGGAGAACCGACTTTATAGGACTCATTATCCTGGTGTTGTGAGACAAAGAGCCTATATTTTTGATGGAGAAGGGAATTATTATAACAAGGAATGGGATTTAATGGAGGGTAGGGGCAAAGAGTTTTGTTG…
fd_1443	201	AAAATTCCAACTGTCATAGAATCTCGATCTCGGCAAATTGTACCTTTGTTCTTGATGTTTATGGGTTACAATATGAATGATGTTGTGAGTGTAGGATCATNNNNNNNNNNNNNNNNNNNNNNNNNNNNNNNNNNNNNNNNAAGAATGGAAGAGTGTCCTTAAGGAGTGGTTGAACTTGTTGAAATTGATGCGAAATCCCAG
fd_1450	197	TTTTAACATAGTGATGGAAAACGGCAGACTTCAAGGTCAAATTCCAGTCGCTCTCTTCAGCCTTCCTCAATTATGGCTTTTGGCATTGACATGTGGATCTTCCATTTTTTTGTACGGAGGATAATTTACACTTTTGAACAGTTGGGAAGCTTTTTGTCGTCCTTTGCTTTTTGTGCGGAATTTGGATGAATCGTACA
fd_1451	449	TCTCCTCTCTACACTGCCTCAATCTCCAAACACTACATACATTATGCTTATATACAAAAATGAATGAAAATGAAGAGGAAAATTTTTCATTTTTAATGAANNNNNNNNNNNNNNNNNNNNNNNNNNNNNNNNNNNNNNNNTCCCACTTGGCACAATCAGCATGAACAGTGGACTCTATGATTCTAGGTTATTTTAGGGATTGGTTCCTGCCCAAAGCCCCCTCCAAACAAGCTCAAGCTCAACTTAGTTTCACTTGAGACTGACAAATTCAAGTCAGCCACAGTTGATGTCGAGCAACCACAATTGCATGCTTGGATCAACAAAATGCCATTGCTTGCAACAACGGCGTCACCAAAATTGGACGAAAGACCATTACGTAAAACCCGAGTGAGACAACTA…
fd_1453	200	GTTGGGGCCAGAAATTTGAAAGTTCAAAATTATTCTGATTTGGGTCTGTGTGGAGTTCATGATCATCTGAATCTGCCGGGAGTGTAAATTGAAAGGACTANNNNNNNNNNNNNNNNNNNNNNNNNNNNNNNNNNNNNNAGATTGTTGCTTTTCTAGTAAAACCAACACACTGATTTTTTTAATTTCATTTTGGGAGGAGG
fd_1456	206	ATCGAGCCTCTGTAACACCGTTCAATTGATGTCATCTCACGACGATAACATCACCAAGGAAGAGGTCATCAACAGAGTCCTCGACGTCGTCAAGAGCTTCNNNNNNNNNNNNNNNNNNNNNNNNNNNNNNNTTGAAGAGCACTCGGTTGTGTGAGACATGCAACCTAGGACTCCGACGCAACCTAGAGACCAGAACCAGCAACCAG
fd_1457	276	GGGTTGGTGTCGTTATTCGAAATTCGATGGGTGAAGTTATGGGTGCAATGTCAGAGCAATTACCATTCTGGGTAGATGCCGACTGTGCTGAAGCATTTGCNNNNNNNNNNNNNNNNNNNNNNNNNNNNNNNNNNNNNNNNNNTCTGATATTATTCTAGAGGGGGATTCTTTAAATATTGTCAAAGCTTTGTGGGAGGATGTCGAGCTCTTACCAGAATATGGTCATCTATGAAGCACGGACACCTTGGAGAAGGCTACGTATCAGTGTCGGACACG
fd_1459	179	TGGGTTCTTAATTGCCATGCCATGGGACCATCAACAGCTCGTTGCTTACTGGTTGGATTCGGATGCGGATGCGGATGCGATTGCCAAGCCTTATCCTTATCGGGTGCTAGATGAGCTTTGGCCTGTGTTCAATCCTCCATTTGCTGGACGCGAATTCCAGGGCTTTCTTACCCATTTGG
fd_1466	204	GATTCTTACTCTCATTTTTATTTAATTGATTTCATTCAAAAAGTAAAATGTTATTTTTGCCATCAATTTTCTTTCTCCTGAGGATTATCCCAACCAGTGANNNNNNNNNNNNNNNNNNNNNNNNNNNNNNNNNNNNNNNNNNNTCCAGTCTTCAATGGCTGCCTTCCTTCTTTTATGAAAAACAACCGGCAGCACTCAGCAAGC
fd_1467	291	AATAGGTCCTAAATTCACATTTTAGGTTGAAAGTATGACGAAAACTTTCCCTGATGTTCTGCAAAGATTTTTTACATATAGCTTGAATTTCTATTGATATNNNNNNNNNNNNNCGAGTGATGTAGAGAGAATGAAATGAAGCAATCCAAGTTCAAGAGGATTTGTGTCTTCTGTGGGACTAGCCACGGTAAGAAGAGCAGCGACCAAGCNNNNNNNNNNNNNNNNNNNNNCTGAAGAAGAATTATTTTTAGTGGTTTCTCTCGTCTTAATAGCTAAATTCAAATAATGGGG
fd_1469	248	GTGGGGGTGGGGGGAAGGGGGAGAAATGTTGGGTACACATGATTCAAAACATATTTGAAAACAAGTGAGGGGTGATCAGAGGTTGTGGTTGATGGGCAAANNNNNNNNNNNNNNNNNNNNNNNNNNNNNNNNNNNAGGAAGTGGTGGCTACAGGTGGTTGCTGGTGGCCACCAACAACCAGACTACGTCAAAAAACACCACTTTCCATTGTCTTTGTTTCTTATTATAAGCAAGTGCCATAGACACTG
fd_1472	777	AATAGCATCACCCTTACCTGCAGGTGTTCGCTGAGGGGTCCGTAGTGGGGTCATTCCTTGTCGTGGTGTCTGAGCATAATTTGCAAGTAGAGCACGAGTTGCACCATTCCCTTCAATGAGTTCCTCGCTCCCTGCAAGGAGATCACTAGTATAACCCATCTTCGCAATCTCCTCCAATTCATTATCTGAAATCTGTGGTGCAGGAAGCATCAGTTTTGACCTCTTCCGGACCGCTTCTGGATCATTTAGTTTGTTTGCTTGCAGTATTGCAGATGGGGCATCCTGCCTCTGTGCAATTTTNNNNNNNNNNNNNNNNNNNNNNTATCCTGCTTCCTTAATCTTGCTTCCCTATCAGTTCTTTTTTCACCCTCAAGTTCTTCAATGGTGGTAGGGAACTTG…
fd_1475	201	CATGGGTTAAGGAGGAGACACGCTGAGAAGGTGAGAGAGAGTTATGGAGAGATGAGAGAAGATCATCTCAAGATCAATGGATACGGGAAGGGTAGTGGGANNNNNNNNNNNNNNNNNNNNNNNNNNNNNNNNNNNNNNNGTAGTGGCAACCACAACCCTATGTACGCCGGTGATTCTTGCTGGAAAGGAATAGAGAGGGCA
fd_1476	214	GCCTGTACATGCCGGAGGATCTTTCCTTTGCTAGCATCCTGCGTTCTTGTGGGAACATGAAAATGGCTTCGAAGAGAGGGTAGAAGCCCCAAAATTCGGANNNNNNNNNNNNNNNNNNNNNNNNNNNNNNNNNNNNNNNNNNAAGTGAGAGGTATCAGATTGCCACCATAGTAACCCTACAAGGAAAGAAACCACCAAGACCTGTCCGATTTTG
fd_1477	1485	GTCCCTTTCAAGTCCACTTGAGATTAGATATCACTCTCCTGAGGAAGAAATAGCCTTTGGACCTGGTTGCTGGTTGTGGGATTATTTAAGAAGAAGTGGGNNNNNNNNNNNNNNNNNNNNNNNNNNNNNNNNNNNNNNNATCTGTTGCTGCTATAGTCGGCTGCATGTGCCAGCTTGTAGTAAAAGAAATTGCAAATGGGGATGAACAAGTCAAAGCTGATGCTATAAGAATTGGCCATTATACTGATGGACAATTTCCTACTGATAGCAAAGAATTTGCAAAACGTATATTTTACACAGTATTTATGGGATCTGAAAATAGTTCTGAAGCCACAAGAACACGGGCAAAGGTGTTGGCAGATGAAATTGGCTCACGGCATCTTGATGTTAACATAGATG…
fd_1479	370	GTTGGTTTCATTCAAAAGGAAAAAAAAGGAACAAACAAAAAGAGATAGAGAGAACCAGAGAGATAGATAGAGATTCTCTTCATTCAGATACTCTTGGCTCNNNNNNNNNNNNNNNNNNNNNNNNNNNNNNNNNNNNNNNNNTAAACGTTGAATACAGGAAACCATAAATTTTGTCCCATAGAAACTGACCTTTATAGCAGCAGCAGGAGAAATAAAATATATAAGGTAGAGTTCTTCCCTATCGTTTTTACTTGTTCATGGAGCTCTTTATGCTCCAATTGCAAGACTTATTCTCATGTCTTTTGAACCTTAAAATTCAACTTTGAAAGATGGGTCAGCCCCAGCTCCATAAATGAATGGGATAAATGCC
fd_1482	155	CATCCGATACTCCTCCGATCGCAAAAAAAAATGTATAATCCTCTCTCTCTCGACGCCGCTCACCACTGAAAAGGAAGATCAGCAAACAACAAAAACCCACCTCTCCTTGCGACGACCACTACTATTGCCGGAGACCCAAACCCGAACCCCCTATT
fd_1484	225	ATTGCTAAGCCAATTTGGTCCAAAGCTTAGCATGTGTGGAAGTTATTCCCATAGATGATGGACATGTTACATACTTTTTGACAGTCGTAATACTTTTTTTNNNNNNNNNNNNNNNNNNNNNNNNNNNNNNNNNGTTCAACATTGTATATGAAATTGACACTCTTGTGCGACCTTATCACGCACTTGGAGAGAAGAGAACAAATTGAGTGCACACTTAGAGAGGAC
fd_1485	325	CACGAAGATACTTTTCCCTTGCATGACTATTCAACTTCCTCGTGTAGTCTTGGAAATTGATGAGGAGTCTTCCACATAAACTAGATGAAAATAAAAGGTCAAGGTCATATCAATGAATCTTCAGTATTATATGCTCTACAGTCTGAAGTGGCGTTCACCCAAACTTAAGCCTTCTTCTCATAGTTGACACTTGACAGCCCAAGCTTTTAGTAAATNNNNNNNNNNNNNNNNNNNNNNNNNNNNNNNNNTCTGGACTTTTCTGATCTATGGTACTTTTCTTAGTAGTTATACAATATTTTTAGTTTCATGCCATCCACAATTCAGC
fd_1487	206	ATGGGGCTCTGGTTTTATTCCCATTGCAGAGTATGGAACTGAGTTTCGTAAGGGTTCAAGAAAAGGAAAATCAAGGAAAGTTGTGAGGCTTGTGTATAGTNNNNNNNNNNNNNNNNNNNNNNNNNNNNNNNNNNNNNNNNNNNTTCATTGATTCAATTTTGTATTTAAAAAAGACATTGAAATTAGTATTAGTCATTATAGGGCGA
fd_1489	206	AAAGGGACATCGGCAATATTACACTCTTTGCAGATAGTCAAGTTGTGGAATTTTATCGGAATCTAGGTTTTGAACCTGACCCAGAGGGCATTAAAGGTATNNNNNNNNNNNNNNNNNNNNNNNNNNNNNNNNNNNNNNNNNNNCCAATGTAAGCAAAGATTTGTTAATGATGACATTGAATTGATTGATGTTGCAAGATTAAGGAG
fd_1490	198	GTTGTTTATTTGTTTCATTTTGGGGAGGTATTTTCATTACCTGTTCACTTTGTTTTATGTCTTAATGTTTCAGAGTCCATCATAATCATGCCAGCTTTTGGAGTCCAGCTTGAAACTCACTACAGCAGGTGTCAAACTGGAAAAAGGAAAAGTTGGTTCAACGTGGGACAATAATCCACCGCTTCATTCCCATTGAAA
fd_1491	196	ATAACATAGAATCACTTCTATACTTTACAATTGATAACGATATACATTTTAGTGCTATATCAAATCAATTCAAACACTTCCATAATCAACACTTGATACAGATACACATTGTAGTGTTGTATCAATGTCACACAAAATCCGGTTTAGAGGTCTATCCCCTATCTTCTCCTAAACCGTGGAGTACATCCCCTATCTC
fd_1493	222	TGCCTTTCTGCTCTCCATCAAAAGTTCAACAACATGTAAATAATTTGAATAGTTTAATCATCCAACACAATTGGTAGGTTACACATGAACCCCTGTGAAANNNNNNNNNNNNNNNNNNNNNNNNNNNNNNNNNNNNNNNNNTGCATCAAAATGCCAAATTTTGGGTTTTAATTAGATGTCATTTTTTTATGGGACAATTGACATTCCAATAGATTATTCAAA
fd_1494	199	GGATGGATTTTATGGAGGGTTTGGAGGTCAACCAAGTGAAGTTGGTACGATCTACGGTTGCGGTAAAAGGGTTTGAGCAAGAGGCTGACTGGTGATCTTGGGTTGGAAGTTGTTCTAGGATGGAGTGTTTGAGATTAGAGAAAGCCAGTGCTTGGAAACGAGTTGGCAAAGGAAAAGGGTTTTGATGGGGAGTCTTGAG
fd_1496	524	TGCGTACTGTATTTCTCTCTCTCGTGTATCTATCTGTCTATCTATACGTATATGAGCTCTGATTTTGATATTTAGGGTTTTGAAATGTGGAGGGAGACGGNNNNNNNNNNNNNNNNNNNNNNNNNNNNNNNNNNNTTCGCACTCAAACAAACCTCTCAATCAGAGCTAGGGTTCGCATCCTCTGATTCAGTCACCCACTTCACCACCACTCAGAGTCAGTCTACTNNNNNNNNNNNNNNNNNNNNNNNNNNNNNNATCTCTCTCTCAGAAGTTCGAAAACATAGGGTTAAGATCAAATGAAGACGAGAGCTCCAACGAATCGCACCCTCTTCGTCCTTATGCCGAAGATTGCCCCTTTTTCCTTCGGACTGGAACGTGCAAGTTCGGGTTGAATTGCAA…
fd_1498	227	CAAGAACCTCGCTCGAGCGAAGATACCAAAATCTGGACAGCAACCGTTTGTTTCAAAACACATTCAACCTGTTCCAAACCTGCCCACACATTCCAAAACTNNNNNNNNNNNNNNNNNNNNNNNNNNNNNNNNNNNNNNAGATGAACACCTTAGCAACCAACCATGGAACCCGGGTTTAGAAAACAATACATGAAGGGGGAAAAACCGGGATCGCTATATGCAGACAC
fd_1500	241	TGGATAGCACGTTATTTGATGTGGGATGACAGAGTAGATCAAAGAGCCAAGAAAAACATTGGCCAAAAATCCATCAACAATGAGTCAAGTACAGAGCCATNNNNNNNNNNNNNNNNNNNNNNNNNNNNNNNNNNNNNNNNACAATGTTGGTCCTAGAATACATGGATCACCAGATAAAACATGTCCCCAAACACAATCGACGGCGGAGTAGCAACTATTGACAAAATGAGAACTTACAAGC
fd_1502	212	AACATTTTGAATTTTTTTCCCTTGTGGTTGTTGAAAAAAAACATAAGTGATTTGTGGTGGTGAAAGCATAATTGGAAGGGAAGAAAAAACAAAATTTGGTNNNNNNNNNNNNNNNNNNNNNNNNNNNNNNNNNNNNNTTATTTTCTCTTCACTTTCTTATGTTATGGTTTCTTTATGGAAGAAGAAGCTTGTTGGGCGGCAGAAGAGAGAGG
fd_1503	253	GTCTGATGGAGGTGGGTTACGTTGATCATGAAGCTGCAGCTCTGGATTCCTCGGTTTCTGCATCAGGGCCAGTTCATGCACAAATTTCATCAATTTCAATNNNNNNNNNNNNNNNNGGAAAACTTTGTTCTGGGGAGCAGCCGCCAGTTTGTTGGGTTCGATACAGAAATTGATGAGTCCATTATCAATCGCATATGGGAGCGGGCGGTGGAGTTCTTTCCGGCTTTAATAGAATTCTCTCTTAGAGATTTCA
fd_1504	206	TTCCTGATCACAAAAATATTCCAGGAAACAATCGCCAAGAAAATAAAAAAAATTTGAAAGTTCCATTACCGCCTGCTATAGTCCAACGAAATTCCACTTCNNNNNNNNNNNNNNNNNNNNNNNNNNNNNNNNNNNNNNNNNNNNAAGTAACCACACGGTAAGACCCTCACCACCACATTTTCGTTTTAATTCTCACCAATCCCCCG
fd_1508	262	ATCCACTGGCATGGCATTCGACAGCTTCAGACTGGATGGGCTGATGGGCCGGCATACATAACTCAGTGCCCCATACAAACTGGCCAAAGCTACGTGTACANNNNNNNNNNNNNNNNNNNNNNNNNNNNNNNNNNNNNNNNNATGCCCATATTTCGTGGCTAAGAGCGACTGTCTATGGCCCTCTTATCATTCTTCCCAAGCGCAACATTTCTTACCCATTTGCCAAACCACACAAAGAAGTTCCCATCATATTCGGAGAGTG
fd_1510	693	CTTTTTTTTTGCCTGAATCAGTTATCACAATGCTCTCACCCATGGGCTGGTCACGGACCACCAGCTTCAATAGTGCTTCTCTTTCTGCTGCAGCTCTTAGNNNNNNNNNNNNNNNNNNNNNNNNNNNNNNNTTTGATACTCTTATCGCCTCGGCTTTTGTACTAGTTGCCATTATTTCTTGATCGAATTCAGTTGTTATTGGATGTAGATTACGTGGTGAGCAGAGAAAGGAAATGGTTTCGAGTTTTTGGCCAAACATCACACCCCATTTAAAGGTGCAGGATTCATCAACAATCCTCCCGTCGGGAACCTCTATATGCAGAGACCGAATTCCTTCAAGTTTTTCAAGGTAACTGAGAACAGGAAATTCCAGAGACAGTGAGGTCAACAAATTGGATT…
fd_1511	1013	GTGGGTGCTGCTCCTCATGAGGGTCGTTATACTGTTCTCGGTTCTCTGTAATGCCATTGTCGTCATTATCATTGTTACCATTCTTGTTAGCAGATTCCACNNNNNNNNNNNNNNNNNNNNNNNNNNNNNNNNNNNNNNNCTCTCAGCACTGCCTTCCCTAACTGGGCTCCTATTTCTCCTTTCCCCGGGGCTTCTGCTTCGTCCTCCCCTTCGTACAGGACTTCGGCTTCTAGGCCTCCTTCCCTTGTCATGGTGGCGGTGGTCTCGATCATCACCCCTCCTACCAGAACCACGGCCACCATGCGAACGCTCCTCATAATTGTGATGCCTCGGTGGACTACGGCTATGCCTTCGCCTACTCCTCCCGAATAATTGCCTCCTCAACTCTCTGCCAATCTT…
fd_1513	205	AGAAAATGTTGGAAAATGTTTTCATATTTTCTGATGTTTGGCATAGCGGAAAACGAAAATCAATAGAAAACAAGTTTATTTACGTAGGAAAATGTTTTCCNNNNNNNNNNNNNNNNNNNNNNNNNNNNNNNNNNNNNNTGACTAAAATCTTACCTATGCCACCGCACCACCGCCACCACCCTACTACCATCATTCCCACCAACCC
fd_1514	217	GAGAACTTTACCCCGTTTCTGAATTAATACCAGGTCACTGTTTGCAAGTAGAGCTCTCAATCAATGACTGATTTTCAATTTCAGTTCTCCATGAAGAAGANNNNNNNNNNNNNNNNNNNNNNNNNCACAGCCAGTACTCAAAGGCTTCATGTCTATGGCTTTACAGAGTAATTTTGCAGACTCGTATAATACACTTTCTGCATGTCCTTCATCACCG
fd_1515	375	GTGTGTTTTGCGCAGATGTCCAATTGTCCATGAAGGTGTCGAACCCTATCTTTAACAACCGGGCCATCCAACTCTTACAACAATGCAAAACCCTAGACACNNNNNNNNNNNNNNNNNNNNNNNNNNACAACTGGTCTAATCCTCCATACCTACCCACTCAGTCGCATCCTCCTCTTATCCACCACTCTAGCCTCCTCCTTATCCTACACCCTCACAATCTTCAACCAAGCTCTTAACCCATCAATCTTCCTCTTCAACACCCTCATCTCGTCCCTCACCAAGAGCCTCCACAAACAAAAACACCACACCCACATTGCCTTCTCTCTCTACACTCGCATTCTCACTCACACCACCCTCAGACCCAACAATTACACC
fd_1516	220	CTTTGATGTCCGCAAAACTGAATACTTGTAGATTAGGAGACTCCGACTTTTTTCCTGTAGCCATTATCCTCATAACTTTCTTTTTGAGTACCCCTCTCTGNNNNNNNNNNNNNNNNNNNNNNNCCTAGTAGGAAAATAAGTACACAAATTGTAGGAAGCAGAATCACTAACAACCATTTCTTGTTTCCTTGTTTTTTGTCTTCTCCTAGAGCTGCCTTAG
fd_1517	200	CAGATCCTCTCCTATATATTGATTTCTCATCTATATATACATGCTATGTATATGTGTACGTATAGATGATAGTCTGTAAATGTTATCTGCTATTAAGGGTNNNNNNNNNNNNNNNNNNNNNNNNNNNNNNNNNNNNNTGCAAAAAAAAAAAAAAAATGTCGGCACAATGAGGTTACTTTAAGAGCTCCATTCTTTCCGCC
fd_1518	1802	ATGATGATGAAGAAAGTGGTAAAGTTTTGATAATGCTGGGAAAAGTGCAGTTTGAACTTCAGAGGCTTTTTGACAATTATCGTTCTCATATTGTCAAGACNNNNNNNNNNNNGTCTCTTCTTAATGAACTTCGAATAGTTGAGGAGATGAAGTGTCAGTGTGATGAGAGAAGAAGTGTATATGAATATATGATAACAAAACAAAGAGAAAAGGGGAGGGCGAGAAGCAGTAAAGGTGAAACTTTTTCTCCTCGGGAGTTGCAAGCTGCTCATGATGACTTTGATGAGGAGGCAACTTTATTTGTATTCCGTATGAAATCTCTGAAGCAAGGACAGTCCCGAAGTCTTCTTACCCAGGCAGCTCGGCACCATGCTGCTCAGTTGTGCTTCTTCAGGAAGG…
fd_1520	202	CACTCACACAGGCACATCTCCTATCTCTGCTCTACTCACACAGCTACTACTTCCTCACTGCTCGCTCCTTCCTTCCTCACTGCCGACGTCGCTCCTCCCTNNNNNNNNNNNNNNNNNNNNNNNNNNNNNNNNNNNNNNCTCCCGCATTGGCTCTCAAATCGCTATACGAAGACGAACCAAAGTTCATTCTGATTTTCACCCC
fd_1522	208	GGCGTGTCCGTGTCCGACATTGATATGTAGGCCCCGGAGACGTGTCCGTCCACATTATTATTTGGCACGATTCTACCCTAGAATTAGCCTAATAATGATGNNNNNNNNNNNNNNNNNNNNNNNNNNNNNNNNNNNNNNNNNNNNGTTTAGCCACCAGCCACCAATAAAGTCCAATTTTCAGCATGATAATGTTGAAAGTTTAGCCACC
fd_1524	204	CTGATATTCATCTCAGTGGTATTACAGATGATTTCAAAGAGAACTTTGTTTTGAGGGCAGGGAGTATGAGTGGAAGGCTGTTCCTTTTGGGCTATGTTTTNNNNNNNNNNNNNNNNNNNNNNNNNNNNNNNNNCAACTGCCTCCAATTTCACAGCTTTAACCAGAGTTGAGAATTACTATTAAATAATCAAGCGTAAAAGAACA
fd_1526	207	TTGGTCTATAAAAAATGGGTCTAAAAAGTAGATGTGTGTATCATTATCATTTTTATTAATTAATTAAGAGATTTAAGTTAAGATTCTTGTATTAATTTGANNNNNNNNNNNNNNNNNNNNNNNNNNNTTTTTTGATTTGCTGCTTGTAGATGTATGGAGTGAATTGTAGAAGTAGGATACGGTCGAGTATAATTTTTTTTTTTTTTT
fd_1528	204	GTCTTCATCTGCTTCATATATGATGTTTCCAACGGTGGTTCTTGCTCCACCACAATTTATATGCAATGAATACTGCTTACTTTGACAAGCTGTCATGCAGNNNNNNNNNNNNNNNNNNNNNNNNNNNNNNNNNNNNNNNTGAATAAGTTTAGGGTGCTTTTACAAAGTGATGGCTGAGAGATCTCAGAAAAGTTATTATAAGAA
fd_1529	221	GGTCTCTGGTGTCAATCGAATTGGTGCTGAGGACAGAGATTTCATGGGTCCTGGTTAAAGAGCAGTTATGGGTTTTGAGAAGTTGAGAGAAATTAAGGGTNNNNNNNNNNNNNNNNNNNNNNNTTTGAGTGTAGAGAAGTGGGAAGGTTTTGATGAAGAGGGATTGGTGGGGTTTTAGCAGAGATCGCCATTTTCGGAGGGAGAAGCAGAGCATATTGCTC
fd_1530	204	CACCATCTCAGAATGGTATTGGTAAAAGAAAGCAAAGACACCTGACTGAGATGGCCATTGCTTTACTTCATCACTCATGTGTTCCTCTCCATTACTGGTTNNNNNNNNNNNNNNNNNNNNNNNNNNNNNNNNNNNNNNNNNNGATTACCTTCTTCCAAAGTGGCCTACAAGACTCCTTTTGAAATTCTCTTTCACAACATCCCA
fd_1531	199	AGATTTTGAAGATGATTGAGGTTATCGTCTTCTTTTTACTGATCTTTCTTTCCATCTCATATATTTCTTTCCAACACCAAATAATATATATGTCCTATATNNNNNNNNNNNNNNNNNNNNNNNNNNNNNNNNNNNNGCAAACAATAACAATATGACAAAGACTCATCAATATTTTCAGGGAAAGTTTCCTAGAGGCGGT
fd_1532	363	ACTGGAGCTCCAACCATATTTGACAAGATCATAGCTAAGGAGATCCCTTCCAATATAGTTTATGAGGATGACAAGGTCTTGGCATTTCGGGATATCAACCNNNNNNNNNNNNNNNNNNNNNNNNNNNNNNNNNNNNNNNNNNAAGCATAGGAATGGATTAACACAGCTTGGCAAGGTTGAAGCAAGACAACGTGAAATTTTGGGCGAACTACTGTATGCTGCAAAAATAGTGGCAGGAAAAGAAAGGATTCTCGATGGATTTCGAGTTGTTTTCAACAAATGTCCANACAATGGTCCAACTGCATGTCAATCAGTTTACCATCTTCACTTGCATGTACTTGGTGGGAGACAGATGAAATGGCC
fd_1534	207	TTGGTGGAGTAGACAGCCCATTTTCAGAATCAGACAAGGTTCACAGGTCTGAAGAGCACTCAATGCATGTGTGGGAAGAAAATATGGGACTAAAAGATGANNNNNNNNNNNNNNNNNNNNNNNNNNNNNNNNNNNNNNNNNNNNNNAAGGCTTAGGTCAGCAAATGATAAGAGCGAGGCCTTGATGAATCAAGTTCGGGAATCGGAG
fd_1535	183	GCAAAATGAACTGATTTTATGTCAAGAAAACAGAGTAAGTTGCGAAAAATAAAATCCAAAGGTTGCAAAACTTTCTACCTGAGATCCATTTTTTTCTTCANNNNNNNNNNNNNNNNNNNNGCTCTGAATCTCCTCTCTGCGTTCATCAATGTCACAAAACCACCAAGCTTTCACTCTCATCCC
fd_1537	564	CGCCAATAACATCCTTTCAAATATTCAAACAATATTCACCAACTAAAGAAATGAAGAATTTGAGAGAACTACAAATTCATCATGTCATTTCAAGAACATCNNNNNNNNNNNNNNNNNNNATTTCTAGAATGGGGAGGGCAAACAGAAAGAGAGAGAGAGAGAGAAATCTCATCTAATCAAGTTGTACAAGAAATCCCCAGCCACGAAGCACATTTCATCACTGGACATAGAAGTGTCCGCCCATGAAAAAAGCAGAGATAGAACCACCACCTTGTAGAAGAACCTTGTATACCATCAAAACTACTGTTGAATTGAAGATTCCCTTCTCTGTTACTGTAAATTGAACTGGTTCTAGTGCTCCTTTCTTCTCTGAGGCTGCTTCTCAGTAGCTAACCTGTA…
fd_1540	205	CTTCAGACACGAAATATCTTCCTGAAGAGTCGAGTATCTACCATTTTTGGGATTTCCATGTGTTGTAACTGGTGAGGTATGAAATTGTTTTGTTGAGTAGNNNNNNNNNNNNNNNNNNNNNNNNNNNNNNNNNNNNNNNNNNNNATATTCTTCATATTATTTTTTACTACATTTCTGAAACAAAATCATGTTTTTGATCTCCCAG
fd_1541	215	GGGGTTATCTGTCCGTGGTCCATGTCCATTGTAACTATCCTTCCTCCGGGCAACAGCATTTGGTACTGGATGCCGAAATTTCATCTTTGATACATGCAGANNNNNNNNNNNNNNNNNNNNNNNNNNNNNNNNNNNNNNNNNNNGAACTGGAGAAGAAAGGGAATATGTGATTCATGGGGCTGTAAACTCCTATCCAGAACTGCACCTCCCAGAAG
fd_1544	211	CTCCTGCTTCTTCGCAGACATTACATTTGCCAGCTTTAGCAGAGTCGGCAATCCTTCAACCCCAGCAGACACTGCCACACTCAACGGGCTCTCATAGGACNNNNNNNNNNNNNNNNNNNNNNNNCGGGCCAGCTCTTCAGCCAATGTTTCCCAATGGGTAGGAGACAACAACTCAGAATAAGGCGATCTGTCAAGCTTTCCTGCCCACAAG
fd_1545	233	CCTGATTATATCGATTATTCAGATTCGGTTCATTTATCTTTTCGTTTGGGATGAAAAAAAAATTGAAATGATTTAAACAAAAAGGGTAAATTACACTGACNNNNNNNNNNNNNNNNNNNNNNNNNNNNNNNNNNNNNNCTTGATGTTCTGAAATTACATTCTCACCCCTGTGGTTAATAGTCTTATTTCACAAACCTCCCTACTTATATAAAATGCAACAATTCCTAGTAGAA
fd_1546	208	AAAGTGTCTTGCGGGAGCCGGAGCATACGGTTGAGAACTAAGAGCAATGCTAAAGTTAAAGATTGGGTTGCTGCAATTAATGATGCTGGTCTTCGGCCTCNNNNNNNNNNNNNNNNNNNNNNNNNNNNNNNNNNNNNNNNTTTGCTCCTCCACGGGGCTTGACTGAAGATGGTAGTCAGGCTCAGTGGTTTGTAGATGGTCTAGCAGC
fd_1549	252	AATTCAAGACGAAACCATTGGAGCATGAAGAGTTGATGCGCGAAGTATTCACAGGTGCAACTGCGACTGACAAACACCATTGGACGCCGGGGGAGAAGGCTGTGGATGTTGGCGAAGGTGAATCCGAGTCAATGGACTCTCCTGGGCTGGNNNNNNNNNNNNNNNNNNNNNACCGGTCGTTAACTCACCTCTAAACTCCTCCACCGTCCACCTTGAAGTGGCAGACCCCGGGACAAAGAGGAAAAAGGGAGG
fd_1553	206	CAACGGTTGACAGTTACACCCACTGTTTGGTTGCTGGATGGGTGTAAGTTCAGGTTTTCTTCCTTAACTATGTGTTGCATGCAGAAAAATTGATCTTACTNNNNNNNNNNNNNNNNNNNNNNNNNNNNNNNNNNNNATTTTACATCTCTCAATGTGATTCTGCAAACTGTACTCTCTCTTCCCTCCCCTTCTAAGCCTCCACACAC
fd_1554	551	GCTCCCAGTTGCACATTTTCTTTTCTTTTCAATATCAATATGAGATAATAAATCTTCTCGTTGCCTAGAATTAATCCTTGAAATTAGCTCTTCCTTCTTCTGAACCAGTCTTTCCAATTCACTTTGTAGCTTCTGGTATGTATTTTAATACATGTGATACTGTGGTTGGGATACTTAGCTTCTTCGTTTGATGAGCTGCAGGAAGGAGAGAGCGGAGGGAAGAGTACAAACTGTTAATCTTCTTACGACGATCACGTTCGCTTGCATTATGGTTAAGCTTTTTAGCCATTGTTGCATCTCCAAAAACTTCGTTTGAAAGCTTGAATTCACTTGAATTTGCTAAGGGCTGAGACAAATTAGGAGGAGGAGGAAAGTGAAGAAAAGATTGATCTGAAGTTT…
fd_1556	218	CAGGCAGGAAGGGCGCGGAAGCTACCGTTTCTAGAATGCAAGCAAGGTAGCTTGCTTACTCTCCTAGTAGCGTACGTTGGCGGCAAGGAAAGAGGCATTGNNNNNNNNNNNNNNNNNNNNNNNNNNNNNNGAGGCATTCGGGAAGCGACTAGTCGCTTCTGGCGAAGCTTCTAGAAGGCCGACCACTACATAGAGAGATCCATATACCAGTCATGAGC
fd_1557	841	TGCCCTTCTGCTTGCTAGTATAGTAACGATATCTGAAAAACAATCATTAGCAGTCGCATTTTGTAAAACTAATTTATCAGAAGTGGTGCTGTAGTATCCCNNNNNNNNNNNNNNNNAGTAAACTACTGAACTGAGGGCAACATATAACATTTCCTACAAAAGCCGCCAAAGGTTGAGAGCAATCAGATGCTGTTTTGTCCATGATATCTGAAAGAGCAGATAAATTTACTGGACATTTTCCAGTCAAGACTGGATCATACGTAGTTGGGAAGGTTGGGTACATAGGTGGCAAAGATTCCCCAGGGAAAGGATAATGTGGAATAACAGCAGGTGATATTTCAATTGGTTGAAAGAGTTCGCTACGAGGTGGGCTAGCTAGCTCAGATGCGAAAGAAATGC…
fd_1558	197	CTTCGTTTTAGTTATTTCTGAAGATGGGAAAGAAGCCTGTTAAGTACTGTGTGGTTGACGCGTTCACTGACTCGCCGTTCAAGGGAAACCCAGCGGCGGTNNNNNNNNNNNNNNNNNNNNNNNNNNNNNNNNNNNNNNNAGAGACGAGGAGTGGTTGCAAGCAGTTGCTAGTGAGTTCAACGTTTCCCAGACCGGTT
fd_1560	198	GGTGAATTTACTTGATATATGTACATTTGTTCAGACATTCAATGTCTGAGTGAAGCTCCTACTTGCTGGAAAATGGCATTCCATATACAATAGAGGTGGANNNNNNNNNNNNNNNNNNNNNNNNNNNNNNNNNNNNGACATAATTATTGTTAACTAGTTCTTGAAAACTTCTCAAATCTCTCTCCCGAAGAAGAGGGC
fd_1564	562	AGCTCGTGTTCTCTATTGCCTATTCTGTCATTTCTGGAGCGGTCGGTCTTCTCAATTTTGGGTTACAATCGCTGATTTTCGTATGGGTTTTATATTATCTNNNNNNNNNNNNNNNNNNNNNNNNNNNNNNNNNNNNNNNNNNTCGGCATGCTTCCGATTTCGAAATCCGCACGGATTCGGTACATTGAAATTCTCAACGGTGCTATTTCAGGCGTGCTTTTGGCTACAGCTGAGGTTGCTTTCTTTCNNNNNNNNNNNNNNNNNNNNNGTTTAAGCTATACTCTATACATTTCTTGTACATGTCGACTTTGCTTGCATTTATCAGCCCCGTGTTTCCAATTTTCCCATCATGGCTTCCAACGATTCCAGCTATCATCCAATTGGTGTTGGAAAGACGAT…
fd_1566	205	AGGACTTCTAATCGGTATCTTTTACTCCGGATCACTCCGGAAATGGAGATTCAATTGCGGTTTTTGCTTACACATGTGAAGTTTGGGAGTCAAAAGCGGTNNNNNNNNNNNNNNNNNNNNNNNNNNNNNNNNNNNNNNNNNNGCTTGCCGGAGAGAGAGACCCTTGTAATTGACATAGTTCGATTTATTTGTTGTTCACACCACC
fd_1567	207	CATCTCAATTCCCCGCTTTACCACCATCTGAAATACAACCAACCAACACATCACATGATGAGTTAAACCTACTAATTTCTGAGTAATTTGAATTATCATGNNNNNNNNNNNNNNNNNNNNNNNNNNNNNNNNNNNNNNNNNNNNTGTTCATTTCACTCGGTGTTTCAGTTACAACCCAAGTGGAAACTGTAGAATTTGTTCCTTTCC
fd_1569	213	GTTCGGGTCTCGGGCTAGTTCAATTCGGTCATAGGCTAAATCAAAACCCAACTCAATCCTATCAGGTTGATGATTTTAAAACCCAGATCTTAACCAATGTNNNNNNNNNNNNNNNNNNNNNTACTAGGCATTTTGAGCACCTAGGTGGAGAGGCAAATCCTAATCACCTACTCTTAGCCAACATGATACCCACATTGGTTAACTTAAAACTGG
fd_1570	216	GGGATGTGAATCAGCCAATGGTGGTGACAATTATAGATAAGTCTCAGAGAGATGGTAAGGGAGATGGTGACGGTTAGAGGTGATTGTGGGCTATGGTGGCNNNNNNNNNNNNNNNNNNNNNNNNNATGATGGGTGTGTGTGGGTGCTTCACGGTGATGTGGAGAGAGAGAAAGAGGAACAAATTTGGTAGACAGATAAAGAGGAGAGGTATACATT
fd_1571	199	TTGATTTCATAAAGGCATCAGTGATGGATGGAGTCAATTTTCAAGATGAGTTGCTCACTGAGTCCCTTGAAGAATCTATGGCGAAATCAGCATTTGAGAANNNNNNNNNNNNNNNNNNNNNNNNNNNNNNNNNNNNNNAGATGAGTTGCTTCAAGCAGTTCAAGATCATCAGGTACTTGTTATTGTTGGAGAGACGGGC
fd_1572	604	AGGTTTGCTAAGAACGATGAATTCTGTGAGACACCAAGAGAAGGAGGTTATAGCAATCATGAAGAGGACACTGATGAAGATTCTCTGCAGGTGGTTGTGAAAGAAGAAGAATACATGGTCGATTCATCAGATATCTTTGCTCATATCAGCGGTGTCAATTCCTTCAAATGCAACTACTCAATTCAATCTTGGATTTGATCAGAATTTTCGACAATTTTGCAAGATCCATTTCAACCAGGACATTATATACCGGTCCTAGAATAATAAGAGTTGGAATAATTGGGTCATTTATGATTTTTTAGATATATAATTAAGTCAATAGTTATATAGAAATTAAAAGNNNNNNNNNNNNNNNNNNNNNNNNNNNNNNNATGAGTCATGTATATACTGTACATTTTA…
fd_1574	647	CTCCCCTTTTGCCCTTGCAATTCTTTCTTGACGAGACTCTTCTTGTCTCTTCAACTCTTCTATTTCATTATATTTACCACGAACTTGCACTCCCAAATGGNNNNNNNNNNNNNNNNNNNNNNNNNNNNNNGTTGCATACGTTTCTTGGCATTGTCATCCAATAGACTTCTTACTTTTTTGCATTTAGCATCTTGAGCTGCTTTCTCTTTCTTTTGTTTCTCAATAGGTTCCCTAGCTTCGTTCAAAGTTTTGGCAGCTTCATCCAACTTCTTCTTAGCATCATTTTCCTGCTCTTTAGCTTCCATATATTGAGCCTTCTTCATATCATACTTCAGCCATGGCAATTTCTTTTTCATAGACTCAACCTTTCCCAGGTATTCTTCTCTTTGACGAACACGC…
fd_1575	395	CCCTAATCTTCCACCGCAATGTCCGGATAGCAGCTGTAAAGAGTGATCCATAGCAGATGCTACCAAAAGAAGTAGTCATGGCATACCGCAGAGACTTCAANNNNNNNNNNNNNNNNNNATTGATGCCGCTTCTCGACCACCATGGATAAGAACAAGAAACACCATCCCAGACACAATAACATGAACAGTATTACAGAGAACTGCACCTGTCCAAAATAAACTTACAGAGAATACCACAAGAAGCCACCAACGTCCACCATCACCCATGCTTGAAGCCACAACACCAGCTGCACCGAAAGACCATAGTGCTAGCCATAAAAGCATGACTAACATGAATGTGCATGCTACTCTCATAACCCCGAGAAGACTCCACACCATCTTAACAGCTCCTTGCA
fd_1578	212	GAGGGGCACCTGGTCTATCTGGCATTGGTCTCAAAAGATCCACTAATAAAGGGATAGTTTTGCGTGCAGTGGAACCACCTCTCACATCTTCAATTTCAAANNNNNNNNNNNNNNNNNNNNNNNNGATTCCTTACAAGAGAAAATTCTTCAGATAGAGCAGCAAGGTTTGGCATATCTGATTCTATGTAACCAATTAGGGTTATTAACCCAGC
fd_1579	204	GGGTGCATTCCAATAACTACGGTTCCAGATAGAATAAAAAACATAATGAAGATACATAATGATATACCGCTTAGAAGATTATTCCGCTACTACGAAATTCNNNNNNNNNNNNNNNNNNNNNNNNNNNNNNNNNNNNNNNNGACACAAATTCTTGCCTTGAACCTGGTTATTTGGTGAAGCTGTTCTTCTCTTATCCTTGCGGGA
fd_1580	1535	CAAAAAGTACAGTGGTTGTTCTGGTTCTGTTTGTTGCTCTTGTTCTAGCTTCTTCTGTGTTGGTTTCTGCAGAAAGAAGTTTGAAACAGGTCTTTTCAAGTGATGAAAATGGGACTATTCAAGAGGTTGACTCCAATTACTTCAACAAAGTACTTAATTTCTTAAGGCAAAAGGGTCAATCTCAATTGGGTTACCACCATGCTTGGCCGGAAATGAAATTTGGGTGGAGGATAATTGTGGGTACGATAATTGGGTTCTTTGGAGCTGCATTTGGGAGTGTTGGAGGTGTCGGTGGGGGTGGTATTTTTGTTCCCATGCTTACGCTGATAATTGGGTTTGATGCAAAATCATCAACTGCAATTTCAAAATGTATGATCACGGGAGCAGNNNNNNNNNNNN…
fd_1581	317	AAACTCCGCTTCTTTCTTTAGGTCCACATTCACTTCTTTTCTTGCATGCAGTGCTACGAAGAAACGAGCAACCACATTAGAAGACTTGATATGCCTGTGCNNNNNNNNNNNNNNNNNNNNNNNNNNNNNNNNNNNNCAAAATGGTTGCCTGCTGAAAGGATGCCAATGAATAGTTCCACAGGTCCATCAGGAAGTGGTGGGGCCCGCCACCTGCTTGACATCTCAAGAATCCTCTGAGGAGCAAAACTGGGGTGTGTTGTGGGCAACGATCCAGCAAAAATGGACTGGAGATCAACATCGCCATTCAAGGATAGCCC
fd_1586	208	CGAGATAACTGTGGATGTTGATGCGGATCCAAGGGCTGCTTACTTTAGACAAGCAAAGAATGGTCTTTACATTCGGATGGCTCTCTTGAAGCTTCTACTTNNNNNNNNNNNNNNNNNNNNNNNNNNNNNNNNNNNNNNNAGATTTTGATGCATAATGCTCTCGTTACTCACATTAGTTGTGGGTGTTTGAGATGTTTGGGGGCAAACC
fd_1588	220	AAAAAAAAGATTCAATCCCAGATTTGCATACATAAATATACATATATCACGATCACAATTTTGAGATCTCTATGTAATCTCTCTCTCTGTGGGAACTTGTNNNNNNNNNNNNNNNNNNNNNNNNNNNNNNNNNNNNNNNNAATTCAACTCCGTCTTTGTTGTTCTCTCTCTGTCTTTCTCTCGTATACATTTTAACTCCAACCCAATTCAATCGGCGAAT
fd_1589	233	GGAGTTATTGCTTATGCGATACTTCAGCAAGGAAGTTCGTGGTAATTTGGAAGTACCAGAATCAGATATAGTTCAATCATGCAGAAGATTGCTGGATGAGNNNNNNNNNNNNNNNNNNNNNNNNNNNNNNCTTGAAGCTATTAATGAGAGACCAGACATCACTGAAGGGCTGAAGAAACTACAATGCCGGTCTTTAATATTTGTCGGGGAAAACTCTTCTTTCCATGCAGAGG
fd_1591	211	AGAACAACCAACTCAGTGGGTCGATTCCGGAGATTACGCTTCCGAATCTTGTACAGTTCAACGTATCGTTAAATTTCTTGAATGGGTCGGTTCCCGAGAGNNNNNNNNNNNNNNNNNNNNNNNNNNNNNNNNNNNNNNNGTGTGGCGGCCCACTCGACTCTTGCTCCGGCAACGCCACTTCTCCGATAGCTACCGGCGCCCAAATCAACAC
fd_1592	201	GCCTCTTTGACATCATTTGATGTTTCCAGCGGCTTTCCTCGTTGGCAATGTGTATTTGTTTGCTCACAACTGGATTGCTCCGACACCGTTGCTATCGACGNNNNNNNNNNNNNNNNNNNNNNNNNNNNNNNNNNNNNNNNTAACCTCTCAATCTCTGTTGTTGATTTTATTGCTATCTTTCTCTCTCTGTTGATTCCGGCG
fd_1594	263	GTATATTAAACAGAACTCCAGAAAGTTGCTTCCTTCTCTAAAATCATTGCAAAAGGCAATTACCAGATTACATCAAGATTTGGCAGAAACATGTTCTTCCNNNNNNNNNNNNNNNNNGCTTCAATATTTATGCTCTACAGGAACCATGAAATGATGTTTGTCTTTTTGACTGGCTGACACTTTGGTTATGGTATTAGAAGATGGGGCCGTTACAATTGGTGGATGAAAAATCTATTTCAACTGCTTCTACAGTCTCTCCTGCA
fd_1595	208	ATGTTGTCCAGGTTTTTGTTAGAAATGTGAAGGCTTAGTTTAAATCCAGCCCTTCTGTACAACAAGGATTAGGCCTGGGATCCTTTCCTTAATCGCTCTANNNNNNNNNNNNNNNNNNNNNNNNNNNNNNNNNNNNNNNNNNNNNNGGTCATATGTTGAAATATTCACCAGATTCAAATGGAAAATAAAGAAATAACATTTTGGCACC
fd_1599	345	GAAAAAATTGTGGAAGATAAACTTGCCTTCTAAATTGGGCTTGTTTCTTTGGAAATGCCTTCATAACATTCTTCCGGTACAATGGCAGCTTAGAAGGAGANNNNNNNNNNNNNNNNNNNNNNNNNNNNNNNNNNNNNNNACTGAGGAAACGAGAGAGCATGTTTTCTTTGAGAGTCTATGATCTTAACGTGTATGGTGGGGCACCATTTTGGGGTTGCATTTCTCGGTAGGTCACCCTGNACCCTGTTGGGTTTACTACCTGGTGGACGGAGTGGGTTAAAACTGTTCATGAGGATGAGATCATTCCCCATTCCATAGCCATTCTTTGGGCAATTTGGAGACAGC
fd_1604	209	TGGATGTATTACAAGCTTTTGCTGCAGCAACACAAATAGTTTCAAGCATGGTAGGGGCTGTTAATGCATTGGAACAAGCCTCTAGAAATCTTGAAGAAGCNNNNNNNNNNNNNNNTCACAGCCTAGAGGAATTTGTGTGTGATCTTGAGAATCTGACAAACCGAATTGAGCAAAAACATTTTTACAAGCTTCATAATCCCCAGCTGGAC
fd_1605	211	CTCTCATAATGGTTGTGATTGTGGGTTTAGTTGCGGTCTTCAGAGAGAGAAGAGAGAAAGAAGTGAAGAGAGTGGTGACTAGCCATGGGTGGTGTGGTAANNNNNNNNNNNNNNNNNNNNNNNNNNNNNNNNNNNNNNNNNNNNNNNNNNTTTTGAGGTTGTAAATGGAGGAGAAATTCAAGAAAAAAGCAAAGGGCAGTTTAGATACCAG
fd_1609	203	CACATGACATTAATGTTGTGCTTAATTGGGGAATTTGAAGAGGGATTTAGAAAGGGAAATTGAAAAGGTAGGTGAAATGTGAACAAAACATATCTATATTNNNNNNNNNNNNNNNNNNNNNNNNNNNNNNNNNNNNNNNNGTTTTTCCTTTCTAAATCCCTTCCCAAACTTCCCAACCAAACACAGCGTAAAGATAAGGGGGT
fd_1613	203	TGCATTGCTCAATGAAGACCATTATTAATAATGTGACTAATCAATCCAATAGGCATTTAATTTTAATTATATGTCGATAATCTGGTCTGAATTAGAATAANNNNNNNNNNNNNNNNNNNNNNNNNNNNNNNNNNNNNNNNNNAGAATCTCTTGCGTACACTCTATTCACTAATGAAGGTTATGCAAAGGAATACTACAGCCCG
fd_1616	177	TTTGTCTTGGATCCTACTTCGCCTGATTTACTATCCATTTTGGGTCCTCTGGAGTACAAGTTATGAAGTTGTCCAGACCTTGGACAAGGAGAAGCACAAGGTGGATGGAAGGACCAATTTACTATTACGTGTTCAATTCTCTTCTTTTTTGCTTGCTTGTTCTTCACATTTATTGGT
fd_1617	243	CTGCCTGATGTACCGTGGCGATGTTGTGCGCTTGGTCATGATCGTGGCAACAGCTGCGCTCACGTCCTTGGGCACAACATCGCCACGGTACATCAGGCAGNNNNNNNNNNNNNNNACTTGCTGTGGCGGGGATCACACTTGGCCATCATGTATGAGGGCTCAAATGCAGTGTTGGTGATTTCTGCAACTGAGAGCTGCTCGTGATATGCCTTCTCGGCTGAGATGACAGGAGCGCATTGCATG
fd_1622	204	CCCATCGCTGCAAACCCAGATCTTTTCAGAAAGAAACCACCCCAACATAAGGGGCTCAAGCTTGCTCTAGCTTTAGCCATCTCGCTGGTTTGTTTGCTTGNNNNNNNNNNNNNNNNNNNNNNNNNNNNNNNNNNNNNNNNNAAAAACCAGACTGTGGGCAGTGAAACAGAACTCTTACAAGGAAGAACAAAATATTTCCGGGCC
fd_1623	206	CGAAGATAGAGGCTTATGGATATTTGATTGAACGAGTAGTCCAGAAGATGCAAGGTTGGAAGCAACACCTGTTATCTCAAGTGGGGCGTGAAACTCTCAANNNNNNNNNNNNNNNNNNNNNNNNNNNNNNNNNNNNNNNNNNNNNTGTGACCAATTCAATCCGTACATTAACACCTTTTGGTGGGGAGGGGATCCTGAGTATAGGG
fd_1627	217	GGCGGAGATTAGGCAAATGATGAACATGAGGAGGGGGAACACCACCATTGACGGAGCAAAGTAGATGATCCAATGGTAACCCGGGTGATGCTGACCGTGGNNNNNNNNNNNNNNNNNNNNNNNNNNNNNNNNNNNNNNNNNNNNNTGGCGACGCTGCTGATGAGGAAGAGTTGGAAGATTTTTGGGTTTGGAAGGTGGAAGAAAGCAATGACATTGG
fd_1628	603	GTTCCTATAGTGCAGAAGCCACCTCCCATAATAGAAAGCGCCATTGCAGAGAGCTCGAAAGTATCACCATTCCTCTTCGTCAATGGCGAAACAACCCCTCNNNNNNNNNNNNNNNNNNNNNAAGTCGTAGCAGCGTCCATAACCGAACTCAATTCCACATTCGCATCCACAAATCTCTCCAAATCATAATTCTCCATCGCCTGCTCCACAGAAGGAATCGCATCAGAGTACAGATCAAAACAATCTTCTAAGCACCGCTGGATGAATGGGTTGACGAGTTTCTTGTTCTTGATCAGCTGTTTGATGAAGCAGTTGGTGTCGGTGACATTGGATTGGATGAGTTTGATTGAGATTGTGCCGAGGGTGTGGAGGTCGCCGGCGCATTGGCTTGCAGGAGAT…
fd_1629	203	TCAGGGTGCACCAGGCTTGCTATGGTGTTTCCAAAGTACCCAGGGGTCGTTGGTATTGCAGACCATGCCGGACAAGTTCCAAAAATATTGTTTGTGTTCTNNNNNNNNNNNNNNNNNNNNNNNNNNNNNNNNNNNNNNNNNNACGAAGTCGTAACATTGTGAAAAGCCTTTTGAAAGCTTGGAACATTGTTACAGAATCTGGG
fd_1630	212	CAATAGTGAAAGGAAATGGGTCTGGTTTTAGATTTTAGTTGTCCCACTAGTTCTCTGTTCGTGTTAATTCCTAGCCAAAAATCTATACTAGGCGGTTTATNNNNNNNNNNNNNNNNNNNNNNNNNNNNNNATCTAAAAAAGTGTCTAACACTATAATTTGTGATAAGTTTGAAGTAGTTAGTGAGTGGCCCATATATACTTTTTGAATCGGG
fd_1634	200	CTTTCACATTGTTAACATGTGGTATGAAAAAATTTGAACAATGCTCCACTTGATAATTTTTTGCGTATTTATTTGTTCTTCATTGAATCTTTTTCTCTATNNNNNNNNNNNNNNNNNNNNNNNNNNNNNNNTATGAGGACACTTGACAATTTTCATTTCCTTCATAAACAGGTTATTGGGGTGAAAAGGAGGCAGGTTTC
fd_1636	614	CCCCTTTTCCCACTTGTGGTTACATCAAAACTGATCATTTTGTGAGTACCATCTCTGAAACAGAATGATCAGTAAGAGATAATCATGACCTCCATATATCNNNNNNNNNNNNNNNNNNNAATTACAATGAATACTTCAACCAACAAAACTCAAAACCCCCCAGGCTGCTCATCTTTGCAACCACATGCCCGGGTATTCCTCAAAAAATTGTCCACTGACGATACAATTTCACAGGCTTACTCAAACCCCAAATTTCCCCTTTGCAATTTGGTTTGTCACTAAGACAAATATTGCCTCCTACTTCTGGAAGGGGTGGACTTCATTTCTTCCGCATTGGAAGAAGAAGCAGGGCTATCTGATGTGTCTGAGCTGCTATTCTCGCTGTGTCTGTCTTTGCTC…
fd_1641	202	AAGGGTTCGGTGACGGAGGAGATTCGAGCGAGCAGTTCCATCGGAACGAAGCGATCTCTGCTGTCGCCGACGAGGGTTTCCTAGGTGAAGAGGATGATGANNNNNNNNNNNNNNNNNNNNNNNNNNNNNNNNNNNNNTGGTGAGGGTTTTCTTCAATCAATGAGTAAGAATGAGGAATTAGGGTTTAGAAACGAGGAGGTGG
fd_1642	421	CGGGGGTTCCATTCCAGCTTTCGTCCAACTCATGGTGGTTTATCCTTGAATATGGATGTGTCCACAACTATGATATTAACACCTGGACCTGTGATTGATTTTCTTCTGGCCAATCAGAATGCACGGGAACCTCGTAATATTGACTGGGCAAAGGCTAAGAAAATGCTAAAAAATATGAGGGTTAAGACAAGGCACAGCAACATGNNNNNNNNNNNNNNNNNNNNNNNNNNNNNNNNNNNNNNNNNNNNNAAGCCTTGCAATCAGCAATTTTTTTCTTTGAAAGTGAGGAATGCTGATGGTGGATATGGAGGGGAAGCTTTAGAGATTACCGTGTATGATTATTTTACCAAACACCGTAACATTGAACTTACTTATTCCGCTTTCATGCCATGCCTTGAT…
fd_1647	222	GCTGCCTTTGTCCAAACAAACAGTCCCCCTTTCATACAGTTAGTGATAGGTGCCATTACCGTGCTGAAATTCTTGATAAACCGACGATAAAAAGTCGCCANNNNNNNNNNNNNNNNNNNNNNNNNNNNNNNNNNNNNNNNNNNNNNNNNNNNNNNNNNNNNCTTTCACTTTACTTGGATCGACTTCCACTCCTTTAGACGACACAATGAAACCCAAAAATAC
fd_1651	241	CCGTTTGCTGCTGAGGACTGCATATGTGGGGTCAGAGTCTGCCACCACACTGACTCAACGATTCGGGAGAAGATCCAAGTTTCAACTTTTTCCAATGCAANNNNNNNNNNNNNNNNNNNNNNNNNNNNNNNNNGTCTTCTAATTCTTGTATGGGATGGTTCTTTCCTTCTCCAGTGGAACAGAACTTGTCTCGTTTATATGAGGATCTTCCACTTGACCCCTCTCCACCAACCGTAGTTTT
fd_1654	376	GTTGATGGCTGCTGGGTCGGATTTGCTTGGGAAATTTTCTAATTTGCAGTATATAGTTTTTGCCAAGATCTTGCTTATGAGGATGAAAGATTTGTTTTCANNNNNNNNNNNNNNNNNNNNNNNNNNNNNNNNNNNNNNNNTAGAAGCATTTCGTGGTGGCTGGCTAGGCTCTTACTTCTTCAACAAAGAATATTGGATGAGCGGTCGTCTTCTTTGTTTGATCTATTGCAAGTCTATACATGTGAAACTTTACAATGTTTTGNNNNNNNNNNNNNNNNNNNNNNNGTTACTGGGGTTCTAAATTACATGAGGAAGAAGCTTCAGCTATTTTGTCAATGCTTCATTTGGAAGCAGGAATAATGGAACATACTTATGG
fd_1655	280	ATCCAACGGCCCCAATTTCATCTCATGCACTGACCCCACAGATTTGGATCGAGCCACACGATCATTCTTACTCGAACCAATAACAATAACTTCCTTTCCTNNNNNNNNNNNNNNNNNNNGGATACTTTCCTGTTCTTTCTACTTCCAACCCTCGAGGAACCCTTGCAGATCTCCATGCTATCATCCAACGGCTCGTATTTAATCGACTGCGACGAATTGCACACGCGCTGCCCCACGCGCCGCCCTAGGTTGTTCCAAATCGGCGACGACACTCTCTTAT
fd_1656	253	GTGGGAGGAGGAGGAGGAGGAGGGTGGTGGTGGGGAGGTGTTTGAAGATGATAATTGGGCTTCTGTGGTGGATACAGATGCAGATGAGAGGAGGTTGATGNNNNNNNNNNNNNNNNNNNNNNNNNNNNNGAGGAAGAGGAAGAAGGAGAATGGGAAGAGAGAGAAGAAATCGAGTTATTTTAGTGATGAGAGTGATGATGAGGAGTGATTTTGAACCGGGGTTTGTTCAGAACATTTTATTTGGATTGGGTCT
fd_1657	392	GACATTCATCAGTCTCTGGATGATGTACTTGTAGCAATTGGTGTATCAAGACTCTCCAAATTATTGTTAGCATCTCAGAGATTGATCATCTATTTTGGACNNNNNNNNNNNNNNNNNNNNNNNNNNNNNNNNNNNNNNNNNNNNNNNNNNNNNNNGGTTTCAGGACTGGAAGTCAGAGAAAAGTACTGAGGAGCAATTCTCTACAAAAGATGTGGTACGTTCGGGGAGTATTAGAACAACAATAAACTCAGTTACTGATAAGTTTCGAAGAGGCTTGGAATGTGCTTCTGAAAGGATTAGAAGCTTAAAAAGATCACTGGAATCCCGTTCTTTAAGTAGTATTGCAGTCAAAGACTTGGGTTCAAGGAAGAAAATCCTTGACCCACAAGGGC
fd_1658	496	CTCATATCCACTATCAAAAAATTCTGGCCCTTTTCCAAAATTTGAACGGTTTGGTCTAATTGATTTTAGGGCAGTATCCTCCTTTCCATGCAATGATTCANNNNNNNNNNNNNNNNNNNTTGCCATCTGTGAATTCTCGTCTTCCTTGGAAGGGAACGTTGTCGTTGTCTCTTTTTGGAATACATTGTTCCCTACCCATGAGTGGCTTCTCCCTATGACCAGTTAATTCCTCTCTTGAAAAGATCTGATGGTCCAACTCATCTCTTTTCAAGAGACTATACCCCCCCCGCCATTGCGCAGTCTATGCTTGTCATTGGTAAGCTCAGTCCTCTCTTGATAAGAATGATTTCGTTTCTCCATCTTTGTAATGGTCTCTTTGCCAANNNNNNNNNNNNNNNN…
fd_1659	428	GGAGGTTGCGGAACTGCAAATTTGGTGCTGAGACGCAATTTCAAAGCTAACTGGGTAATGAAGTTGATTAAGAATGCAGAGGACCTTACTAGAAATTATCNNNNNNNNNNNNNNNNNNNNNNNNNNNNNNNNNNNNNNTTCTTTGTGCCCACCAAATGGTTCCGAAGGGAACAGCAAAATAGATTGTAAAATCAGGCAGGCAGCTTTCAGAGAGAACAGTCATGATAACTTTTTGTACTGTCCAAATGCTGTCAACATGGAAGATCATGACATTGAGCATTTCCAGCAACACTGGAGGAAAGGTGAGCCTGTGATTGTTAGAAATGTTCTTGACAGGACGTCTGGCCTCAGTTGGGAACCAATGGTTATGTGGAGAGCTCTTAGAGAAAAAGGTGCCAA…
fd_1662	212	AACCGTTTCATGACAACACACCGATTCCCTCTCTTTCTCTCTCTAAATCTTCTTCTTCTTTTTTTCCCCTCTCTCTCTCTAAAACCATTACCGTCAAGCANNNNNNNNNNNNNNNNNNNNNNNNNAATCTTCTCTTCGATTCTATGCCAATTTTGATTACTGCTTCTCTGCTTGCTTCACCACCAGCTGGTTGTATAATTCCCAAACAAGGC
fd_1664	206	CCATGTTCTTCTCTTCTGTGCATTCCTGGAATTGATAGCTCAGAACTGGCTTTTGAAGATTGGGAAGCGTGTTGGGTTTCTGCTGAACTTCGAACTCCTCNNNNNNNNNNNNNNNNNNNNNNNNNNNNNNNNNNNNNNNNNNNNNTAAACAAAATGATGATGGGTAACCGGGTTAATGTTGTAGGAGAAGGACTAGTTGGGCGGGC
fd_1666	209	CTCACCCCTGTTTCTTTTTTGTGAAGCTATGCATATGACTCCTTTGCTTGGATGCTTGGTTTGTGTACATTCTAATGCAGAGCAGCATGTTAGGAACTAANNNNNNNNNNNNNNNNNNNNNNNNNNNNNNNNNNNNNNNNNNNNNNNNCGGAAAGCTTATAGATTTGGGATTAAGATTGTAAGCTTTTATGGATTGAAGAGGATTAGGG
fd_1667	746	TCGGCTTTAGTTGGTGCCCTGCCAGTTCTTCCTCTTCGGGGATATGGGTACTCCTCAGATCCACCAAGAACTGGCCGTTTATAATCTGATCCTTTGTCGGNNNNNNNNNNNNNNNNNNNNNNNNNNNNNNNNNNNNNNNNNNNNNCATAAACTCTATCCCACTCCTTGAGCATGCCCGATCCATTTCCTCGGAGATTAACAAGTTCTTGCTCCCGATAATGGCGTAGTAGTTCTGGTGTATTGTGTGGTAGGTAGGTCTTGTTTGTGAAGAAGACGCGGTCATTTCTGTAGCGATGTGCTGGGTAAACCCAAGAATTGCACACGAAAAGGATTTGATCGTGCCGGGGAACATCCTCTAAGGTCACCGTCTTAAGGTAGAACTGTCTGTGGTGGTGGTTT…
fd_1668	208	CAACGAGCCTAAAAATTTGGTTCGAGCTTGTTTTGTATACATAACAAACCAAACCAAGCCCTTACTGAGCAGAGCTTGCAAGTAGCATGTTTCATTTGCANNNNNNNNNNNNNNNNNNNNNNNNNNNNNNNNNNNNNNNNNNNNNTAATGAATCGGAAGAATTTGAGATGTTGCAACTAGTTTGAGAAGTACCTAGACAAACGGAGGC
fd_1670	256	CTATTTTTGGTGAAAAGAAAGCTATAATTGATGCATTTGAGCCTGCCACAACTGCCGTGAAAGATATTGTTGGAATGATAGATGGAATTAAGGTTAGGATNNNNNNNNNNNNNNNNNNNNNNNNNNNNNNNNNNNNNNNNNNNGGAACAAGCTTTTAACAGGAAAATTTTGTTGTCTGTGAAGAAATTAACAAAAAAATGCCCCCCTGATATTGTCCTCTATGTTGATCGGTTAGACACACAAACAAGAGATCTTA
fd_1671	262	CCAGGGGATCAGTAGTAGTTAACAGATGTTAACACGAAAAGAAATAGTTTTGAACACATTGACAAAAGTAGAGTCGCCTCCATCAATATTCAAGCTTGCTNNNNNNNNNNNNNNNNNNNNNNNGTTGTTCTTGTTTTCCTCCTTCATTGCTGCAGATCTGTTGTACTCTTCCAATTCCTTCTTGTATGCCTCCTTGGCTTCTGCAGCTTTTTCATTCCAGGTTTGCTTATCTACTTCACTCAATTCCTTCCATTTCACTGAA
fd_1672	1054	TCCGTGTTGGGCTGTGAAGAATAACAATATTACAGTACAATTTAAAATAAATAAATAAATAAATTTGACTCAAACAAGTCTTTTTTCGAGCTTTTGAACCNNNNNNNNNNNNNNNNNNNNNNNNNNNNNNNAATCAGGCAATTTTCCCAAATTCCCATTCCAAAAAACAGCAGATCAAACCATGTATGTCATCCCAACTTGCATTATATTGGTATGAGGAACCCTCATAGTCGCCGCGCCTCCCCTGCAATTCCTCCTTAGGAATGCATAAAAGTAGTTTATAACTAATTTCTTGATGAACAACGAGCTTTTCTTTGCCTTCACGTCGCCATGTCCAAGCAAATAAGTAAATCCTGAGTCCATAGCTTCGCGGAGAGCTGAAAGCTCGTACTCAAGTCT…
fd_1673	370	AGAGTTTTGAAGTGCATCTAGCCGATAAATAGTGAATCATGTTATCTCCCTTTGCTAGTGTGCTTTCTAACTAGTATACCAACTTATCATACTCTATGTTNNNNNNNNNNNNNNNNNNNNNNNNNNNNNNNNNNNNNNNNNNTGCCCTTTTGGATAAAATGGGACATGCAGCACTATGATTACAACATTGTATCTTGTGTGGGGAAAAATTTGATCACAGTGCTTGAGGTTGATGAGTACGAACTCTGGTGTTGCTAAAGCTGTCTGCAACCACGAGAACAATGAGTACTTGCCGGCTGGAGTGTTCAGACGGGGGCACTCCGATGCTTAACTCAGTAGCTAGTACTCTGGACACAGCATTCTTCACAGA
fd_1676	203	CGCTCTTCCACTGAGTCTTCTGACCCAATTCTCTTCCTCCTCATCCCATATATAAATTCCTTATATCTATCTGCAATCACTACTAGTCCAGAGGAAAAAANNNNNNNNNNNNNNNNNNNNNNNNNNNNNNNNNNNNNNNTGCTGCGAAATGGGGATGCCATCGGCGCCACTTCCTCCGCACCTGTACCAACCACCACCACCAC
fd_1677	196	GATGATGTGAGTGGATTTTTCTTCTCTTATGGATGTCCTTATTTGCTTTATGTGAGAGGGAACTTGTATAGGAAAGCCTGATAACTATGACGCCACTATTNNNNNNNNNNNNNNNNNNNNNNNNNNNNNNNNNNNAAATGGAGGCTAAAATGGAATGTCATTGGGATAAACTCTTCAACACACACACAGATACAGG
fd_1681	702	CCTTGGGATTGGAAAGTGGTGACAATCTGTACCTCTTGGCGAAGAGAATGACGCTTGAACGGCAGAATTCTCTGCCAAATACTTATCCATATTGGACCGGNNNNNNNNNNNNNNNNNNNNNNNNNNNNNNNNNNNNNNNNNNNNNATGACTCCACTCCTCCACATTCAAATCTTCTATCATCAATTGGTGATAATCCTCGCCAGCAGCCTCATTCGCAGAATTTGATGTCCATCCTTCAAGGCTTACCTGACAAGTCTCCAGTTAGCCTCAATAATGGAGTTGGTGGTTGGTCAACTTTCCCAATCCAGGGTGGCTTGGACCCTCTTCAGGAAAAGCTGGACTTGCATCATCGCCAGAATTTTCTTCCCCAAGCTGCATTTGGTATCCAACAGCAGAGG…
fd_1682	239	CCTCGGTAAGTCGAATCACTTCCACTTTAAAATTTTTGCGAAAATGGTCCAATCTTAAGCTGTTATCAACTCCCATAGATGCATAAGCACCAGAGTATTGNNNNNNNNNNNNNNNNNNNNNNNNNNNNNNNNNNNNNATTGCAGAGAACGCGGGTTCTCTGGAGTTCGAGATGTGGAGGGAGCTCGCCTTTGGGCACGTCTGGTAAGTCCCAAATCGGAACCTTAGGCATGATTGCTCT
fd_1685	203	AATTTCCCTTGTTTTCTTTTCTGCAGGTGCTGAGAGAAAAATCTCTTCTTGATGCTATGTTCTTAACCCTTTCATAAGCTTTGGATGGCTTATATTTTCANNNNNNNNNNNNNNNNNNNNNNNNNNNNNNNNNNNNNNNNNNGGGAAATGGGAGAAGATGGGAAATAAGTGTATTTTTCACATCCAATTGGACTAAATGGGGG
fd_1686	435	AAAGGGTTTAAGCTCTCCAAGAAATGGAAGACCTCGCATCGCAGCAAAACTCTCACAAACACCCACAACAACATATATATAGATAGATAGATATATTATANNNNNNNNNNNNNNNNNNNNNNNNNNATTATTCAAAGATGACAGCTTTCAATTCTCTCTCTAATCTTTCTGTTTAGAAGAAGATAGCCAAATCCCCCCCCGGTTTCTTTGACAACCATCTTCCTCAAATCAGGTTAACAGTTCAATATCATCTATAAAAATGACTTTGTCTGGATTGGCTGGTAGCCCATCAAGATTCCACCTACTTGCACAAGGCCGGGGTTCTCATTCTAAGAGTGTTTCAGCTTTTCCGGATAATGGAAAATTAAGGATGTTAACTTATCTACAAAGAAATAACTG…
fd_1688	320	CGGAAAAATTGGGACATTGTGAAGAATATCTATACTATTACAATATCTAAACACACAAATTGGTGTTTACAATATCTAAACACGCACAGTAAATATATATNNNNNNNNNNNNNNNNNNNNNCTTTCACGTTCTTGACGGCTACTTCCACATGCATCGCCTGTATCAAGAGGCTTATATGAATACATATACATCTGCATAATATGATCGAACAAAATTTATGAATTATACAAAAATCGAACACAGTATGAATCACAAACGAGACTAAAGAATTTGGGAAATTTTGAAGAATTTTTTAGTGAAATCAGAGGCATTGAAACCC
fd_1689	361	CTCTAGAATAGGGGCATGGTTCTGATCTGATTCTCAAGAGCTCTAGCTCTGTGCCTCTTCTTGAATATATCTTGTCTGAATTTCTTGGTCTCCCTCTGAANNNNNNNNNNNNNNNNNNNNNNNNNNNNTGCTTTCCTTCTCATTTTCTAACATTTTTTGCCTCTTTGCAACTACCATGGCTGCAGCCTCATCCTCCTGTTGTTGCTGTTCTACCTCTGCCTGGAGATCATGAATGAGACTGTCAAGGGATTTGATCTTCCTATGTGGCCAACGAGGAATGCCAAATTCTCTGCACTTTTTCTTGAGTACCGTGAGTCCAACTTTCAAATTTTTTGAAGCTTCCACTATGGGAAGATCAAAG
fd_1691	217	GTGGAGGAGTGGGAGAGAAGGGAAAAGAAGAAGAGCAATGTTTGTTTGTGATGTTGTGGGTTGTTTGGTTACAAGGAACAAAGGGTAATTTTGGTATTCANNNNNNNNNNNNNNNNNNNNNNNNNNNNNNNNNNNNNNNNNNNNNNNNNNNNNNACCTGTCTAACGACTAGTTAATAGAAGGGTGGTTTGTATATATTGTCAGGTAAAGTAGGGGAG
fd_1693	422	CATCCTTCTTACCCCTCTTCAACAACTTAGGCCTTGGATTAATAGGTTTTAAGTGACGAGCTTGGAACCTAACCATAGCTTTTAGAACCTCCACCAACCTNNNNNNNNNNNNNNNNNNNNCCCCATTGGGCTCTAGAACATGCAACGCTCGTGCAACAGCCTCCATTGTACTCATGCATCCGCTAAAGGGTTCCTTCCTAAGAATCAAATCCGAATCGAATATTGTCCCACCATCTATCCTAACATCATAGTCTAAACAAACCCGAATGGCAAACTTTGATAAAAATGGTAAACTTGCATGTAACATCTCCCTAGCATGCTTCCAGGTCCCATCAAAAGCAATCAAAACATAATTTCCTATGTACGAATCATTTAACGAAGATCGCCACTTGCTAATTT…
fd_1694	337	GTGATAGAGAGAAAAAGTGAGGGAGTGGGGGACTAGTTGTTTGTTCCCAAGAGGAGGAAGAGTGTGAACACATGGGCTGGTTTAGCCATTGGTGCCCTTCNNNNNNNNNNNNNNNNNNNNNNNNNNNNNNNNNNNNNNNNACAGTGAGGACATGAAATAGTCCCTTAATTACTGGGTCATATATCTAGAGTAATGCTGGCGCAAATATCTATCATCTATCCTATCTTCACTTTCCACACTTTCCAACTTACATTATTAACCACTACAAATCAAGAGAGAAAGAGAGAGAAAGAGGGGTAGAGTCTCCTTTACTGAGAAACCATGGAGAAGAATGACA
fd_1695	212	CTGTGTAGTGCGGAGGAAGTATGGGAATTGTAGAGCCAAAAGTGTAGGATCTGTTGCAGCGAATGACAGCATTGGTACATGAAGTTCATTCACAACATGGNNNNNNNNNNNNNNNNNNNNNNNNNNNNNNNNNNNNACCAATTACACCGACAACATCTTTCTCCATCAGCTCCAAAGCTTCTATGGTTCCAAGGAACCCACTGCAATTCGTA
fd_1696	537	CGTGTTTCTTGCTTTTGTGCCTCTATAAGATGTTGGCTTGAGTTGAGTACGTTGGTGGTGCTCATTTGGCTATTGTGTCTAAAGGGACAGACGAACATATNNNNNNNNNNNNNNNNNNNNNNNNNNNNNNNNNNNNNNNNTGTGGTTCTTCCTAGTGGATGCATAGTGGATCCTTTCATCTTTTGGTCATATTCTTCCACCGCGCCTTGCAAGCTATCATGCTGCTAGTCTATTGATCTCATTCCGATTGAATGAGTACATCTCAGCACTAGTGTGCCAATCAGAGATGAAAGCTCAGGAAAATGGAGGTTTGTCCAAAGCTTCAGCAAGAGTGCATGGAGGGCATGATGGGGGACAGGTTGCACCAGTGATGCAGATACATGTATTCCAAGAAGGATG…
fd_1700	203	CTGAAACAAGGAGAAAAGGGAAGAGAGAAGAGAGAAGGAAGAGAGAAGAGGCGACGGTGGCGCAACGGAGGCGATGGCAAGACGGTGATGGCACGACGGTNNNNNNNNNNNNNNNNNNNNNNNNNNNNNNNNNNNNNNGTCTCTAATTTGGTTTTGATTTGTGAGTTTGTTTTTTTTATTTTGATTTGGTTTTAATTTGTGGG
fd_1702	215	CACCCTACTCCCCAACTAACAATCTATACAAAACAATTCAGAAGAACCGAAGCTACAACTCTACAATCAAAAACAACAAAGCAGGCACAATTCTTCAGCTNNNNNNNNNNNNNNNNNNNNNNNNNNNNNNNNNNNNNNNNNNNNNNNNNACTAGGATTGTAGAGAATTCTGAATACGATTAGCGTGGTTTTTTTCTACTAATCATTACATTTACC
fd_1707	444	GATCAGGTTGATATGATTGTTGTAACAGATGGAAGCAGAATATTGGGTCTCGGTGACCTTGGAGTTCAGGGTATTGGAATTGCAATTGGGAAGCTGGANNNNNNNNNNNNNNNNNNNAATGAATCCTCAGAGAGTACTTCCTGTCATGATTGATGTTGGAACTAACAATGACAAGCTTCTCAAAGATCCCTTGTATTTGGGATTGCAAGAACACCGACTTGATGGAGAGGAGTATATTGCAGTTCTTGATGAGTTCATGGAATCTGTGTTCACTCGTTGGCCAAATGTGATTGTACAGTTTGAGGATTTCCAAAGCAAGTGGGCGTTCAAGTTATTGCAGCGTTACAGAAATAGATACAGAATGTTTAATGATGATGTCCAGGTAACAGCAGGAGTTGC…
fd_1708	322	CATTCACTAATCATTTATGTAACAAATAGAATGCATCTTCTGATCTTAGTGTTTATGTTAACCTTCTGAATTTTAATCTAATTTGCTAAAATAGTGGAAGNNNNNNNNNNNNNNNNNNNNNNNNNNNNNNNNNGACTTGGTGGTTTTAGGATGAACACAATGGAACAATCTTTCCTCCTGAAAATCTTTTCGCATGCTTAAAATGTATAATAGTTGTTACGNNNNNNNNNNNNNNNNNNNNNNNNNNNNNNNNNNNNNNNNATAATGAAAGTTATTGTAAGATTAAAGGTTGTGTTTGGATACCAATTTAGAAAGAGAGAGG
fd_1710	220	GTTGAGGAGGAGAAGAACTATCAGAATCCATTCAAGGACTGCGTAGATGAGAATGACAGTCAATTTGTTGCTGTTTCTATGCAACATGGTTGCAAATTTGNNNNNNNNNNNNNNNNNNNNNNNNNNNNNNNTCTTGGTATATACAGGGGACCAGAGAGAGAGAGAGATACAACAAAAAAATGGCTTAGTTTGTAGAGAGAGAGAGAGAGAGAGAGGAGAG
fd_1713	1068	GTTGTTTGATGCTTCGTTAAAATGGTCTCTGAGGAATTCAACGGCCATGAACGTAAGAGCAGATGCTGGAATGTACCACATGATTCTGGGAATGCTACCTNNNNNNNNNNNNNNNNNNNNNNNNNNNNNNNNNNNNNNNNNNNNCCGCATCCATCCAACCATTATACCTTAAAGTTGATCCCTGTACTTGCAATCTTGTCTTGACGACATCCAAGGGAGTGGTGAGATATGCACTAAAACCACCAGCTAGTCCTCCCAACAAGAGTCCCTCAATGGAACTATTAACATGGTAACCTGAACTGGGAATCCACTTTTTCTTTCCAAACTCCGTCAAATCTTTTAGGGCCTCGTAAAAGGTAACCATTAGACCTGCAAACGGCACATCCCTTGCAAGTGTAG…
fd_1715	579	CGCCACATGACCACACTCCACTCCACCACCATGCGACCACCACATCTGCACCTCCTAACCACCACCCTCCTCCTTCTGCTCCTCTCGGCCGTAACTTTTCCGGCCTGCCTCTCCGCCGTCAACCTCCCTGAATTCCGTGAAGCCCCAGCATTCCGAAACGGAAACCAATGCCCCAACCCAACCTCCTCTTCCTCCACCATCCACATAGCCATGACCCTCGACTCCACCTACCTCCGCGGCTCCATCGCCGCCATCTTCTCCATCCTCCACCACTCCACCTGCCCCCAAAACACCGTCTTCCACTTCCTCTCCACACACCGCCCATCCGCCCATCTCCGCCGCACCATCCTCACCACTTTCCCCTACCTCTCCTTCCACCTCCACCACTTCGANNNNNNN…
fd_1717	202	CAGGCAGCGCACAAAATCTGATTGCCATCCAAGATTCTGAATTAGAAACTGAATCTCCTCTTCCAATTTTGGTTGTTTCATTGTGATTTTTTAGGTATCCNNNNNNNNNNNNNNNNNNNNNNNNNNNNNNNNNNNNNNNNNATTTCTGATTATTTTGTTTTTATTTTGTATCTTTGTCAAATTGTAAACATTTCATAAGGGC
fd_1718	313	GCCCAAACTTAATTTATAAGAATTGTTCCAATCAAACAACCTAAAAAAACTTCACTGAAAACAAATTGGATGACAATTCCATCATTAAACANNNNNNNNNNNNNNNNNNNNNNNNNNNNNNNNNNNNNNNNNNNNAAGTCCAATATAGCTGGATCAGCACGTAGCCCATCAATCTGCTCCTCCGGCAATGTCACCATCACCGTCCGNNNNNNNNNNNNNNNNNNNNNNNNNNNNNNNNNNNNAACCCTTCACCTTCCACATTTCCAACGCGATACGACACGTGAACCGGCTTCTCATCATCCTTGAATATGGC
fd_1719	204	GCGAAGTCCAATTTTTGTCATATAGGGTTTCTTCAGAGGCATTCTTGGTACTTGAAAGGATCCACAACCTTCACAATGATACTTTCACCAAATTCTCCATNNNNNNNNNNNNNNNNNNNNNNNNNNNNNNNNNNNNNNNNNNNATTCATTGAAGCAATGTCAACCATTAGGGTCACTGACGTGAATGAGGACGCACTGCACCGG
fd_1721	203	CGAACCTATACAAAGATTCAAAAGGCTGGATCTGTTGGTAGGTCAATTGATGTATCGAGTTTCAAGAATTACGATGAACTGCTCTCTGCCATTGAGTGCANNNNNNNNNNNNNNNNNNNNNNNNNNNNNNNNNNNNNNNNNNGAGGTTCTGGCTGGAAACTAGTGTATGTGGATTTTGAGAATGATGTTCTACTTGTTGGGGA
fd_1724	244	GTTGGAAACAGCTACGAAAATTAGAGCTTCAAGCAAGTGGTTTTGAAGGCCCTATTCCTCCTAGCATTTCTCTCTTGCATAATTTAACTGAACTAAGGATNNNNNNNNNNNNNNNNNNNNNNNNNNNNNNNACTGCTAGAAAATATGACTAAAATGAACATGTTGATGTTATGTAACTGTAACATATCCGGGTTAATACCAAAGTACCTCACGACAATGCGGAAATTGAAATATTTAGACCTCA
fd_1726	203	ACAAGCTGAAGTACAAGGAGGGAGGATAACCGAATTTCATAAAGTTAATGGAAATGTGACTCGGATGTTGAGGGCATCAAATGATGAGATTTTACCTTCTNNNNNNNNNNNNNNNNNNNNNNNNNNNNNNNNNNNNNNNGATGAACAAATGGATGTACAATATACAGAAATAAATGGAAGAAAGGTTGCATATAGAAGGGCTG
fd_1727	206	GCTGACGCACTCCGGAAACAAGTTCAATCTCAATCATCGCTGTCGTCCAGCGACTGCGGCGGCGGAGGAAGAGCCTCCAGATTTCAGATCTTCCACAGATNNNNNNNNNNNNNNNNNNNNNNNNNNNNNNNNNNNNNACGTCGTCTCTGTTGGGCGGTGGGGAAGATCGACTAAGATCAGGGTCCAGTGACTCCAGCGACTACGAG
fd_1728	201	CAGATTGTAACAAAAAAATAATAATAATTAAATAATAATATCCATTTACATAAACTCACTTTCTCACAAATGCAAAAACTCATGCAAGTACACATTTCAANNNNNNNNNNNNNNNNNNNNNNNNNNNNNNNNNNNNNNNNTTTCGACAACAAAAAGAGATAAAAAAATGACTCAATATTGACTATTTCCCCCCTCCCCCAC
fd_1729	211	CAAATCAAAGCAAAAAAACAGAGAAAACAACAACAATGGAGAAGAAACACACGTCGCTTGCACAATATAAGCAGTTTTAGAAACTTGTAATTGAGGAAGANNNNNNNNNNNNNNNNNNNNNNNNNNNNNNNNNNNNNNNNNNNGAATACATTTGTTGGTTCTTCGCTGACATTCTCAGATCCTAATTCTGTCCTACAATTCCCCCATTCTG
fd_1730	195	TAACAAGAAGATTGAATCTACACCGTCAAGTCAAACTAAAAATCTTGGTCAATTTATGCATTTTTTTTTTCTTTCTGGTTCATAGGCTTTTTCTTTTTTGGAATAATTTTCTTATGCCTTTTCATACTTTGAATATAAAGCAACGATGTAGTGAACAATAATTTTTTCGTCCCCTGCAGGTTTACAACTTTGCCC
fd_1731	306	GGATCACATTCTCCTTCCATTTGATGCCTGTTGGGAGAAAAAGATGCTGTAGATGGCGATGAAAATTGAGAGAAGCCAACATTATCTACAGGTTTCTGACNNNNNNNNNNNNNNNNNNNNNNNNNNNNNNNNTTTTGCTACTCTCAGATAGGCTTTCAGCATGACTTTGTGTGTCATGATCCTCATTATTTCGCATTATATCTTTTTGAACTATAGCACCTGATGGATTGTTTAGAAAAATGCCGCCAGTGCCACTAACCCCATCTCCTTGGTTTACCACAGAGGAGTCAAATTGATGAGCTCTGA
fd_1734	205	TAGTACAGGAGGTACAGTGGCTATTGGTCTAGCACTAAGTTTCTTACTGCTTAGTCTCATTGGAATTGCTGCCTGGTGCATAAGAAGGCAAAAGAAAAAGNNNNNNNNNNNNNNNNNNNNNNNNNNNNNNNNNNNNNNNNNNNNGCCAACCTCATCTTCCTACAAATCAGATTCTGCCTTGTTAAAGGCACAGTCATTGGCAACC
fd_1735	205	GATCTATGTAAAAGATTGTTGTGTCTTTTTGTGACAAATGTGAATATTTAAACCTGAAAGGCTAAAAAGGGAATTTCTTTTCGAGTAGGCGGTGCCAGGTNNNNNNNNNNNNNNNNNNNNNNNNNNNNNNNNNNNNNNNNNNNNCCAATCCAATCTCTTGACTCGGATGCAGGTGACGTTTTCGTTGCATCATTTTAAGGGGGGC
fd_1738	203	AAGCGGGTCAACGGTTTTAGTTGAGGGGGAAAAGGCATCACAGACAAATTAGAATTTTGCAATTTTGTGAATTTGTAGTCAAAACCCAAAAATTGATCGCNNNNNNNNNNNNNNNNNNNNNNNNNNNNNNNNNNNNTCCTCAAATGGGTTTCATCGTATTCCTAGAATTTAACCAGGGTTAGTGAGATATGTTGGGGGAAGAA
fd_1740	532	GTTGGTAATAAGATCAACTTCAATGCTAGTTTTGGTGGTGATGGTACAATTTCTTCTTCAAATGGAATAGATTTTAATAGTAAAAATTTTCAAATTCCAGNNNNNNNNNNNNNNNNNNNNNNNNNNNNNNNNNNNNNNNCTCATAATTTTAACACATTTACTACTTCGGCACTGGCCCCGGCTCCGGTGGTGCCCAGGGCAAGCAACATGGATATTGCACAGAAGATGCTTAGCCTTCTCACAAAGTGTAATGAGGTAGTAACCAACATGAGGAGCTCTCTGGGCTATGTGCCTTACTATTCCCTCTGATGAGGAATGGTATTGAAATCAGACGGTCAGAACAGAAAATTGAACATGATAGCATAGCTAGCTGGGGAAGAATCCTCTCCTCTGCGAGTG…
fd_1741	354	CAATTAATACCCCGCTTATCCATCTTTCCACCGATCATAATGTTATAAAATACCACGTATTCATACTCCGGAATTACTAAATAATTACCCATCATATATGNNNNNNNNNNNNNNNNNNNNNNNNNNNNNNNNNNNNNNNNNNNNNNNNNNNNNNNNNNNNNCATCTGGTAAAAAAATCTTAATATCTGTGAAGGCCACCATTTGAGTCTCCAGGCAATGACCGATCGCCAAATTGGAATACTCTGCGAGCAGCAGAGTTTGTGGACGTGTAAGATGGCCTGTTCTCACCATTTGATATTGAGTAGAGATTGGATGAAAGGCCTGAGATCCTTAGCAATCCAGAGGTAGCAGCAG
fd_1742	206	TTTTCAAGCTATATCAAGGGGTTGACGTGCACTTGTCAGAGGTCTTAAGTGCTGTGCTTAATGAGGAAAATGGAAAGGAGAATTTGAATGGCTTCATTGANNNNNNNNNNNNNNNNNNNNNNNNNNNNNNNNNNNNNNNNNNAGCCCTTTTTGTCGCCAGATTAGTCGATAGTTGCATAAAGAGGGATCCATCAGACCGCCCGGGC
fd_1745	204	TGTTTGGTGAGTTGAGGAAGGTGGTGGCTGATGGTGGGGGGTGTTTGTTGGTGTTGGTGGTCACCGGTAAGTGGGCTGAGGTCAAGGAGGTGACCAGCTTNNNNNNNNNNNNNNNNNNNNNNNNNNNNNNNNNNNNNNNNNAACATCATGTTGAATTTAGTTTAGTTTGGTATACGTATCAATTGGTTTATTTCAATTCGTGGG
fd_1747	638	GGGCCTTCTGATCCAGTCTTTCATTCCAATTAAGGCAGCGAATTAAGCTGTGAAACCAGTCACCTGTTTGATCAGACTTGTTCACTGTTGGAAGTGGATGNNNNNNNNNNNNNNNNNNNNNNNNNTCACCTCTTGAAAGTTGTTGCCTTCTCTTCCCATCAAAAGAGACCCATGCATTGCTTCTCGTGTCCTCCGGAATCTTTAATTCAAGCNNNNNNNNAATCTGGAAGTATAACAGGTCTGAATGAGAGGGAGTGTGGGCAGATTGGTGTAAACAGCATGCAGGGAACATTTGGATGCACCATGGAACCTCCTGCAGCAGTAGAGTAAGCTGTACTTCCAGTAGGGGTAGCAACTATGACTCCATCACCTTGCACCTTGGTTATAAGCCGGTCGTGT…
fd_1749	409	GCGAGGTACAAGTCGTCAGTGCACGAGCAGCTGTTGAACACCTATCGAGCGTGCTTTACAGGAATACCAGTGCTCGAACCCCTGTAGAGCGCGAAACAAGNNNNNNNNNNNNNNNNNNNNNNNNNNNNNNNNNNNNNNNNNNNNNNGATGAATGAAACATGCAGCAATGCCAGCGCTTGAGCAGCTGTCGAACTTGAAGTAAGCGGCCAACTCAGGAGTTGCAGCGCTCGAGTGACTGTCGAGTTCTATCGAGCAGGCTTTGCAGGAAAACCAGAGCTCGAGCGACTGTAGGGCAGAAATCGAACGCAAATAAAAAAACAGGCGTGTCAAGGGAAGTTTCTTCCACCAACAGGTACCCAAGTAAGAAGATGGGCTCAACTAAGACTCAACTCCAAAACA…
fd_1750	826	CACAAGATGAACAACCAATCTATCAACAGACACCAAATGAGCTATCCAATCAATAAATAAATGAATTTCTGTACAAGTTCCTACCTATATNNNNNNNNNNNNNNNNNNNNNNNNNNNNNNNNNNNNNCACACCGACTTTCATCCCCGCCCGACAATCGGGTCTTACAGTCAAGCTCCCTTCTTGTGCACTCGAGGGGCAATCTCCATAACCTCTCTCTCTCTCTCTGATGTTTTACTACACAAACAACTCATCTACTTCCACCTTCCCCACTGTCATGAGCTTCTACATCTTCCTATTGTTGCTCCTATATTGCCTAAAATTCACCTGTATGATTCTTATCTGCTTTCCTAAATTTACCCAAAAAAAAGGGTAGCTGATCTTATGGCTNNNNNNNNNNN…
fd_1752	202	CTGTTTGGGACGTTGGTGGTCAGGACAAGGTATACATGTTAGTTTTTATTTTCTTTGCTGGGAAAAAAAAGTGTTTTATGTAGCCATTGTCACCTTCCTANNNNNNNNNNNNNNNNNNNNNNNNNNNNNNNNNNNNNNNNNGCATCTGGTTTATTGGTGCACCAAGATAATTATAACATTAGGTTCGAATAAAGATCAGTCC
fd_1753	207	CATGAGACTACTCTACCACATTCACATTCATCTAATGGCGTAGCTGAAAGAGAAAATAGAACGTTAATTGACTTGACGAATGCTATACTTGTTGATTCAGNNNNNNNNNNNNNNNNNNNNNNNNNNNNNNNNNNNNNNNNNNNNATGTGATAAATAGAGTGCCACACAAAAAGATTAAAATTGTACCTTATGAGTTGTAGCGAGGGG
fd_1754	277	GGTTGAGGTAATGCTTCGGGAACTTCTCTGATTTGTTTTTCAATTTCATTTGCATCAGTCTCTTCCACAGTTAGGCTTGTGCCTGTCTCATGAATCTCTTNNNNNNNNNNNNNNNACTCGTCAGGAATTTTGGTTTCTTCGACTTCAACATCATTTGCATCCGACTTCTCTAAAGTTATACTTTCATTGTCTGCTTTTTCATGTTCATGTACTGGAAGTTGTAGCTCGATGCTAGATGTTCCTTCAATCTTCATGCTGTCAACTTCTGCATCATGTT
fd_1756	206	CTGGAAAATGCTGGAGAGAGTGAGGGCTGCAAGCGGTGTAACTGTAAGAAATCAAAATGTTTGAAGCTTTATTGTGAATGCTTTGCTGCTGGTGTCTATTNNNNNNNNNNNNNNNNNNNNNNNNNNNNNNNNNNNNNTACAACAAGCCTATTCATGAAGATACTGTCCTTGCAACTCGTAAGCAGATCGAATCCCGCAACCCGCTT
fd_1757	211	CAGACACACACATAGATTCAGAATGATGAGGAAGCTAGGCACAATCGTAGTACTTTGCTCAATGGCAATTGCTATGCCAGTGTTTTGTAGCATTGCCGAGNNNNNNNNNNNNNNNNNNNNNNNNNNNNNNNNNNNNNNNNNCCTCACCACAAAAGCAGACCAAAAAGTGACCAAACTTCACTTCTACTTCCAAGACTTGAGGGGCATAACC
fd_1760	205	CTCACTGCACCAAGACTAGTACTACTAACCATCAGGAAGAAAAAGCTAGTGAAATAAAATAGTTCAATGGAGGAGGAGGAGGCCGAACCTACAATCGGCAANNNNNNNNNNNNNNNNNNNNNNNNNNNNNNNNNNNNNNNNNGGATGTTCTCAACAAAGATCTTTACAAGGACAAGGTGGAGCAGATCCCAACAACATTCCCGTC
fd_1763	206	AAATAGCCTCTTGCCAAACGAGGCCTTAGTTGTTGATGAGAACCATAAAAAAAAGGAGAAAAAACAAAAAAAGAAACAGAAACAATTGTTTCCTTTTCTTTNNNNNNNNNNNNNNNNNNNNNNNNNNNNNNNNNNNNNNNNNNNCTAAATTTGTGAAAACTAACTAATTAGAGTATTCACGTGAGAATTATTTTTATAGTCCAGGC
fd_1764	415	CTAAATATATGGTTAGATTCGGAAAGTTGCCTATACAATGTTCAATTGATGGTGTACCCTGATATAAAATCAATTTTAACAATACTAATATTTCAACACCCTGTGATTGATCAAACAAAAGCGGGTACTTGTTTTTTTCATATGGAATGCATGCAACACTACTTTTTTTTCTTTTTTTTTTTTTCTTTTTTTTTCTTTTTTTTTGCCTTGTTCTCAAGATAGTTGGAAAAGCACACAAATTCAAGATGAACTGAAGGTGTCATCATCAAAATAGGTGTAAACCACACAAGTCGTGNNNNNNNNNNNNNNNNNNNNNNNNNNNNNNNNATGAACAAAATCCTGAATGCGATCCACACTCCGTCGCTATACACTGCTAAAGCAAAGAACAAAGGAAATGCC…
fd_1769	199	CGTCTGTGGAGATTGCCACACTGCTATGAAGTACATATCAATAGCAACAGGGAGAGAAATAGTGTTGAGGGATTCTAACAGGTTTCATCATTTCAAAGGAGNNNNNNNNNNNNNNNNNNNNNNNNNNNNNNNNNNNNNTGGTGATGATCAATTTATTTCTTTGAAACAAATGAAAATGACAGAATTTCATGGACTAGGG
fd_1770	669	GTTTATTTGAGCGGCGTTGTCCGTGGTGCAACATTCTTCACGTTCGTTGAAGGAATGGGAGACAATATCATATTGTTGTGTTCATACGGGAATGACAACGTNNNNNNNNNNNNNNNNNNNNNNNNNNNNNNNNNNNNNNNNNNNNNATTTCCGAACGTTTCTATGGGCTGCCTCGTGATTCGGTATCTATGTCATTCAAGATCCCCGGGTACAATAATTTCAAAATGGAAAACGATTTGGACTTCGAGAATATGTTGTGCCTTGGCAGGTCATTTGACTGATTGATGTTTGTGTGGAAGTTTGTGGTGAAGCTCAGGGGATCAAACGTGGTGGGAGTCCGAATGATGGACACAATGACACGGTGACCAGGGAGGGGGAAATGGTAGCATATAACGACAA…
fd_1771	203	CATCTCCTTCTCCACAATCGCCGCCGAATGCGTTGGTAAAGCTTGCGGCGATGGTGGGAGACGGTAAAAATGTGATTACGTTGGAGTTTTAGAGGCAAATGNNNNNNNNNNNNNNNNNNNNNNNNNNNNNNNNNNNNNNNNATAACGATACATACACATATAGGTGAGAGTTAAGTGTATATATATACAAAGAGAGAGGGGGG
fd_1772	315	TATTTATTTAGAAGAAAATCTGAATCTCACTCCAAAGAGTATGTCTGACAAGGCAGTTGCTTTGGATGAATTGGAAGAAATACACCGGCAGGGGGGTTTTTNNNNNNNNNNNNNNNNNNNNNNNNNNNNNNNNNNNNNNNNNNNGATGGACTTGCAATTTGGAAAACCTGGTTTTGAAAATACAGCTGCTGAGACCAATAATGATAAAGCTTCAAAAGCACGGACCACAGCCATTGCTTATGCAGAGAAGTTGTTCTCTGCACATAAATACTTCCTTGATTTTCTTAAGTCCCAAAGCCCTGCTATTCGATCAGC
fd_1773	184	TTTTTTTGGATAAGTTGGTGTGTATTTTTATCAATAAGTTGGTGATTTGTGGTGATGATTCTTTCTTTTGTCGTTGCCTTTGCTCTTTTGATTTGATTGTGNNNNNNNNNNNNNNNNNNNNNNTTTCTTTTTTCTACTTCTTTATTTTATGTTTGTATTCAATATGGAATAATACATGTAAGGT
fd_1778	209	CTGATGAAATGGGGCTTGGGAAAACTATTATGACAATTGCTCTTCTAGCACACCTCGCATGTGAAAAGGGTATATGGGCCCCACATCTCATTGTTGTCCCANNNNNNNNNNNNNNNNNNNNNNNNNNNNNNNNNNTTTCTCAAATGGTGTCCTGCTTTTAAAATATTAACATATTTTGGAAGCGCAAAAGAGCGGAAAATTAAGAGGCA
fd_1779	205	GCCCTGTATATGTCATCATGGTCTCCACTTCCTCTTACTCTCCTCTTCTCCGATCATCTTCTCCGATGCTCAGATTCTCCGGCAAGCGCTCCTCTCCGCCGNNNNNNNNNNNNNNNNNNNNNNNNNNNNNNNNNNNNNGGTCTCCGCCGCAGCAGCTTCTTGCTCATCGGCGGAGAGAACGAGGTCCGATTGCCTCTGCCCACCC
fd_1780	238	TTCAAGCTTCGTAAAGAAGCTGTATAATTTGGGGGCGAGAAGAATAGGAGTGACATCACTCCCACCATTGGGGTGTGTTCCATTGGCAATCACATTGTTTGNNNNNNNNNNNNNNNNNNNNNNNNNNNNNNNNNNNNNNNCTCAATCCTTCAACAAGATGATCAACTCTTCTGCAACTAACCTCCAAAAGCAACTTCCAGGACTCAAAATTGTCGTCTTTGACATTTACAAATCCCTC
fd_1781	536	GATCCAAGCGTCGCAGAATTAAAATCTCTCTCGCCATAAATTTTACACTCTCGGGCTCCAAATTGTCGAATCTAACCTTTTTCATTGCAACAATTTTCCCCNNNNNNNNNNNNNNNNNNNNNNNNNNNNNNNNCATTACTATATGTACCCTGCCCAATCTTGTCAATTTTCTCAAAAGTATCAGCTCGACGAGGTGTCCACCCATTAATCGCCTCACCGGCAACATCAGAGAGCCAAGATGGCCACCCTGCAGCCACTTGCTCGCCATGTACACAATTGGGTGGGTTACTCAGCCTTGGATTCGGCCTTGATCGTCTTCTCTCTCCTCTGGGCCTAGTACTCTCATCCTTATTATGCTCCTCTGTCTGATCCACACCATTCTGAAAAACCTCACCACTA…
fd_1782	211	GAGAGAAGAGGGGAATGGTTTTAAGGGAAGAGGAGTGTGGTGGTGGTGCGGTGGTGGTGGGAGAGAACAAACCACCGCAAAAGCAAATGACAGCTTTGAACNNNNNNNNNNNNNNNNNNNNNNNNNNNNNNNNNNNNNNAGCTTCATCGCTGGCACTACAGACTTTCTCTCTCTAGAGTCGAGAGGCTATGGTCTACGGCTGTACCCTTCA
fd_1783	208	CCGGGCCTCTAGTGAGTTACAGACAGAGTTCGAAAAGGTCAAATCTTTGATGATTCCATCATCTATGATTGAGTTGCGAAAACTTCTGGATAGGTATCCTANNNNNNNNNNNNNNNNNNNNNNNNNNNNNNNNNNNNNTTAAAGAATCTCTTTCTAGTTGCTCTGGAACAATTAGGAAATTCTCTAGAAGAAATACGGGGTTCTGCTT
fd_1788	204	CAATTGCCTTGTCAAAGAGGTCACTCTCTTCTCTTTTGGGTCTGCAGCTTTGTGCAATGAATGGGCTGTGCAATATATACTCCTTATGGCAGCAGGTCTGCNNNNNNNNNNNNNNNNNNNNNNNNNNNNNNNNNNNNNNNNNTGGTTTTTTAGATTTTCATTGGGATGTAATCTCAACACACGTTAAAGTAGTCTGTCACGACC
fd_1790	1647	GCAGCATAAAAATCCTCGACCATGAGACGCTTCACTTCATGAGAAAATTGCCCCGTTAAGTCTGTAATAAGTTGTTCTGAAAGATAACGTATACAATATCCATGCTGCACATCCACGTCACAAAATATGTCAGTGATTGACTCCTTTATCCCCTTCCCTCTATCTGCCACAAATGTTATGCTCTGAGCTGTTGACAATGCAGATTTCAATTGTAATAAAAACCAATGCCAGTTATCGTCAGTTTCCACATCTACTACAGCAAAAGCAATAGGGAAAAAGCCATCATCCCCATCAGCAGCTGTTGCCGCCAACAATGTGCCTTGGTATTTTGACTTTAAGAACACGCTATCAAGGAAAAGTAAAGGCCGGCAACCCTGTTGGAAGCCATACAAAGAGGCA…
fd_1795	950	AAAAATTGCACGGGAAGCATGTGGAAATTTGGTGGAAAGAAAACCAAAATGCACATATCAGCCAGTCCGCTGTAACAGATTGCCTTTCTGTATGTACTCGGAAAGAATATCTGCTTTGTCTTCATATTTCTTGATGTTGAAGGCCCTATTTCACACAACTGTATACATCTTGAACATTCTTGGCTAATGAGGTTTTATTTTTCTCCAAAACGCCTAGGCAAGACCTGTGTGTCTACTGCTCTTGCTTCACGCTTTCTCTTGCTTCTGGAAGGGCGTTTTGATCTGTGTGTTCGAGTTTTTGTAGCATGTTTCTCAATGTTTTCCTCCATGCCAATTGTTTTTACATTAGACAGAAGTTCTGGAGGAGCGTCTGGCCATNNNNNNNNNNNNNNNNNNNNN…
fd_1798	464	TAGCACTCTTCCTCCTGCATTCCGTTCCACGTTCAGATCTGACACGTTATTTTCAATGTCAAAGTCAGTGTCATCAAAATCTAGATCAACGTTAGCAGATCNNNNNNNNNNNNNNNNATCCGCCTCGCTAAAATCAACAACCTCGACACTTCTGTTTTGCTTTTTCAGTGCCCTTTTCTTTGATCGTCCTGTGCTTTCCATGAAGTCATCGCCATCTTTGGAAACCCTAACTGCATCTCTTCTCCGCTTTATTGAATCCAAACTGTCATTACTACCGCTGCTGATTTTCTCCATCTTGTAGTGTTCTTTGATGGTAGCTTCAATGGTTTCCAGAAACCGATCTCCATACTTGCTTAGCTTTACATTTCCAATGCCATGAATCTCGAGAAGTTCTTCCTT…
fd_1801	1732	TCATCATCATCATCATCATCATCGGTACTACTCTCGTCGTCTCTTACTAGTAGTCATTCTTTATCTGGCATCGGCATCGGCATCGGCGTCGGAAGATTTAACAAGATTCCAACAATACCTCCAAATCAACACAGCCCATCCAAACCCCAAGTATTACGAAGCAGCCGATTTCATCCTCTCTGAGGCCAAGTCTCTCTCCCTCGAATCCCAAGTCTTAGAGTTGGTCAAAGGCAAACCCCTCGTCCTACTCAAGTGGCCTGGCAAGAACCCTAAGCTCCCTTCCATCCTCCTCAATTCCCACACCGACGTGGTCCCCGCCGAGCATCATAAGTGGTCCCATCCTCCCTTCGACGCCGACCAAGACCAAGGAGGCCGTATTTACGCCAGGGGATCTCAGGA…
fd_1803	211	TTGTTATTCTACTTGAGTTCTTCAATTTCTTCTACCCCCTTTTTCGTTATCGAGCAGCTCAGTCCTCCCCTCTTTCTTTCCTTCAGATTTTCTTTCCTTCTNNNNNNNNNNNNNNNNNNNNNNNNNATTTCTTCTACCCCCTTTTTCGTTGTCGAGCAGCTCTCTCTCTCAGTCCTCCCCTTTTTCTTTCCTTCAGATTTTCTTTCCTTCT
fd_1804	761	GTTTGAAGAGTGATTTTCCTTTGAAGGCAACATGATTCTTGGTATTGGATGTACACATGATTGTAATCCATATGATATAAGCACCAAGTTGGTTGTCATAANNNNNNNNNNNNNNNNNNNNNNNNNNNNNNNNNNNNNNNNNGTGAATAAAGAATATATACATCATACAAACTTCTGAATCATTTCTCTAACTTCATCCATGACAAGCCATGCTTTATGTCCTCCAATTACTTCTGCTTTCATCTCTCCATCTTTCCATAGCTGGATAGTTGGCATTTTAGAAATGTTTCCTCGCTTGACTAGAGCCTGAGGCACTTTGTTGACATCCACACAATAAAATTTCAATTTGGTATCGTACTCAGCTGCCATTTTCTCCAATTTAGGCTTCAAATATATGCA…
fd_1805	204	GTTTGGGATCTGTGCTGTGGTTAACATTCTTGGGTTAGCCATTTTTGTTTTTGGGACACGGTTCTACAGACGGGTTAAGCCCCAGGGCAGCCCGTTCATGGNNNNNNNNNNNNNNNNNNNNNNNNNNNNNNNNNNNNNNNNNNNAAGGAATGTATTGGGTTCGGGCAGAAGTGAAGATTATTACCAGAATCCGGTTGATGGGGG
fd_1806	223	CCCTGATGATCCCCTCACAGAATGCACTATGTTTCCTGCTGGCGATGTTACAGTCAGGTCAATCCCCGGATGATCTGCGCTCCAGAAGACATCGCGATCAGNNNNNNNNNNNNNNNNNNNNNNNNNNNNNNNNATACAGTACATGTTCAGATATGCATTCGATATTGGCTACGGTTATTGATAGAGATGATGAGTGTCGAATAAAGATCAGAACAAAACCCAG
fd_1808	237	CATGATTGCAGAAGGTTTACAACCCAATATTGTTTCTTATAATGCTTTGATAGGTGCCTATGCTTCACATGGTATGAGTGAAGAGGCCCTGTCAGTTTTCANNNNNNNNNNNNNNNNNNNNNNNNNNNNNNNNNNNNNNNNNNNNGTGTCTTATACATCTTTGCTCAATGCTTATGGAAGATCTGAGCAACCTGAAAAGGCCCGGGAAATATTTGACCTGATGAAACGAAACAATTG
fd_1809	210	TTTTTTTTTTTTTTTTTTCCCCCTGGCTGTTGCAGATCCCTTGCACAAAGAAGGCTAAGCATCTAGACAGGCAAAGGATTGAAAACATTTGAAAAAGTTTCNNNNNNNNNNNNNNNNNNAACTGTAAAGGATATTCTTCTCACCAACTGATCACATGCATTGAGGTGTCAAATTGCAGGGGGCAAGTTAAGCTCAAGACCACAGTTCTGC
fd_1811	213	GTTGGTTTCTCCGTCTTTGTTGGAGAGAGAGAGAGAGAAACCCAAGTGTTCTTTGATCCGACCAACAACACACACACACCCCATTTTGGAAACCATCATTTNNNNNNNNNNNNNNNNNNNNNNNNNNNNNCAAAGCGATCTCTCTACTCCAAGTCAAACAATCCTCAGATCTCTCTAATGGCTCAACCTGTCCTTCCATCTCCTTCCTCCTCC
fd_1813	214	CTCCTCTTCTTCCAAGATTGTGGCCAAGAGTAGCAAAAAGCCCTCTCCATCTTCCCCTCAGGGTTCTGAGCCAACTCCGCCAAGGATTACATCCAATGTCANNNNNNNNNNNNNNNNNNNNNNNNNNNNNNNNNNNNNNNNNNNNNNNNNNNNCTGGCACACCTAAGCCTGCTACTAGTTACCGCAGAAAGAAGGAGGAGAAGGAAGACATCCC
fd_1814	618	CAGAGAGTAGGTGTGTTCTATCTCTAACCCCTTCTCGTCCTTCTTGCTTCTCAGCCATGGAAGCTTATTGAAGCAGAAACGCACAAAGCAAAATTGAATCCCTCGACATGCTTATCCCTCATCGCTATCCTCTCCACAAGCTCTTCACTTCCAACATTTTCATGGCTTCCAAACCTTTCCTCAAGTTCTCACCTTTCACTGTACTCCCCACAACCCCTTCTTCCCAAACCCACCTCTTCCACACCAAAAGATTCATCTTCTCTACNNNNNNNNNNNNNNNNNNNNNNNNNNNNNNNNNNNNNGATTCACCCTTTCTCTCTTAAAAATAATGGGTTTTCCTCTGTTTCTGATGCCAATATCCACACACCAGTTTCACAACTTTATGGGGAGACCCTAGAA…
fd_1817	207	CCAATTTCTATTGTGGTGGTGCGTTAGAAGGGTTAACAGTTCAAATAGGAGGATCACTGTCTTGGGCAGCTGCAAATAAAGTTGTAGTGTGTTGCAATATTNNNNNNNNNNNNNNNNNNNNNNNNNNNNNNNNNNNNNNNNNNNNTTTGGAAGTAGGAGCATTCCATCTTTGTGTGAATTCAATGGCATGCTCCGCTACATGGCGGG
fd_1818	207	TGGTATAAGAGCTGTTAACCTCCAATGAAGTTACAGTCATCATAGATACTCCATATTTAGCAGTCACCGCAGATCTCCAAATAACACCACTACCACACTATNNNNNNNNNNNNNNNNNNNNNNNNNNNNNNNNNNNNNNNNNNNNAGGTGTAACCAAAGCTTTCCAACTGCCAGTTTCCCTTGAGTGGATAAACAGTTACCCAGCCG
fd_1819	304	GTGTGTGTGTGTGTGTGTGTGTGTGGATAAATAAGAGTAAATATTATTAAAAGAGCATCAAGCCGATGCAAACGAATACAACCAACAAAAAGGTTGTATCGNNNNNNNNNNNNNNNNNNNNNNNNNNNNTGATTGAATAGTACACATAATCGGGCCATCAGAACCAACCCATAGCCTGCATGGTTTTGAATTATGTTACATGTAATCTATTTTAGAACAAGAAACTCAATTTCATTTTTACATATTTCAAGCAGTTGGAAGTGGTTGCAATGGATAGCTTCTTTGCCTCAAAAATGAATTACAT
fd_1820	203	GTCGCTGCAACCGACAATTTCAACTCCGAACATTGGGATAGGGAGATTGGGACCACTGGAACTTGGTTTAGATTGGGTAGAGCGTTCTTGGTAGTATGAAGNNNNNNNNNNNNNNNNNNNNNNNNNNNNNNNNNNNCACTAAAAATTTATAAGTTGTGTGGTTTCTAATTATGTAGAAGCTGATTGGGAAAGGGGGTCATGCG
fd_1821	205	CAAGATTATAAATAAGGTGTGGTAGGTGGGAAAGTGACAACTTAAGGTGTGTTTTGGTGAAATAGTCAAAATGAGATTCCTTGAACGTGTATTCAATGACGNNNNNNNNNNNNNNNNNNNNNNNNNNNNNNNNNNNNNNNNNNNTGTGGTGGTGTCCTCGTCTTTGATAGGTTAAATTATGAATTTTATTTTCATTAATCCCCGC
fd_1823	247	CAGACTGCGATCTGCTAAGCACTAAAGCTAAATTCGAAAATGGCTTCATCGCTAGCTCTCAGAAGAGCCACCGCCTCGGCTCTCTTCAACAGGCTCCCCCANNNNNNNNNNNNNNNNNNNNNNNNNNNNNNNNNNNNNNNNNNACCAACGCTCAGATCGCCAAACACGACGGCGATGACAGAAGCGTCGATGTCGAACGCCGCCCCGGAAGATCCATCTTTCCAGATGTGCTGGATCCATTCTCTCC
fd_1824	216	GGATGGGCAATTGAGGATGTCAAGGAAAAGATTGGAAAACTTTTAGAGGAGTTTGAGTCTGGAGGGGATAAAAGGGAAGCTTGTCGCTGCATAAAGGAGTTNNNNNNNNNNNNNNNNNNNNNNNNNNNNNNNNNNNNNNNNNNNNNNNNNNNNNNATTATGGAGAAGAAGAATGATAGATTGTGGGGTTTGCTTGGAGAGTGTTTTAGCACAGGAC
fd_1825	255	TCCCTCGATGCCAGAGAATATTCTCAGATTCTTTTGTACATAATTTTTAATAAAATTTCGGATTTTTTGATCTTCTTCTAGACCTTCGGAATAGTTTTTTGNNNNNNNNNNNNNNNNNNNNNNNNNNNAAAAGGAATGATGATCTTGGGTTGTACCAAGTCTGAAACCAAGTGGATTTATTTTTTGTCCCATACTCCCCCGCTACTATCCATATATATCATATCTTTATACTTATTTTTCCATCTAGGTTTTTTT
fd_1829	287	ATAAACAAATTAAACTTGAACACAGTTTGTAAGGTCGTTAAATTTTCAAACCAAATTTGAATAATTTATTACTTGGCTTGTTTACAGCCCTATTCATGTTANNNNNNNNNNNNNNNNNNNNNNGCTGTCCATGGTCATATAACCTTTTTGTATTGGTTTCAGCCATTATTGTCCTCAGTTCAACTGGGACCTAAATTTGCCAACCCTAAAAATGCTCAATTTCATTCACAGTTCATTGTTCTTCTTTGTGGGGTTTCAGGTGACAGATATTTGGAACCATATGTTAT
fd_1832	208	GGGATATTTGTGTAATCAATGGACTATTCTGGACGTCAAAAAGATACCTAGCTGGTGTGGCTTTGGAGAGTATATTTTGGACTCACTACAGCATGGTCCATNNNNNNNNNNNNNNNNNNNNNNNNNNNNNNNNNNNTTGAACAATTCTCATTTAGGTTGTATTTGGATTTTAAATTTATTTATGAATTTGTGTGGAGGTAAAATTGGG
fd_1835	206	GCTTCCATGATGGTGGTGGTGAGGATCGAATCAGCCGCAGTTATGGGCGATTTTGCTGTCGGTGACGCCGGGTTTTGATGTGTCAGCGAGGCCGATCTCGTNNNNNNNNNNNNNNNNNNNNNNNNNNNNNTGCAGCCGGTGGGTGGTTGGGTGGAAATTAGGGCCCTGTCGCCGGCAGTGTCGGGAGCGACGTTTGGGACGAAGAA
fd_1836	202	AAGAGAAATAGAGTGATGGTGTTCTGCAACACGTTGAATTCTAGTCGTGCTGTGGACCACTTTCTCGGTGAAAATCAAATCTCTACTGTTAATTACCACGGNNNNNNNNNNNNNNNNNNNNNNNNNNNNNNNNNNNNAAAAGTTTAAGAGTAATGATGGAGATTGCCCCACGTTGGTGTGCACGGATTTGGCTGCTAGGGGA
fd_1837	204	CTTAGGCTAGGCGAGGCTAGGCTAGGCTTTAGAAGGAATTAGTGTGCTGGTTCATTAGTTTACTTTATCTCTTATTTGTATGGCCATGTTATGTTGTTGGTNNNNNNNNNNNNNNNNNNNNNNNNNNNNNNNNNNNNNNNNNNGTCTTATGATGACATGGTTCTAGCTAGGTTAATTGAGTCATTCTAAATCCTTCAAGCAGGG
fd_1840	1028	ATAGAGATAGAGATAGAGATAGAGATAGAAGAGGAGTGAGCGAGCTATGAAACGAAGCAAAAAAGCAAGATCATGGATTGGGAAAAGCAACAAAACCAACAACAACGTCAAGATGAAGTGATGAATAGCAGCAACACACCAACAACNNNACAACAACAACGGGGTACTTGTGAAGGTGATGACTAACGAGCAATTGGAGATCCTCCGCAAGCAAATCGCTACTTACGCCACCATTTGTGACCAGCTCGTCCAAATGCACAAATCCCTCTCTTCTCACTCCGATCTCACTGGAGCCAGGTTGGGAAATCTATATTGTGACCCCTTAATGACATCTGTTGGCCACAAGATTAGTGGCAGACAACGGTGGACTCCAACACCTGTACAACTTCAAATTCTTGA…
fd_1843	623	CTAGGGCCTTTATTGAGGAAAGAAAGCTTGCACGGCATGCAGAGGTGCTGAGAGCTTTGCTAGATGGTTGCAGGATCCACCAAAATGCTAATGTAGGAAAGNNNNNNNNNNNNNNNNNNNNNNNNNNNNNNNNNNNNNNNNNNTCTAAATGCGGAGAACTATGTGTTACTATCAAACTGGTACGCACACAACGCAAAATGGGACATGGTCGANNNNNNNNNNNNNNNNNNNNNNNNNNNNNNNNNNNNNNNNNNCCTAAGAAAGCTTATAGCTGGATAGAGTTCCAGAACAAAATTCATGTGTTTGGTACAGGGGACGTATCCCATCCAAGATCAAAGAAGATATATTGGGAACTAGAGAGTTTGATGAAGAAATTGGATCAAGAAGGGTTTAGGCCTA…
fd_1844	202	TTCATTTCTATGTTCATATTGTCTTTATCTTTTGTTAAAAGCACCAATTGATACAATCTTGTGAAGAAAATCATTGAGCTAGAATTGCCAAAAGGACTAGTNNNNNNNNNNNNNNNNNNNNNNNNNNNNNNNNNNNNNNNNCTTCATTCAACGTCTTTTGATAATTGGAGACTGTAAGGGATGAACCCAAACAAGTGAAGGG
fd_1845	203	GAGAGTCCCCAAGAATTGGAGCCACTAATAAACTGAACAGCCTCAAGTGTTCTCTGACTTGTTTCAATTGTTGTTTCTTACTTTTCTCTTCTAGTTTGTAGNNNNNNNNNNNNNNNNNNNNNNNNNNNNNNNNNNNNNNTCTTATTTCACAGTTTAATTGTGTGTTTTTGGGTTTTTTTAATTTGGATGTAATTATGGAGGGG
fd_1849	225	GCTTTGGAAGTCGCAGTTTCAATGGCCGAACGAACCAATTGGGGTTGAACAACACTGAATTGCCATATAGATCTAGTCCATTGATGGGAAGCCTAAATTTANNNNNNNNNNNNNNNNNNNNNNNGCCCTTCTCTCAAGCAAGCTGTGTCTCCAATGGCTGCTAATCAAGAAAACAAGAATTCGACACAAACCCAAATGCAAATGGTGACTAAAAATGGCTCGGAC
fd_1850	209	GTTGATTTAATACTTGATAAAACTGGATTCGTCATGAAAGATCGTTACTTATTTGTTATAACTTTAGGCAAAAGCATATTGTGTGGGTGATTCAAATTTCANNNNNNNNNNNNNNNNNNNNNNNNNNTGGGGTTCAAAGCTACATTATGATTTCTCAATTTAATACAAATTTGAGTGAAGGCATGGGGCTACATTTTGCTGTATTCCAG
fd_1854	237	AATTGTTGGACGGCGTTATCCTATATGTCTGGTGCATGTTAAAGGTTCCATTGTTGAGGTATCCAGTTTTGAAACAGTAGCAGAACATACTAAAGAAAAAANNNNNNNNNNNNNNNNNNNNNNNNNNNNNNNNNNNNNNNNNNNNNNGACTTCATTATCTGGAGGAACTGCATGCATAGGGACTTCACAATTAACAGTTTATTCTTCGACCCCTTTGTGAATGAGATATATGATTAT
fd_1855	209	TGATTTTCTTATCTTCATTCCTTCTGGGTCTGTCTTGTTCTATTCTGATTGTGAAGCTAATTGGCTGGATAAGACAGCATCTTCTCTTTACCCTTCTTTTTNNNNNNNNNNNNNNNNNNNNNNNNNNNNNNNNNNNNNNNNNNNNNNNGGTTCATCTGCTTCCTTCTTCTACTTTCTTCTCTCAAGCTTTTTAGGAGTTTAGAGTGGGC
fd_1860	213	AATTTCTATGATGGTTTTTTGTTTTTCTAGATTTTTTTATATATGAGCTAAGGAGAGTATGGGATGCTTAAGGTTAGCTCGGATACACTTGGAACAGTGGTNNNNNNNNNNNNNNNNNNNNNNNNNNNNNNNNNNNNNNNNNNNNNNNNNCTTGATTTGTGCAAGTTTGATTAGCCTGTAAAGTTTGTTTGCTACCCTAATGAAAGTTTACAA
fd_1864	398	GGCAGCCTTTTCGGGGTCGTCAACTGGGGAAGTGTAAGCAGTAGAAATGGGTGCAGAGGCCAGAGGTGTTGTTGTTCTGTTACTGACTGAAACAAAAGACGNNNNNNNNNNNNNNNNNNNNNNNNNNNNNNNNNGGGGAGGTTTTAGGGAAGAGAGAGAAAATGAGTAGGGAAGAGAAGGGAGCCTAGGGGTGTGATTGAAGGAGGGGGTTACTCGGGGGGACCGGCGAAGGTAACGCAGTAAGGGATTCGCCGCCGCTGACGACGGCGGAGCTGGGGGCGCCGGAGCGAACCGCCGGCAACAGTAGTGCTTGCATAAGTACAGTGGTTGGGTCCAAGACTTCAGAGAGTAGCTATGGATGTGCTTTCGGTCATGGAGGAAGAAGGAGCCAATTTGAT
fd_1865	200	AAATTGCACAAGGCTTGGCCTCGGCATTGCTCTACCTACATGAAGGATGGGAACAATGTGTAGTACATAGAGATGTAAAATCAAGCAATGTGATGTTAGATNNNNNNNNNNNNNNNNNNNNNNNNNNNNNNNNNNNNNNTTTTGGATTGGCTAGGTTGGTCAACCATGGAAAAAATGCGCAAACAACTATTGTGACAGGG
fd_1871	206	CTTTTTTAGGCCATTTATCTGTTTTTGCTTGGGTTAATTTGTGGAATATGATAATCATTACCGAACTCTGCATCACATTCCTTGTAGGATAATAGTTTCATNNNNNNNNNNNNNNNNNNNNNNNNNNNNNNNNNNNNNNNNNNNNCTAACTTGTAAGTTGCCATGAAAGGCTTGGACTCCTTTATTTGTAATTTGATTCAACCCCC
fd_1874	205	AAGACGGCATTCCGTACGCGGTATGGCCACTATGAGTTTCTGGTGATGCATTTAGGGCTCACCAATGCACCAGCTGTGTTTATGGACTTGATGAACCGGATNNNNNNNNNNNNNNNNNNNNNNNNNNNNNNNNNNNNNNNNNNTGTGGACGACATTCTAATTTATTCACCTTCTGAGGAGAAGCACAAGGAACACTTAAGAGTGG
fd_1876	206	TGCACCTTTTGCACAAGGTAGTCACCTTTTTATTTTATTTTATTTATTTCCCTCCGCTGTGTGTGTATGTGTGTGTGTAATATATATGTTCACGTTGTTTANNNNNNNNNNNNNNNNNNNNNNNNNNNNNNNNNNNNNNNNNNNNNGGGTCTTCGTTGTGGGAGGTGTAATAGTTCATCTCAATTATCTTATTAGGAATCCAAGGG
fd_1877	1320	GCAAAACCCTAGTTATTGGAAATACCAAGAATACCCTCGCACGACGAGGACTCGACTCTGCTCTGCTCAGCTCACTACTCGCCTAGCTAACCAAGAAAGCANNNNNNNNNNNNNNNNNNNNNNNNNNNNNNNNNNNNNNGGAGCTCTTCTTCTCAGGAATGTTGCTCGCAATATTCTCTCTCCAATTTCCAATATCACCGACACATCTCCCATTTCTTTTCTCTCTCCCTCGATTTCTTCTTCATCTTCTTCTTCTTCCAGGTTGATTTGGAGGCTTTTCTCATCCGAAAGCGATTCGTCCAATCAAAACCCTAACCCTAACCCTCTTCCCGAAGAAACGAGCTTGGTGCCCAACACCCAGATGAAGAAGAAGAAGGATGTCTCCGTCGATATTGAGGA…
fd_1878	210	CAGCAGTTGAAGGCTTGCAAGAAAGTAGAAGTGCTTTTGGTATTTCAAACACCATTTTTTCTCTTCACTTGCGTTCTGCCTTTCTAAAAGGTTTGAAGTACNNNNNNNNNNNNNNNNNNNNNNNNNNNNNNNNNNNNNNNNNNNNNGTTTGACATTCTGTTTTACGTCGTCTTTACCATAAATGAAACAGTGAACTCTTGTTTTCACGGC
fd_1879	191	GGCATTGGATTTGTGGAGGCAAATGGACTATGGGGGACTATTAGAGTGTCTCCATCTCCTTCCAACATTTGTACCACAACTTTCATCGATGGTCGGTCCACTGGGTACCATTGTATGCACCAAAGTCCCACAATTGTTAGTTTCCTTATACTTTTCGCATCCCCGTCTTCCTCAATTTGTATTCCTAGATC
fd_1880	462	CACAATTAGAACATTTAATTGCATGTTCAAACATGTTTTCCGGGTCATTGCCTTCGACCCTGGCACTCTGCTCAAAGCTACGAGTGCTTGATCTTCGGAACNNNNNNNNNNNNNNNNNNNNNNNNNNNNNNNNNNNNNNNCACTGGATTGCCTTATCTATGTACACTTGATCTTGCCACAAATCACTTCATTGGTCCCCTGCCCGATTCAATATCTAGTTGTCACGAGTTGAAAGTGTTGAGTGTTGCTAAAAACTCGTTAACTGGCCAGATTCCTGAAAGCTATGCAAACCTTTCGTCCCTTGTGTTTCTCTCATTATCAAACAACAGTTTTGTGAATTTAAATGGGGCATTATCAGTACTGCAGCAATGTACAAATCTCACCACACTCATCCTTACT…
fd_1882	205	CTCTGTTTCATGGAAATGTCTTGCATCCTCATGAGTCTCAATTAGTCAAGTTTGACAACCAATACCTTGTGGGAAACATTACTCCGAATGATAATGAAGATNNNNNNNNNNNNNNNNNNNNNNNNNNNNNNNNNNNNNNNNNNGTACAAGAAAGCCCCAGTGGTTTTAACAATGGTAAATTGATGAAGGATTTCCCGTTGCCGGC
fd_1885	215	GGGAGGTTCTTATGAGCAACGCGTTCTTACTGAATATCTGAAGGGCATTCAATCAAGAGCGGAGGAGATTGTCCAAGTACTTCAGGGAAATCCACAGTAGTNNNNNNNNNNNNNNNNNNNNNNNNNNNNNNNNNNNNNNNNNNNNNNNNNNNNNTAGATGTTAGTGCACATAAAATGAAAAGCAGTTCCTCGGTAAATTTGAAAATGAAGAGTGG
fd_1886	259	CCATGATCTAATTATGAACGGAGACAAGGGCACTTGAATATCTGGCATGCAAGTGAGCTTACTGGTCTCAAAATTGTTATTCAGATCTGTGAGATAACGACNNNNNNNNNNNNNNNNNNNNNNNNNNNNNNNNNNNNNNNNATCAAAACTAAAGATTTATGGCTATTTACAGGTGCTTCCAAGAGTAATAACATGACCGGGAATTTTGTATTGTAGTACAAAAAAAGACAAAAAATCAAAAAGTTACTCAAAAGATTAC
fd_1887	206	GCATTTGACCACATTTATCTGTAGTCTTATAAAACAACATCTGCATGACCACCAAAATAAGTTTGATTTCATTTTTTTCATGGGACGTTGTCCATCTGTTTNNNNNNNNNNNNNNNNNNNNNNNNNNNNNNNNNNNNNNNNNTCTTCTATCTTGATCCCTGTGTCTGGAGAGCTAGGAATGAAGCAAAATATTTAGAAATGCCCCC
fd_1888	194	ACTAGATGCAAGATGTTGTGAGCAACATGGGCCTTATCTTAGAACTGTTTCATTCCGATTGTACCTTCATGAGGGGAGGAAAAAACAGTTTTAGGACAATGAGGGAAAGATAAAAAGTAATGAGGGAAGAGAGAACGAGGCTACGGATGCATGAAGAGGAAATGTGAAGCGAATGAGGGAGTGAAGATGGTTTG
fd_1891	205	CTATGGTGTGTTTTCTGAAGAAGAAATGAAACTGGTCATAGGTATATAGGTATCTTGTATTCTAATGAGTGTTAAACTAAGTGGTAAATTATGAAAGAACTNNNNNNNNNNNNNNNNNNNNNNNNNNNNNNNNNNNNNNNNNNNTTGACCTTTTTTGGTCCCTGCCACTTGTAACTGTGGCAGAAAGATTGTGATTGACTTGGGG
fd_1894	211	TCCCCTCGTATGCACCATCATAAATTACTCTATTGCAACGGCTACATGAACATGGCACACGTATTGAATTTGAATTCCATGGATAGCCATCTACAAAACTANNNNNNNNNNNNNNNNNNNNNNNNCACAGAAATTTAAATGCACCTTCTGGAATTTAGAAGGATAATCATCACTCTTGTTGCTGAGGGTCCTCGAAAACCTTCCACATGGC
fd_1895	419	AAAAGGATCAACCGGGATTACTGTGAGGAGTGAATCCGATTCAGTTATGGATGTAGAACCTGAATTATATGAACGCCTATTGAATGGATGCAATGTGAGTGNNNNNNNNNNNNNNNNNNNNNNNNNNNNNNNNNNNNNNGGATGAATCCCTTACTGAGTAAAGGCTATAAATCTCCTCTCAAGTCTGATGATATCCCGGCCCTTTCGCCAGAACATAGAGCTGAAAGAATGTCTGCACTCTTCGAATTGAACTGGCCGAAGCCTCATGAAAAATCGAAGCACCCTGTTCGAACCACACTGCTTCGGTGCTTCTGGNNNNNNNNNNNNNNNNNNNNNNNNNNNNNNNNNNNNNNNNNNGTCTTTGTGTCATGTATGTTGGGCCTGTTCTTATTCAGGGTT…
fd_1897	440	CTCTCTGAACTGCAAAAACAACAACAGCATGCCTTGCGCCGTAGCAGTGGCAAACTCGCCGATTTTCTCACAATCGCCTAGGGTTTCATCGATGTTCTGCANNNNNNNNNNNNNNNNNNNNNNNNNNNNNNNNNNNNNNNNNTTCGTTGTCTTCATCTCCGTCTTCTTCGTCTCCGCTATCGCCTTTGGCGATTCGAGTACAGAGGCAGTTGAAGGATTCTTCTATTTCTACTTTTACTTCGTCGTTGTCGCCGGCGGTTTTGAAGAGGAAGAGGCCGGCGAGGATCGACATTCCTATTGCTTCGCTGAGTTTTTCGGCGGTTGCGACACCGACTGCGGTGGTGGATAGGTTGAATGAGGTGGAATTTGAAGGGAAAGGGTATTCGGTTTTCTGCAAGA…
fd_1899	207	AAATTCACAACGTGGGTTTGTGTTCTCTCTTGCTTCCTTTCCCGGAGAACTTTCCACACATAAAATAATCCCCAAAACTCTCTGATTCATTGCATTTCATTNNNNNNNNNNNNNNNNNNNNNNNNNNNNNNNNNNNNNNNNNNNNNTTAAAAAAACGTTTGCCTTATTTTTCTTGGAAAATCGTGCATGTAGATTGCAAGATCCCCA
fd_1900	510	GGCATCTTTTAGCTCTGTACATAAATAACATGAAACTTGCATTTGTCCCACCATAGAGGACTCTTTGTTGCTGTCTTTCAATCCCCAACCATTATTACTCTNNNNNNNNNNNNNNNNNNNNNNGAAAAGTGTATACCCAATTCAAAGCATTGTCTGCTTTCCAAGTCCGGGCCATGAAAACATCTTCTGGGTACTTCAATGAGAACTCAAAAAATGGCACCCCATGTTTATTTTCCAACTTGAGGCAGCCGTGCAAGTGAGCTGGTGAACATGAAACTGCTGAATTACAGTGATCTTTTTTCCCAAACTGAGAACCAAATTCGGAACTCTGCATCGTGTTTGAAAACTCGTTCAGTAGAGATTTTCGCAATGTGTTGTTGTTCCTCCCAACGGTTGCAA…
fd_1901	409	CTCCACGGAGGACCACCACCACCGCCTCTGCGCCATCATCGGCGCAATGTCTCAGGAGCTCAAAGACCAAAAGCTCCCTCTCACTCCCGTCGCTTACTTCGNNNNNNNNNNNNNNNNNNNNNNNNNNNNNNNNNNNNNGAGCCGCCCAGTCACGTCGTCACAGATCTCCTCCTGATCTTCAACACACCACCTCCACCCGATCCATTCCTCCTCCACCTGCTNNNNNNNNNNNNNNNNNNNNTGCCCCGCCCCGACCCAGCGCCTTTGGGGACTCCGACTTCCCCGCCACCGGCATCTTCGCCGCCACCACCGTCATCTCCGCTGCTGATGGCATCTTTGCCACTGGATGTTTCCTGCGGAGGAGACTCGCCGCTGATGATGGCTTTGTTACCGTCGAAG…
fd_1902	341	AAAGGAGTGGAGCTCATATGTATGAGACTCATATGTGGGACTCTCCCTTTGTGAGAGAATTGTGTTCCATTTTGTATTTAGTTTTTATATTTCTAACATTANNNNNNNNNNNNNNNNNNNNNNNNNNNNNNNNNNNNNNNTTGATAGACGTATAAGTGACCCAATGTCTAATGCAAGTGAAAGTTGTATGATATAACACCCCCTCATTTACATCTCTACAAAAATAAATTTGTTTTAATTCATTCAACCAATTGATATAGAAACTATTTTCTAGTCTTTATTTAGATTAGATGGGTCTAATCCAACCATATGGGCCCATTGCAGGGAAAAAAATACAATGC
fd_1903	861	CAGGATTCAATGCGGCAACAAAGAAGAAGAGGACATTGAACAACACAAGGGGCTCAATATCGCCGATTGGAACTCCTGTCTCGATGTTTAGCTGTGCCAGANNNNNNNNNNNNNNNNNNNNNNNNNNNNNNTCTCTCCAATTATAGAGAATGCAATTCCCAACTGAGCCAATCGTCCCACGAACAGCTCGTTNNNNNNNNNNNNNNNNNNNNNNNNNNNNNNNNNNNNNNNNNNNNNNNNNNNGAGACTTTTGCCTGGAGGGATGACAGCCTTGTCAAGCCCGGTAGGGGGGTCATCAACAAAGCGACCCCTATCGCCCAAAGCTCCGATGGCTCCGAGGAGGGTGNNNNNNGGATGAAGAAGAGGAGAAGAGGCTCAGCTTCATAGATGGGAATTCCA…
fd_1904	207	AGTTGATTTTGCAACTATTCCACATACGTTCAGTTTATTTGACACTTGTCTTGACGTAGTTAATCCTACAGAGAACAGATATAATAATCAGCCTGCTGATANNNNNNNNNNNNNNNNNNNNNNNNNNNNNNNNNNNNNNNNNNTGTCATATATTATGGTTTGAGTTGGACATAAATGTCAAAACTTCAGATTACCCACAAGCCCCGA
fd_1905	212	GTTCCAACCTATGCACCTATAATGGTTCCTACCCTCCCTCCAGCCCATTCACCAGAAATGGCCCATGGCCATCCCCCAGTCAAGGCTCCATCCCATGCTCCNNNNNNNNNNNNNNNNNNNNNNNNNNNNNNNNNNNNNNCACCATTATCATTAGCATCATCATGCTCATGCTCCGGAAAGGACTCCTATCCATCCCCCACCCCACCCATGGA
fd_1906	205	AGAGGATTGAGATGGGATTGAAGAAGTTTGCCAAAGAGAGGAGGTGGAGAGGCTTTGACCTCATTACTACAGGTTATATGGTTGGTTTGATACAACAGAGTNNNNNNNNNNNNNNNNNNNNNNNNNNNNNNNNNNNNNNNNNNNTTGGCTAGTTTGTTGTTGAAGAAGGCCAAATTTGATTGTGGCAAACTGAGTGTTTAGGGCA
fd_1907	555	CAAATATTGGAGATGGTGCTCCTGCGAGATGTCGAAAGGTGTATGGTCATGCTCATGATTTTAATATTAACTCTATCTCAAATAATAGTGATGGTGAGACANNNNNNNNNNNNNNNNNNNNNNNNNNNNNGATAAACTTGTGGAATCTTGAGGTCAGTGATCAGTGTTTCAATATTGTTGACATGAAGCCATCAAACATGGAGGATCTTACAGAGGTGATAACATCTGCTGAATTTCATCCACTTCACTGTAATCTGCTCACTTACAGCAGTTCAAGGGGATTTATTCGGCTAGTAGACATGCGGCAGTCAGCATTATGTGATCACAGTGCAAGGATATTTCGAGATGGGGAATCCCGTGGCTCTAAATCATTTTTCACGGAAATCATCGCATCTATAT…
fd_1908	199	CTTGTCTTGTAAGAGCATCTCCAATGCTTCATCAAAATTTTCATCAAATTTGATGAAAATGTACTCCAACGGTTTTCATTAATTCGGCCGGTCATCCAGCCNNNNNNNNNNNNNNNNNNNNNNNNNNNNNNNNNNNNGTGAAGAGTAAAAAATTCCTAATTCATCCTAAAATTCAATTGTTCGGAAGGATGTCCGGCCC
fd_1910	967	TGGAAGAGGAGCACCGTTCCATTCCTTCAAACAATTCAGCAGAGGATCAATCAATTTCCCAGCACAAATAGCCGAAAACACCTTATCAAACTCCTCACCAGNNNNNNNNNNNNNNNNNNNNNNNNNNNNNNNNNNNNGTTAAAAAAACACTACCCAACTCTTCTCTCACAAACTTGTATAATGGGTATGACCTACATTCCTTGATTCTGTTTTTGATCTCTGGCCTTCCTGTCTCAACGCCACGTCTTGCATTTTCTACTTCTTTGGGCAAAAGGGCCTTTAGCTCGTCCTCAAAGGCGCTGATCTTTTGGAAAATTGAAGTGTTCGAGTCCTGTTCCATGTCGCCATTCTTCAAAGCGTGCTCGACTAGGACTTGCCTTAGCTTCTGCATCAATGGGT…
fd_1911	494	TGTTATGAGATCGAATGCGAGAGTGCAGAACCCGAGAAGGTCAAGAAGTTGATTGAGGAGTTTCTCAAGGAGAATGGGATTCATTATTCTTACTCAGAGGCTTCAAAGTTTGCAATTTTCCGATCCGAGAAGTTACCACAGTTACTTGCTAAATGATTAAAGACAGCCTTGAGGACTTGCAGTCGAGCAGATTCTTCTATTAATAAAGCAAAGTTCGTTTCCTCGCTGGAGATTGCTCCACCTCATGCATCTATCTACATCTGGTTGCAACAATGTATCTTGTTTTGCTTCTTCATTGTGTGGACTTGAAAGACCAAGTCAACATTTTTCTCCCTTGCTTAGAATTACAGATCTATACTTTTAGTAATAAAGTGCTGAATTTGATATCTCAATNNNNNN…
fd_1912	227	CGGTGTTGGGAGGCAATGTAAACAGAGTCAGAGAAGAGGCCATAAATGGGTTTGGCAACCATGGGGAGGTTGGCAGAGTTCTGGAGAAGCTGGAGGGTGGANNNNNNNNNNNNNNNNNNNNNNNNNNAGAAGTTAACCCCCATCCACGGGAAGCACCTCATCCCCTGCACCCAGAACCCTAATCCCAGCAATACCTTTCGCATCCACATCTTTTTTTTTTTTTTTTT
fd_1914	224	CTGCAATTAATGTTACACGATTACATGGAACTTTAGTTTTTGTGGAAATTGATACCGTGGACAGGATATGAGGATGTATGTTGTTTGTTGGTCACTTGTCTNNNNNNNNNNNNNNNNNNNNNNNNNNNNNNNNNNNNNNNNNNNNNNNNNNNNNNNNNNNNNNAAAGAAAGTGAGAATTATGTATTTGGACAGGGATTATCCATAATCTAAACACAATTTTAGG
fd_1922	205	TTTTGTTGTTTAGAGCCTTCATTTTCTATGACAATTTATCCGAATCTAGGTTGTGAAAGTGCTGAGCCCTTGGGATTTTAGAAATCATTTTGGGCTAAGCANNNNNNNNNNNNNNNNNNNNNNNNNNNNNNNNNNNNNNNNNNNAAGGGTCCTCCATAATTAAATATTCTGAGATGGAGTGGGTCTAGGGCAAGATATCAAGGGC
fd_1923	205	CGGGGAGGTTTCCGATGGTATAAAATATCTCCAAACAGGTTTGTTTTGGAAGAAAATTTAGTGAAACAGTTTTGTTTTTCTAGTATAATAGTCTTATTACTNNNNNNNNNNNNNNNNNNNNNNNNNNNNNNNNNNNNNNGCATGGTGCTATAACTTGGCATTGTAATGACATTAACTCTTATTCATTCTATTTATTTTTTGAGTC
fd_1924	377	CTTTGGTAGATGTCTTTTTTGATTCACCTCCAGAGAAGCGTGCATATTTGAAGGATGCCATCGGATGCTTAGCGTCTATCACTGATTCTTCAGTGACCAAANNNNNNNNNNNNNNNNNNNNNNNNNNNNNNNNNNNNNNNNNTGATTTAGGTGAATTTGGAAAGCAGGGGAGTCATATCAGTGCTTCAGCTGATCAAGAACAGGGCAACATTACTCCTAGCGAAAAAGGCACAAAGAGGTGCCTGACAGTGGAACTAGCATCTTCTCTTGTTGAAGGAGCTAGTGAGGATATGATTGCTTTAATCTTTGGCTTAATTAAACACACTTTGCAGGAAAGTGATGAGGTTGGTCAGACTGAAGCATACCATACTTTGAGC
fd_1925	451	TATATATCATGTATCCATTCAATTTCAGCCACTCGATACCCATCTTGATTCCAAGTACGTAGGATGCGGAATCTCCTGCGGCTTTCAAGCTCTAGAAAGAAACGTCCATCTGGAAGTGGCTCACACTCAGTAATCTCCACTTCNNNNNNNNNNNNNNNNNNNNNNNNNNNNNNNGTAGGATCAGTGATAACCATTCCCATACGGTGATTCCCTTCCATTATTCTCCTAACCATAAGTCTATAGCGTGGTTCAAATATATTGAGGTGAAACTTCTGGCATGGTAGGACAACATCCATGACAAAAAGAGGCATCAAATCNNNNNNNNNNNNGCACCAGAGTTTGTCAAACTATCATACTCCAACTTCCTTTCAGCATATTCCTCGGGAAAGTTCTTTTCTA…
fd_1929	155	ATGCAAAAGCAACTTGCATAAATACAAGTGTACGTAACTTCTTCTTCCTCTGCTTCCTTTTATCGAAACGTGTCTCCGTCACTTTCTCTCTCTCCAAAACTCCTCTCTCTCTCTTTCTCTACACAGCTGTCTTCTCCGGCGAAGATCCGTCAGAC
fd_1931	196	GTCTTGTGACAGTACGCTGCTAGAACTTTAATTGAGATATAGGGTTTATATGATTCATTAGGCCTGACATACACAAAGCTATCAAACCTGTTGTCTTTGAAAAGTAATCATGCCCACTCAATTTACTTTTAATTTGGGATGGCTAGTAGTAGTATGTGTGTGGCTCAGCTTCTTACCTTTAATCTCTGCATGGCGG
fd_1932	985	GTGTGGTGATAATTACTCTACTGCCTTTGCCATTTTCAGGTAAAGCACATCTTATGAATTCCCAAAAATCAATTTCCCATACATCATCAAACACAATGACGNNNNNNNNNNNNNNNNNNNCTTTAAATATTCTCTTAGCTTGTCAATGAGTGACTTCTGGTCCATTGAATCAATTCCCTTATCATGTGGGACTTCTTTTTCTGATAGCTTCTTTATCATTGTTTTGAGGAGCTCATCTGGCTTGTATGATTGAGAGATGTTGAACCATGCTTTGCAGTCAAAGTGTGCATCCACTTGTTGGCTGTCGTAAACTTTCTTGGCAAGTGTGGTCTTGCCAACTCCAGCCATGCCTACTACTGAGATCACTTCCCGTTGTGATTGTTCTTCCAACAATTTTTT…
fd_1933	198	ATGAATTCTAGCTTTGGACATGTGTGCACCGACAAAGACTTCAGATTATCAAGACTTCCATGGGGTACAGGACCATTCCAAAGGCTCACCAATTGAGGTAAATAATGAAGTTTTACCCTTTTCAGATGAGGGAGAATAGCACCATTGTTGATTGTTTGCCCCTCCATTTCTATTATCACCTTTACAGATGAACAATCT
fd_1935	173	TTGCCCAATCGGAACCGCTCGTTTCTGACCAAGTTTCCAGCAACACAACGACGTCCCGTACTGGATCCAAGCCAATTGATGGAATAAGATTATATGTTGGGCTGCCCGTTGATGCAATTTCAGACTGTAACACGATAAATCATGCCCGAGCAATCACAGCCGGTCTGAGGGCT
fd_1936	226	CGCATCTTGAATTTTGCATATGTTTTCCGTTCAGAAGGAAAGGTTTTCAAATCATTTAACCCTAAAAAGAGGGACAGGCATTTATCCTTTGCAGTTACACGNNNNNNNNNNNNNNNNNNNNNNNNNNNNNNNNNNNNNNNNNNNNNNNNNNNNTCGATTTCCAAAAGTGAAGACATCAGAATACTGAATTTCACCATCTAGAGATGAGAAATTATCAATCTTCCAG
fd_1937	293	ATTTCTCTCTTGCCCCTCTATTCCCAAATCTGAAACCCAACAGAGCCCCCTGTTTCAGATTTGGGTTTCAGATTTTGGCACTTTTTTTTTTTTTTTTTTTCNNNNNNNNNNNNNNNNNNNNNNNNNNNNNNNNNNNNNNNNNNNNNNNNTTGAAACCCAAAATCCTGAGAGATGGTGACAGAGAGTGAAAGACTGCAATAGACGGAAACAGGTGACCAAGAATGGCGACGGAGAGCGGCAACGGCGACCCCTACGGCGTTCCATGAATCCATTCTCAGATCTGAAATAATCCC
fd_1939	213	GGTTTGACTGTAGGGATTGTTGTTCCTATTGGAGTTGTATGCCTTCTGTCTGTACTTGCGTTATATTGCTTCATTCAACAAAGAAAAAGATCACACAAGAGNNNNNNNNNNNNNNNNNNNNNNNNNNNNNNNNNNNNNNNNNNNTTCACTTATGCTGAACTAAGGGCTGCAACAGAAGATTTCCATCCTGCAAACAAACTCGGGGAGGGAGGC
fd_1940	176	CGGCCATTCATTGACACTCTGGATCAGAGCAGGGTATTTCTTATCATCCCAGTCTTTGTTGATGCCTATTCGGCTGATCATATACGATATTGCGCTCATCCCAGAGAGGACACCTACATGTAGCTTTCTTGTTCTTCCACTCAGCCCCGCAAATGTAGCAAAACTCGTAACCACAT
fd_1942	197	GCTAGAAAAGAAAGACAAGAAGAAGAAAGGTTGCCCTCAAATCATATGGCTCAAAGATCTCTGGAGGAAGAACAAGAAAGAAAAGGATCAGCAACCAATGTCTGCGTTTTTGGCGTTCACAACTGAAGCCATGAAATTGTTGGAGGAAGAGCAGTATATTCAGTTGAAAAAGAAAGAAAAGGATCCATTGAAACCGA
fd_1943	262	TGAATATTGATGGAGTAACTGGTGGTTTCAATTTCCAGAATGCTTGGTCTGGTGGATACATTGCAGGAACAAGCATCGGCAATCTGGCAGTGGCTGGTAAANNNNNNNNNNNNNNNNNNNNNNNNNNNNNNNNNNNNNNNNNNCCTGAGTTAGAACGTTTGCACTCCGACAATGTTATTATAAGATTTCAGCTACCGAACAGGGCGTGATTTTCCAAGAAGCTTGGAGGTAGGAGCTCAAAAGGTCCCAATCAAATCGTGAA
fd_1949	184	CAGAGCTGACTCGGACGCGCTTTCCCTCGTCTCCGGTCAAAACTATTAATCCCATCTCCCGTCTCTCTCTCTCTCTCACTGATAAACCCTAACTTTGCTCCGAACCCTAACTTTGCTCCGACCCCCAAAACTACGTACAACACAACGATTACGCTTGCAAGCGAAACCCTAGTTTGAACCCTAA
fd_1951	755	CTCTTCCATGGGCCTGCATTGATGGGTTGGCCACCGGAGATTGATTCCGCCGCCACACTGGTATGTACCGGCCTCTTCCATGGGCCTGCATTGATGGGTTGNNNNNNNNNNNNNNNNNNNNNNNNNNNNNNNNNNNGTATTCACTGTCAAGCCCTGACCACATGGAGGGGCAGTCATTGGGCTGTTTCTAGACGGCCACAAATTGGTGTTGACTGACTGAGCTCTTCCATATGATTTGAATCCTTGTCTTGAATCCGATATCCTCAGGTCCCCGATATCATGATCAAGTCTCTCGCCATGTCCAACTGGGAAGTTTGTAGAACTTCCAGTGTGTTCACTGGAACCATGATAAATATTGTTGTTCGGCTTTCCTCTACCCGCACCCCACCCTGAACCGGC…
fd_1954	330	GAATTGCAAGCATTTAGATATGTGTCATGTAGTGTATCGTTTGGAACATGATTTGTACGATACAGAGTCGTATCATAAGATTTCACACTGTATCGTGGATTNNNNNNNNNNNNNNNNNNNNNNNNNNNNNNNNNNNNNNNNACTGCAATATATCTGACCTCAAAGTTTCTACTAATTGTTCCTCTTCGGTTGAACTTCAGCCCCAAAGTCGTAAATAGCCACTGCATAGTTACTAATCCAAAGATGCAAACTAGTTGTCTCTTGAACAGGAAAAAAAAAACAAATATTACCAGCACAATTGAAGAGAAAATAAAATAGAATAAGAGTCGG
fd_1956	222	TTGCCATTAGCAATTTTTGCCTCAAATTGAGAAATCTGGTTAAGGCCCACATCTCTTCCTTTCCCAACTTGTATGTATTCATGATGAGTAACATTTCCTTCNNNNNNNNNNNNNNNNNNNNNNNGAATATATCCTCACTTAAGTTAATAGTGTTGGATGCTTTGCTAACACCTCCCCTTGTAAGGTGAAATAACCTATCAAAAACATCTGGATGACCATAAT
fd_1961	555	TCTCTCTCTCTCTCTCTCTCTCTCCATAGAAGATAATAGTAATGGGTAGTTCTGGTCTTCCATTTCCTGTAACCCACCAGAAGCTCTCGCTTGATATCAAGNNNNNNNNNNNNNNNNTTTAGTCATTTGTAGCTACGATGATCATTTTCTTGTTATTGCAACTCAAATAGGAAGTATGGGGACAATACTGCATGCCAGGAAAGAGGAAGGGATGTTAATTCAACCAACCTTCAATGTCTCTGTTATATGCGNNNNNNNNNNNNNNNNNNNNATGCTAGTGGCATGTGCTCGTCAGCTGATTGAAAACATAAGTAGCTCTGGCTCTTCCAGACCATTAGTGCTCTCTCTAGGTCTCAAGGACCATTCTGTGGAAACATTGAAAGGCATCGTTCATGCCGT…
fd_1962	199	CTCTAAGAGGGAGTGAGCTTTCCCGGAACGTTCTTGAGGAGGTTATTCTTGATAACCTTGTAAACATCAAGGGTGACCTAACCTATGGCCAAATTGGGAGGNNNNNNNNNNNNNNNNNNNNNNNNNNNNNNNNNNNNNCAACTGATGAACTATACAAGAAGATTGCAAAGAGTTTTGAAAAGTATTCACCTTGGGGCGG
fd_1965	481	TTCTAGAGAGAGCAAGCGAGAGAGAGAGAAATGGGGAGGCTGTTTGTGGTGACTCTTGAGGGCAAGATCTACAGCTGCAAGCACTGCCGAACCCATCTAGCTCTCTGTGAAGACATCGTTTCCAAGCATTTCCACTGCAGGCATGGGAAGGCTTATCTCTTCAATAAGGTAGTGAATGTCACTGTTGGAGAGGGAGAAGAAAGAATGATGATGACCGGATTGCACACTGTTGCGGACATTTTCTGCGTTGGGTGCGGATCAATTTTGGGATGGAAATACGAGACTGCCCATGAAAAGAGCCAAAAGTACAAGGAAGGAAAATCTGTCCTTGAGCGGTTTAAGATTTCAGGCCCGGATGGAAGCAACTACTGGATCGGTCATNNNNNNNNNNNNNNNNNN…
fd_1974	214	GTCAAAAGTCACTGGAGCTGATGAGAGAGGAGACAAAGATGGGTTTTGGGTAGATTACACATTTTCCTGACGATCAATCAAAGCATAGCTTCAATTTTCCANNNNNNNNNNNNNNNNNNNNNNNNNNNNNNNNNNNNNNNNNNNNNNNNNNTTGTTTTTCCCAGAAAATGTTCATTGCTCATCACTTTCTTTCTTTCTTTCTTTCATAAACCCC
fd_1975	153	CACAAGGAAGTTCAACCATTCACTCGTGTTAGTGAGCTCTCCATCAAAAATTGTCCTAAACTTGTTGGAATGTTGCCAAGTGATCTACCTTGTTTGAATAAGCTACAGATCTCGAACTGCCCCAACCTCGGCGGAATGATGCCCAAGGATCTA
fd_1976	206	AGCGATTGGCAAGTTGTTCGCTGTGGATCACTGTAAAATGTTAGAAGTTCTTTTCAACTGTGATATTTGCCCATTTCTGCCCAAGAGTTTGAATTACAATGNNNNNNNNNNNNNNNNNNNNNNNNNNNNNNNNNNNNNNNNNNTTGCAAGTACATGGAGCAATTGGCGAATGCTGCAATTGCTATGTTTTCTTATCAAACCGCCCG
fd_1977	212	TTTACAGCACGCTCCGTCCCACTTGAGAAACTGGAATATTCCATATCTTCTTCACCAGAATAAAAACCTAATTTGTGCAATGCTTCCTGAATAGCTCGAACNNNNNNNNNNNNNNNNNNNNNNNNNNNNNNNNNNNNNNNNNNNNNNNNCTTCCCCTCTCCAATAACTTCCTTCACCACCTCCAACACCATCGGCACCGCACTCGACCCGCT
fd_1978	228	GGGTTTCTTGGTGAAGCAGTATTTGATTGAGAGGAGGACTCTAATGCCTTACACTGCCACTCTCATTGGCTTCTACAGAGAAGATGAAGATGAGAATTTGCNNNNNNNNNNNNNNNNNNNNNNNNNNTGTGGAGGTTTCTTTTGATAGAAGGGGTGCTAATGCTTCTCCTCCTACACCCACTCCTCCAATGGATTCACCATATATTTGTAATATGACTGTCAAGAAGC
fd_1979	212	TCAGAGTGTAAGAGTCAGACTCTCTTCCTCACGCTAGGTGTAGGACCTCAGTACTTACCATCTCACCAAAACCCATAGGTAATGGTGAAGACGCAACTTTANNNNNNNNNNNNNNNNNNNNNNNNNNNNNNNNNNNNNNGTGACTCGACCTTACCCCGGGCCTCGCCATGGCAGGATGCTGGCCCAAACCCAGGCCAACAATCACCCCGGCA
fd_1980	193	CCAATGGGTGGTCTCACCATTCCCTGCAGTGAAGACATCTTCATTGATCTCACTTTTCGATTGGGTGGATCTTGATTCATCATAGAGGACACTTGCTAGCATTGTTTAGCAAACACACAATTTTGTAACAAAGCAGTAATCGCCATTTCTATGTACAAACACACAATTTCCTTTTCTTTTTCACAAGGGGGGA
fd_1982	1290	CGAAGAGAGTCTTCAAATGGGAGGTCGGTCACTCCCTCAAGATCCTCCGCCAACGCAACCGTTTCTACCCTGCCCTCAAGCTTTCAGAAACTATGGCAGAAGGGAAAAAAAAAGACAGTCAGTGATAAAGCCATACACCTAGATCTTGTTGCTAAAGCTCGAGGCATAGCTGCTGCAGAAACTTACTTCATTGAACTCCCAGAAACATCAAAGAACCATCTAACTTATGGTGCTCTTTTAAACTGTTACTGCAAGGAATTAATGACTGAAAAAGCCGAGGCTTTACTGGAAAAGATGAAAGAACTAAAGTTAGGCTTAACCTCCATGCCTTACAACAGTTTGATGACGCTCTATACAAAAACTGGCCAGCCAGAAAAGATCCCGACCATCGTCCAAGAA…
fd_1984	203	AAGCGTTGGACCTTCTGGAAGCCATGGAAGTTTCTGGAGTAAAACCCAATGCGGTCACCTTCACTAGCTTGTTTTCTGCGTGTTGCCACGCAGGGCTTGTTNNNNNNNNNNNNNNNNNNNNNNNNNNNNNNNNNNNNNNNNTGGCGTTGAGCCTCTAATACAACACTATGGTTGTGTTGTTGACCTTCTTGGTAGAGCCGGGC
fd_1985	317	CCTTGAAGCACCAAAGTTGAAGGTTGGTAATGGTGAAGATTGCATACCTCGTAATGGACGATGGAATTTTAACAACAAGCAACTCTTCACCCCCATCCGAANNNNNNNNNNNNNNNNNNNNNNNNNNNNNNNNNNCTGCTCGTTGTGATACAAGTCATCTTTCCCGAGAACTTATAAACTGTGGAAGGAACAAGGGCATTAATATTGAACGTCCGGTCCGCATACTCTAGTTGAGGAAGATCCACAATATAGAAGGTCTAGCCCCATAGTTCGAGTAGAAAAGATGTTTGAACTGATCACTGGTAAACTCCCAGGCC
fd_1986	214	CTCAAGAAAAAGGGAATTGATCATAGTTATGATTCAAGGAGATCAACCACTTCTTCCATTGAAGATCTTGAAATTAGTGAGGAACACTGCAATTACTTCAANNNNNNNNNNNNNNNNNNNNNNNNNNNNGTGATCTCCAATGTTGCACCTCGTACATCTATAAGAAGCGAAGAATTTAACGATCCAAGCACAAGGGTTTATGAGATGGATAATG
fd_1987	206	TACTGAAAGAACTTCTTTTGAGAGGCCACTTACAAGTGGAGTTGCCTATGCCTTGAGAGTTCTTCACTCAGAAAGGAAACAATTTGAGAAACAACATGGATNNNNNNNNNNNNNNNNNNNNNNNNNNNNNNNNNNNNNNNNTCTGGTCCAAGACTGTAATCCTGAAAATTTGGATCCTTCACCCCTTCAAGATGAATACGCACCGG
fd_1988	772	CAACACCTTCAAAGATATAAGGAGTACGCTAATATCTACAAGGAAGAGGAAGAAGAAAGATCAGGAAAGTGGAAAAGGTTTCTTGACCAGCAAGCAGAGTCNNNNNNNNNNNNNNNNNNNNNNNNNNNNNNNNNNNNNNCAACAGATTGCATGGTGAAGTTACAGAGCAGAGGGAAGAGCCTAGTCCACAGTTAAGTGGGGAAGGGGATGATTCAAGTGGAGGGAAGTCAGCTTGTGACATTCAGACAGAAAAGGAACCTGAGAAGGAGGTACAGGAGTCAAAACAAACAAAAACCGATAAGGTGCAAACATGGGCTCAGATTAGACTGTCACTTCATTCCATTGAAAATATGATGAGTTTCCGTGTNNNNNNNNNNNNNNNNNNNNNNNNNNNNNNNN…
fd_1989	255	GGATGCATTGATTCAGACACGATCACTAGCTGATGATAGGATCGTGGCAGGATCGTTGGGATAGACAGGATCGTATCAGGATCACGATTCCATGCAATCCTNNNNNNNNNNNNNNNNNNNNNNNNNNNNNNNNNNNNNNNNNNNNNNNAACAAGCCTTTGTTGGGATAAAAGAAGAAAAAAAATTGATCCTTTGAGCTGTGGTTAGGGCAAGAGAAATTGGGGAAGGAGAAATTGGACATCAAAGCTTCAGATTT
fd_1991	210	AAGACGGCGTCGTCCTGTTTCCTTGATCATTTGCTATGATTTCAACATGATCGTGTTGCCAAACTCCCACACATGAGTAAGTCGTTCCGAGATCGATTCCGNNNNNNNNNNNNNNNNNNNNNNNNNNNNNNNNNNNNNNNNNNNNNNNNCCAAACAGAAAAATCACAAAACTACAAAAATTGACGAAGAAAAAGGAAGTCAGCGAGAGAG
fd_1992	194	AAGACCTGATCAGAGTGGTGTTTGTGACAGAGGGTTCAAGACGAGGCAAGAAGAGCCTGATCAATGTGTGTATATATATAACATACAAAGGGCATGAAATCTTTACCTTTTTTGTGCAGATCAACGGAAAACAGGGGGCCAAACTAAACGATCGGCTGCGATCTTGGAGATGGAGGAGTTTGTCTCGTCGGTCG
fd_1994	205	GCTTTCTATTTGTTGCTTAGTAGAATGTTTTGAACAAATGGAGCTGAAAATCTTATCGATGTGTCATTGAATATCTATTATTAGGAGAATGAAATGTGTCCNNNNNNNNNNNNNNNNNNNNNNNNNNNNNNNNNNNNNNNNNNNTTGGGACTAAATAAGAACTTTCTAAACTTACTTTAATTTGTCATATTTGTGAACATGGGGC
fd_1998	403	TGAGAAACGGGGAGGTTCTCGGAAGTCAAACTGTTCTCAAGAGTGACCATTGTCCTGGGTGTCAAAACCCTAACTTACCAGAAAGAGTGGAGGGTGCCCCTNNNNNNNNNNNNNNNNNNNNNNNNNNNNNNNNNNNNNNNNNNNNNGCAAATCCAACAATTGATGGAATTAGATCTGTCATTCAGAGGATAGGCAGCTCTAAAGGTGGTCGGCCAGTTTTTTGGCACAACATGCGAGAAGAACCTGTTATCTACATCAATGGAAAGCCATTTGTGCTTCGTGAGGTTGAAAGACCATATAAAAACATGCTAGAGTACACGGGAATTGATCGTGAAAGAGTACAAAGAATGGAAGCTCGACTGAAAGAAGATATTCTGCGAGAAGCTGAACGCTATGGAG…
fd_1999	182	GAGAGAGAGAGAGAGAGAGAGAGAAAAAGTAAGAGGGGAGGAGAGGATGATCGGAGTGGGGAAGGTCAAGCGAATACACCAACATCCTCGACAAACCCCTCAGCAAGGGCAAACAAGAGAAGCTAGTGAAAATCTACAATGAATAAAGGAGGGGTTGGAGGTGGTAGTGGAAGTGGTGGCGG
fd_2000	203	AGGAGATGCCAGAGGATGTGCAATTGGAGCTCAGTGTGGAAGCAAGTAAGTAGCAGGATTGTTGATACTAGTGTTTTAAAAACCAGACTGGACCAATCGATNNNNNNNNNNNNNNNNNNNNNNNNNNNNNNNNNNNNNNCTGAGTCAGATAAACCATCAAATCTGTTATGAACAGAAAATCAACTTTTTTTAACCACCAGGCC
fd_2001	208	TATGATTTGAGCACAAATTCTTTATGGTATCAAAGCTTTGAGCTCTAACGAGCAACTTCATCATGGCATCACCATCACCATTATCTTTTTTGCTTCCTTCANNNNNNNNNNNNNNNNNNNNNNNNNNNNNNNNNNNNNNNNNNNNNGTAAAACTTGATGGATCGAATTTCATCATCTGGCAGACACAGATCTCAAAAATTCTCCGAGC
fd_2002	215	TTTTGCTGTAGCTGGTTGATTTCGAAAGTTGGAAGTCGATTCTTTCGAGATCAGAAAAGAACTCTGGCTCTATTGGCCATGAAGGCACTGTCAGTGTTCTTNNNNNNNNNNNNNNNNNNNNNNNNNNNTCTGGACTTCCAAGGGAACATTTATGCCTTCGGTGTACTTTTACTGGAAATAGTTAGCGGGAGACCTCCTTATTGCAAGGACAAAGG
fd_2003	220	GCGTGATCAAGAACCAGAGGATCATCTGGGGTGTTTTGCAGAAGGTTAAGCAAGGATTGCCGATAAACTTGAGCTGCTAACAATGGCCTAGCAACTTGCCGNNNNNNNNNNNNNNNNNNNNNNNNNNNNNNGTGCTTACAAAGGTTCCCCATCCTTGACCAGGGGCAATCACAGAGCGAGAATTCTGAACCAGGATTCCAAATTGTATATGCCACAGTCC
fd_2005	204	TGACCATAGTACCTTCAACTAATAAAATAATAACATAATAACATATGACTATTCTAACAGTGTTGAATCATGCTGATGCTATACCTAAGGTGTTTGGGCCTNNNNNNNNNNNNNNNNNNNNNNNNNNNNNNNNNNNNNNNNNNNNCATTAAACCATTTGACAATAAAATTTCCATGGAGTCTACTTGACAAAATTAACTTCCCG
fd_2006	217	GGGGATTTTGGGAGGCTTGTTGGGGCTAGGACTGAACCGAGCAATCTCTGGGGAAGGCTGAGCTGAATCCACACCATTACTAGTTGTCGAAGCGTGGCCGGNNNNNNNNNNNNNNNNNNNNNCGGGATGAGTTGGGCTTGACTTGTAGTTGTTCTCTGTCCTGCCAATTTCGCCACTTTTTGAAGCTTTCCCATTGGCATCCATCACAATCCTCCTG
fd_2007	332	GGCCCTCCAAGAATAACAACTGAATCTCTAGCAGTAACAGCCAATACATCAGCGCATGAGACCACACCAGGACACGCCTTTTCTACTGCATTCTACTGCAGACTTTATATTGTCAATAACATCAAATCCCCGGACAGAATTAAAATTTGGAGCTGCCCTTTTCTCTCCGATAAATGAAGATGTGTCATCAAGGAGAATTGATCCATCACATCCATTAANNNNNNNNNNNNNNNNNNNNNNNNNNNNNNNNNNNNCCCATCCGAGCTTCTTTCGATATTGCAGATTGCACTGCAGATTTCACAGTGGTGAAAAGGTTTGGGCAAGACTTGGAG
fd_2008	208	CCTCAGTACCTCAAAGAAGCAGGTTGGGCTGATGGTGGACGTGTGATTGCGTGCACTCAGCCAAGACGATTAGCTGTTCAGGCAGTGGCTTCAAGGGGGGCNNNNNNNNNNNNNNNNNNNNNNNNNNNNNNNNNNNNNNNNNNNACAATTCGATTTGAAGATCTCACGAATAGAGACTTAACTAGGATTAAATTTCTCACTGATGGGG
fd_2013	685	CATGAATTGGGCCTTTCATCACGAAAACCATACAAGAAGTGTGCTAGAGTTGTTGGGGAGGTTCTTGGTAAGTTTCATCCTCATGGTGACAGTGCTGTATANNNNNNNNNNNNNNNNNNNNNNNNNNNNNNNNNNNNNNNNNNTTACGCTGCCCACTCATTCGAGGGCATGGGAATTTTGGTTCAGTTGATGCAGATCCTCCGGCTGCCATGCGTTACACANNNNNNNNNNNNNNNNNNNNNNNNNNNNNNNNNNNNNNNNNNNGCTGATTTGGAACAAGATACAGTTGATTTTGCTCCAAATTTTGACAATTCTCAAAAGGAACCATTGCTTCTACCTGCTCGGATCCCAAATTTATTACTGAATGGTTCCTCTGGCATTGCGGTTGGAATGGCAACC…
fd_2014	202	CACTAAGTAAAAAGAGGTTATTTTTTCATTATTGAGCTATGTTACATAAGTTCAAAAAAAAAAAAGAAAAAAAGCCATGTTACATGGAGCATACGAGTATTNNNNNNNNNNNNNNNNNNNNNNNNNNNNNNNNNNNNNNNCTAAACCTAAATCTTAGGAGATTAGAATATGCATCCAAAAGTTGGGTGTGGGTACTGGGACA
fd_2015	214	TACTCTTCAACTTTCTTCACCGGTCCATGATATGCAGTAAGACCACCTTTAGCCAGGAGTATCAACTCATCAAACATCTTGAACAAGGAGTAGCTCGGTTGNNNNNNNNNNNNNNNATATTTACTCCTTCTAAAGCTTCACGACGAAGTGCTCTAAGTAACAACTGTGAAGAAGAACTGTCCAAACCAGAAGTAGGTTCATCTAAGATCAATAG
fd_2018	721	GTTCATTCCGTCCTCTCGGCAAACCCTAGATCGCCATGGAAGAGGAAATCAAAGCAGAGTTCAAGAAGAACGGTTTCAATCTCGACGAAGAAGAAGAGATTNNNNNNNNNNNNNNNNNNNNNNNNNNNNNNNNNNNNCAATACAAGCTCAGTCCCGCCGATCTTGTTTCGAGCTGGGACGTTTACTCTCTCAACAGGCAACTGGAATTGACAGTGCAAAATGCTCACATGGATGCATTCTTGCTGCAACTACAAAACGAGCAGAAGGAAGCAATTATCAAAAAAGAGTCCGGTTTGCATTTGTACTCCAATGATGTCGCAATGCTATTGAGTGATGAACATGAAGATACAAAAGAGGGTTTTCTTGGCACTCCAACAGATAGATCCGATACACTTGGTC…
fd_2019	723	ATAGAAGAAAAACAACACAGCACAAGTGAAGAATAAGATTTAGTGCTCTGCCATGTATGGCTCATCAAGGTGGTGAAGAAGAGAAACACAACAACAACATGGCCTCATCAACAGGCTATTGCTACTCTGATGTCTCATCTGGAAACCCAAACATCCAATCTCATGATCTGGTGAATCATCAGTTACAAAGCTTTGAGTCCAACCCAGAGATCTACAACTTGACCACAGGCATGGAGATGATAGGGTTTCCACCAAAGAGTGACGCTGACACCAACTCTGCTATCTGGAAAGGCTTCTTCGCCGGCACCACCAAACACCCACCACCTTCACATATCAGCAACCCCTCTTGGCGGTGCTTCGTCTTCGAAGACGATGAATGAGTCTGCAGCGAGTGAGTTT…
fd_2021	192	CCTCGGCGATCACTGAGGGAGAGTATTTGTGGATCTCGTAGTCGTCAGTGGATTTGATGAGTTTGGATTTGGGGGTTTCGACATCGATTTTTCCGAAAACTAAGCCCATTTTTTAGGAATTTGGATGTTTTGAGAGATGGGCTTTAAGGATTGGATTTTGGTATGTGAGCTATGAATTGTGGTGGGTTTTGT
fd_2023	340	TCGACTTAATGGTTACCGAATTCTAAGTCAAGATGTAGAGGAAGGTATCTGTCAGGTTCTAGCTCACATGTGGTTAGAATCTCAGATTATGTCAATATCAGNNNNNNNNNNNNNNNNNNNNNNNNNNNNNNNNNNNNNTGCGCCGGTTTTAACATTATCAAAGCAGGGGACAAGGTCTCCATTTGAGAGGAAGCTAGGGGAGTTTTTCAAACACCAGATTGAATCNNNNNNNNNNNNNNNNNNNNNNNNNNNNNNNNNNNNNNNNNNNNNGAAACCAGGCAGTCCTGAAATATGGCCTTTGGACAACCCTCGAGCACATTAGATTGACGGGGACTTTTCC
fd_2028	204	GTGAAGCTCCATTTCCCCCCAAATTCGATTCCCTCTCATCTCGATCCAGTTTTCGATCCAATTTCTTCCTTTGATCTTCATCTCATCTCTCTCTCCGTTCANNNNNNNNNNNNNNNNNNNNNNNNNNNNNNNNNNNTTCTCTCTGTGCCCTGTACTCGATTCTAGGGTTAGGGTTTCGAAGATTGCGTAATTTCTCAACTCCAT
fd_2029	216	GTCGTAGTGGGTGTCGTTACAAGTAACCAGAAAATGTTCTTCTACGTAGCATTCTTTACTAGTGCCAAACGGGTATGGGATACTGATGTTACCACAATAATNNNNNNNNNNNNNNNNNNNNNNNNNNNNNNNGCAAAAGATGCTACTAGAAGAACCCATACCAAGTTAAGTTGCAGAAAAATCAAAGGTAAATTATACATGGTTAGAGCCAGGTTT
fd_2030	194	AATTCTCTCCCTTACTAAGAACTTCGTATATCTCTCCTGTATGAGATGTTTGATGGTGGTTCATATCTCGTGATTTCAGAAGGTTTTCTGGAAAAACACTGCACCAATGCGTCCAATGCAGCATCAGATAAACCAACTTCTTTGATGGCCATTAACAAATCTCAAAAGAAGACATGATTTTCCAACTCCAGAAT
fd_2032	322	GTGGCCGTGGTGGTATTTGTGGGAAGGGCGGTTGTGGCATTTGGAGGTGGTGGTGGGTGTGAAGTTTGGGTTTTCAAAAATTAGGGGCCGCAAAAGGAAAGNNNNNNNNNNNNNNNNNNNNNNNNNNNNNNNNNNNNNNNNNNNAGGGTGTAATGAGATAAAATAAAATTTTGAATTTTAGAGGATGGTCTAATTAGAAAGGGGGTGAAATGAGATGGTTTGTTGTGTAAATTGAGGCACCCGAAGTTATGCTGTCCCATTGAGATCACTGTGCATGCCAAATCCGACCTGGATTTGTTTATGTTTTCTATTATTGGCAAGG
fd_2036	457	TGGATGGGTAGGGGATCGGGTTAAAGGTAAGGCGTTGTGTACTACTCTAGGTTCAGAGGCAGAAGATAGCTCTGATGATGAATCTTCTACAATGCACCAAGNNNNNNNNNNNNNNNNNNNNNNNNNNNNTGGATCATCACGGCGTCGTCTACTTCTTTCTACTCCGAATTCTTTAGGGTCTTCGTCTCCGTTGATTTTACTGATTGTGGGCTCTTTTGTGTCTTCATTGTCTAGCTCTCGGCTCCAAACACGTCGTGATGTGATCAAGACCCGACAGAGTGTGCAGGTGCATAGAAGAAGTCAATTGAGGATTTTTGGGTTGCCGTTTCCCCTAAATGGTCGCTGACAACATCTAACTGCTTCAGTTGGTCGTTTGGGACAGGAGATTCGTCAGAAAAT…
fd_2038	489	ATCCTGCCCATGCCCCAATTGTAAAGATTGCTAGCTTTCCATAGGTGGATGCCAAGGACCAGTCAGTGAGACCACATCCATATGCGTTGCAGAAGGCTAGTNNNNNNNNNNNNNNNNNNNNNNNNNNNNNNNNNNNNNCACTTGAGTTGGTGGAAGATGAGTGGAAGTGTTGCAGCAGAGATAACGGCAATACCAACATAGCCAATAACTGCAATATATGTTGGAATTTCGTCCTTGAGAAAGAGTTGGGTCCGACGCTGGTCATCAAAAGATAGAGAACTATTCATCGAGGGGGAGCGACCAGCAACAGGGAGGACACTGTTTCGTCCTTTATCACGGAATTGACGATACATACCAAATAGTGTGTGACCGAGGACTTTNNNNNNNNNNNNNNNNNNN…
fd_2040	713	GTCCTCCCATGGCCCACCTGGTTGATATTATTGTTCACTGTTTGGTTTCTTCACCTTGCCAACTCCAAACAATGTCTTCCAGCGCCGGCCTCACATCCTCTTNNNNNNNNNNNNNNNNNNNNNNNTTGTACTCCAACGTATCTCCGGCGGACTTCGAGAACTCCACCACCGCCACCTCCGGCGCCACCTCATATACCTCCTCACAAAACTTCTTGTACTCCAACGTATCTCCGGCGGACTTCGAGAACTCCACCACCGCCACCTCCGGCGCCACCTCATATACCTCCGCCGTCACTCCCAACTTCCCTTTCCTCCCCTCCACCGCCCCTTCCATTCTCACCTTATACTCCTTCGCTCCCACCACCTTGAAATTCAACTTCCTCGCCACCGATTCCAGCT…
fd_2046	215	GCTCAGTAACTCGGATCTTTAATGGCCATAATTATTAGTCAAGTACAATAAAAACTGCCTAATTAACAAAATGTGGAGAAAAAATCTTTCATGACAGGATGNNNNNNNNNNNNNNNNNNNNNNNNNNNNNTCACAAAATCTGTGCTGAAGTTCTCACAAAAATGTAGAAGAACATGGACCTATGAGATCACAACAGTTCGATACTTGCCACCTTC
fd_2050	573	CTCTACTTGAGTATCTTACAAGCAACTTAGATTTTCATTTGGACTTCAGGACCTCATCAACCTGCTGATCATGACAAAAAGCAGCGACACTTCTGCTGATTCCGGATCTGGAGCTGAGGAACTTGCATCTCCAAAAGCAACAAAGACATATCCAGACCCAAGGTTGACTCCTGTCCTTGAAGAAGTAAGTTGTAATTAATAATGGGTGGAAATGTATGATACAAAATCAAGAATTTTGGATCAGATCAAAAGGGGGTTAGTTCTTCACGTGTTCCTTTTCATCTTTTGTCCTTGTCTATTGAAATTGAACCTATTAGCACATTTGAATGTATAAACATCTCTTTCTTTATTGCAGTTCTATTTCTACTCTATAGATTCTGTTTGTGCTGCTCATGAATG…
fd_2051	570	TCTCTCTCTCTCTCTCTCTACTTTTTTTTAATTTTTTTCTCTCTCCTTTTTTCACTCTCATCACCGCCTTTTCACCGCTGTTGCAGACTCTGCCACTCCAAGTGTAATCTATACATACAAACACATATATCTATCTGCCTTTTTAGTGAGAGANNNNNNNNNNNNNNNNNNNNNNNNNNNNNNACACTCAATCTCTTCCCTCCTTCGCTCTCTGAGTTCACAGTCTCTCTCCGATCCGACGGCCACGATCTTCTCTACGGACAGCCTTCGCTTGTCAGCCTCTTCTACTCTGCAGTAGGCAAGTGGCATTTCTTTAACACTGGGTCTATGGAGCTTAATGGTGATAGAAGGGCTCGAAGAAAGGATCGCACTGCACAGGAAAATGGTGATGTGAGGTCA…
fd_2052	311	CTGCCGCCTGCCGCCTGATTATGCATGCTCTATACTGTCTTACTCAAAATACATGGAAGATGAAAGCAATGACACATTGGCCAAAACAATGTCATACTAATNNNNNNNNNNNNNNNNNNNNNNNNNNNAACAAGACTCCAAAAAAGCAATTGTCAACCATGTCTGGCAAGCGCACGAGTCCTATATGTCAGGTCCATGGCAGCCATAGGGCAAATAGATCCAGTTGTCAAATCAATTCTGTTTAGTTTGTTTTGGCAGTAGTTGTGGTATTCCGGCCAAACTGGATGATCATTGGCTTCCCTTTGAACACG
fd_2058	922	ATCTGGACCATGAAAAACGTATGAGAAATGTGCTTTGGGTTGATTCCATAAGCAGACATGACTACTGCAATTTTTATGATGCAGTCTTAATTGATAGCAGCNNNNNNNNNNNNNNNNNNNNNNNNNNNNNNNNNNNNNNTCCTATTTTTGGGGTGAATCATCACTTTCAGTTAATGTTGCTTGGATGCGCATTGATTGGGGAGGAAACAACGTCAACCTTTGTTTGGTTAATGCGCACGTGGCTTAGAGCAATGGGTGGTCAAATTCCTAAAGTTATTATTACTGATGAAGGAAAATCACTGGAAGAAGCTATTACAGAGGTGTTTCCTGATACACGCCATTGTTTTTGTTTGTGGCATGTGTTGAGAAAGATTCCTGAAAATCTAAGTCATATTGTGA…
fd_2065	203	TAGGAGACCATATTATGTATGGGGGATCTCTTGTTTTGACGTTGTATAGGAGAATTTTCGTTTTACATTTTGTTTTTCCTTGTACATGGGTGGCATCCCCANNNNNNNNNNNNNNNNNNNNNNNNNNNNNNNNNNNNNTATTTCATGTTTTACTAAGAAATGCACATAGTTTTTTGGATTCATTGTTCAATCAATTTAGGGGC
fd_2066	1693	GCAAAGAGCAAGCCTCTTAAAAGTAGAAGGTCTCGCGAGTTTTCTGTTAAACCGTTGAACCCTTTAGAAAGTTACCTCACTGCTCAGCTGTATAGAGAGCANNNNNNNNNNNNNNNNNNNNNNNNNNNNNNNNNNNNNCACCACTTACACCAACAGTGAGGCCATTGTTGGTAACTGATGGGAACCGAATAATTAGCGGAGATTTTAGTGATTCATTTGGTTATAAGCTTAAGAACAAAGGTCGGANNNNNNNNNNNNNNNNNNNNNNNNNNNNNNACATTGTTGGGAACCAATTCATCTCAAGTAATTGGATTGGTGGAGCTCCCGAGGAAACCGGAACAAAGGCGTGGAAAGAGGCAGTTGAGCAGTTCCAACACAGGGTTACCTGGTGGACCATTT…
fd_2068	212	GTGCTGTGTTGGGCTTCTATGGGGCCGACAATGGGCTGCCTTGATGTTCTAAATCATTCAATTTCTAAGGCTATCTAAGCATATTATTTATGCAAAAAATANNNNNNNNNNNNNNNNNNNNNNNNNNNNNNNNNAACAAATGTAATTGATCATATAATTAAAGTTATCTAATCAACTTTAATTTTTTTCAAAGATGAATTGTTTTGGAAGGC
fd_2069	203	AGCAATGGAGTGCCTTGCAGTCTTGACAAGCAAGTATTTTGAAATGGTATGGGATATATTTGTTCAGTATCTGCAACAATGTGAATATAGTTTTGTGTCATNNNNNNNNNNNNNNNNNNNNNNNNNNNNNNNNNNNNNNNNNCTGTATCTACTATCCAGTCCAGTGATTTGGTTGAACGTTTCAATTTATTTGTCTCTCCGCC
fd_2071	637	TCCGGGCTATGGATTAAAATAAACTTTATAGCATAATTTACAATCATGATCAGAAAAATACAAGACAACACTAGCATTAAATTATACGAGGCATGGGATTANNNNNNNNNNNNNNNNNCATTCCAAGTTGAACTAAAATGTGAGAAGAGCATGGTAAGTCATAGCTAGCAAACCGAGTGAGGATGTTGTGTCAGGTGAATTGCATCACTTGATTTCTTTAGATTTCCCAATCTCTGTTAAGACGCCTCAGTAATATAAATCAGCAAATGAGTTTTTTTCTTTGCCTAACATTTCAACAATAAAATGTGAGGAGGTTCACACATGCAGTCCATTAGATTGGAAGAGGAAGTGGTTTCTGTTTCATCTTCACTTCTTAGCCTTAAAACGTGGAGATCGACA…
fd_2073	186	CTCTCACTGTCTCTCACTCTCCTCTCTCTTTATCTCTTCCGCGTACGTCGTAGCCTCTGGTGCCACCACCATACCTCCTCCCTCACCGCCCTCTCTCTCTTNNNNNNNNNNNNNNNNNATTCACCGGTCGTCTACCTCGTCTTCTCTACTCTCGTCTTCGGTTCCAAAACCCTAACCCTACCTTCG
fd_2076	360	CTTTATGCCCATTCCTTTCTCCTCCGAAATTCATCTTCTAAAAATGTTTCGATTTTCGCTAATCTTATTGATCTCGATCTCGTCGATTATCTATGAATCTTNNNNNNNNNNNNNNNNNNNNNNNNNNNNNNNNNNNNNTCTAAAGCCAAGCAAGTTTCATGGAAACCCAGAGCTTTTGTCTACGAGGGTTTTCTCACAGACGAAGAGTGCAATCATTTGATATCTATAGCGAAAACGGAGCTGAAAAGATCATCGGTTGCTGATAATGTTTCGGGAAAGAGCAAGCTCAGCCAGGTTCGAACTAGCTCTGGGATGTTCATCAGTAAAGCAAAGGATCCTATTGTTTCTGGAATAGAGGAG
fd_2078	212	AACTTGCTCCTCCCTCTGTTCTTCTTCACACAATCCATCTTAACAATGCTGGATTTCTAGATTTTGTACTGAAAAAAGTTTGTTAGGATTTTGTGGTGTCGNNNNNNNNNNNNNNNNNNNNNNNNNNNNNNNNNNNNNNNNNGTGTGAAATGTTGTGTTGGTGGCGTTTTGGAATCGGCGGAGAGGCTGTGCCGCTCTTCGTCTTCTCTCTC
fd_2079	487	AACCCGATAGCTCCTCCGGTACGACGACGTAGCAGTCCTTGTCGGAGCAACTCTTCCTTCTTTCACTTCTTTCTCTTACTCCTCCATCCGCCATAGCTTTTCTTTTGTTGTATAATCAGAGTGAAATTCATCTGCACCAGTCTTGATATTCAGCCATTTTCGCACCACCACTTTTGGCCATGAAGACTTGGAATTCTTCAATCGCTCTGTTCTCATTGTTCCAAATACAAATCAAAGCTGCATCAGAAAATGAATCGACAAAAGGGTTTGTGATGTGTGCTCTGTATGAAAGGCGAGAGAAGAGCCCCTTTCCTTCGGCCCCTTTTATTGATCTTTCCTTTTCGTTTCTTTTGGAGAGAGAGAGAGTTTNNNNNNNNNNNNNNNNNNNNNNNNCTGTAT…
fd_2081	203	GTAACGGCTCATGGAAGAGCTTCAAAGGATGAAAACAGTGGATTTGCATTTGTGAATTGCAGTGTGGGAGGGACTGGAAGAATATGGTTAGGTAGAGCATGNNNNNNNNNNNNNNNNNNNNNNNNNNNNNNNNNNNNNTTACACACAAATGACTGATATCATTGCTCCTGAGGGATGGAACGATTTCAATGACCCCACCAGAG
fd_2084	190	TCCCCCTCTTAGACATAACATTATCCTTGGATTCAGGTTCGACGTAGATTCCCTAATCAGCACTTTCAGCCAATTATTTCCAATGCTCTCCTGCTCTTCCTNNNNNNNNNNNNNNNNNNNNNNNNNTCAACAGAGAAATGACAAAAGTTTACCTCAATCAACTGCAGAGTGAGTATATCCCCCAAACTAG
fd_2085	215	TGAACCCTAGACGGAGTCGAGCGTTCCCTGTGAATTCATCATCTAGCAAATTAGAAATCCATTCGATTGCTCTCTGCTTCAAACATCAGAGGGACACACGANNNNNNNNNNNNNNNNNNNNNNNNNNNNNNNNNCTGCAAATCGTGTCCCCAAATTTGGAAGCTCGATTTCTTCAACCAAGAAACAATAAGCATGGCAACTGCAGAGCCAGCACC
fd_2086	205	CAATTCAGCATCAGTGTTATTCACATGAAGCGCTGACACTTTTCGGCCAGTTGAAGAAACAGAATGTAGTGCTTGAGGATTGAGAGAGCTAACGTCCCATANNNNNNNNNNNNNNNNNNNNNNNNNNNNNNNNNNNNNNNNTTTCTCTGTTTCTCCATTGCAAAGGACTTGAATAATCCATTGCCAGTACAGGCTTTTGCACCTC
fd_2087	206	ATTTATTATGACAACGATGTCATTTTGACTCTTTGGATGAATTTGTCCAAACCACGTTCAGAATCTCAACCTCATAGCCAGGTAATAACAAATAATATTCTNNNNNNNNNNNNNNNNNNNNNNNNNNNNNNNNNNNNNNNNNNNNTTTGGTTATCCCTACTTTAAAAAGACTTGAGATTATTAAATTTACAGTTTTTATAGATGGG
fd_2088	328	CATGCACCTGCTTATGTTAAAATGTCGAGAAGAATATATGCACATTTACCAAATCACAAGATATAAAGTGACAGAACTGCATCTTAAGGACTCAGCCCTGCNNNNNNNNNNNNNNNNNNNNNNNNNNAAAACCTATTGTTCAGCTGGTAATAATCATACCAGACAAATTACCTTGATGTTAAAAAATGGAATTAATGAAAAATTATATCGATCTATGATTACAAAATAGAAAACGTGCCTGGGAAACATTTGTGTTTCCAGCTTCTTGCTCCACCACTGTTTTTACATGTAAAGATCATCATCCATTGAGAGTTCGTGTGCTGTCAAC
fd_2089	410	ATGGAATCTTATGCGATGATATGGGCCTTGGTAAAACACTTCAAGCATCAGCAATCTTGGCATCTGACATAGCAGAGCACCGTGCTGCAGATGCTGGCAAGNNNNNNNNNNNNNNNNNNNNNNNNNNNGCCCATCAACGCTTGTTGGACACTGGGTCTATGAGATAGAGAAATTCATTGATGCGTCTTTAATAACCACACTTCAATATGCTGGTTCAGCTCAAGAGCGAATTTTACTTCGAAGTCAATTTGATAAGCATAATGTCATTATAACATCATATGATGTGGTCCGCAAAGACATTGATTATCTTGGACAGCTTTTCTGGAACTATTGTATTTTAGATGAGGGTCATATCATCAAGAATTCTAAGTCTAAAATCACCTGTGCTGTGAAACAGTT…
fd_2090	210	CACAACCATTACGCTACTGTCTTTATACCCCACAACTGAGCCACCGCAACCGTTATAACGACCACAACCGCTTTTCGAAACCTTGTTTGGTGTAGACATGANNNNNNNNNNNNNNNNNNNNNNNNNNNNNNNNNNNNNNNNNNNNNNNTCCTGTTTACAAGCCAAATTTTGTTGGTATTAATGATTGGCATTTTACACATAATTCCCTGC
fd_2091	196	TGATAATTAGTCTGCCATAATATATTCTTTCTGTGTGAAAGAGTGCTGTCATTGTCAGTTCACCGGAGTTAAACAGAAGGTACTTCTACATTAGTGGGTTCNNNNNNNNNNNNNNNNNNNNNNNNNNNNNNNNNNNACGTCGGCATATCTCTAGCACTCACAGTGAGGCAGTAAATCTATTTTAAGGAAACTAGGC
fd_2093	228	ATTTTCAAGGTCTCTCACCATCTCCCTCTTCGTCTCCGTTTCCGCTGCTCCTCTCCCCTCCCTCTCCCACCGTTTGTCCTCCTTGCGTCCGTCGGCAGCTGNNNNNNNNNNNNNNNNNNNNNNNNNNNNNNNNNNNTGAACTGCCCATCGCTCTCCGTCGGTACACTGTCTCATCGCCACCGTTGCTCACTGTCGCCCACCGTCTCAAGCCCATTGATTTTGATTTAG
fd_2100	308	GCGCAGAGGAACCGGTTTTCATTCGCGTCCTGTTCGTTGCAGAAGCAACAAGCGACGGTTTTTGAGAACGAGGAGGATGTTGAGAGAGAGAAGGAGAAGGTNNNNNNNNNNNNNNNNNNNNNNNNNNNNNNNNNNNNNNNNGCGAAGCCGTGGAATCTGAGGCCGAGGAAGGTTGTTTCGAAGGCTGCGGTTGAGATCGGAGGGGTTTCGAGGAATGGAGAATTTCAGGAATCGGCGCAGCAGCAGCAGACTGACAACTTGCCGAAATCGATGAGGTTGAGAGGTTTCGTCGAAGGTCAGGGATCGGA
fd_2101	207	AGGAAAGACATGTTCAAAAAACACAGCATTCCTTGACTCTATAATAGTGTTCACATTTATATCAGGTATTTCTGATTTATAAGTCAGAAACCGATATGCACNNNNNNNNNNNNNNNNNNNNNNNNNNNNNNNNNNNNNNNNNNTTGTTTTTGGTCCAATCTTAGTCTTTTTAGGAACAGGAACTTCAACTTTTGCCAAACACCCCCA
fd_2108	232	CACCCTGCCATGGATTGTGAATGCAAACCCGATTAACCATCTGGGTATTTAAGAGAGATGGGTTTTTGGCGGGAAGAACTGATCTAGGGTTTGAACCATTTNNNNNNNNNNNNNNNNNNNNNNNNNNNNNNNNNNNTCTCTCTCTAAGAAAAACCCAGAAGAGAGAGAGGGGGGTATTTCAATTTTTGTACAGAAACAGGCCCTTCTCTTTCAAAAAATTCAAAGATTTGTG
fd_2109	204	AACAATACCCACAGATTGCTTGGTCTTAGTAATCACATAACTCTGTAATATCAATTTTCAACAAAATTTATGATCAATGATTGAATCATAATGACCATCACNNNNNNNNNNNNNNNNNNNNNNNNNNNNNNNNNNNNNNNNTTTACCATTCAAAATGGTATTTTATTTCATATTCTTGCATCAGTAGCAGGAACCCCCCCACCC
fd_2112	209	GTGTCTCTTTCGCTCCCAGTCGTCTATCTCGCAGCCCCAACAACACCAGCGTGGAAGAGTTCCGGTTACCCTTCTCTCCTCTCACACTCACTTGCACAGACNNNNNNNNNNNNNNNNNNNNNNNNNNNNNNNNNNNNNNNNNNNNNNNATCCCTCACAGGCTGTCTGTAGCAGCAGCGGCAGCAACTTTGCACATATTCTCCCTCCGGC
fd_2115	169	GTCAGGTTAGGTGTTCAAAAAAATAGTCTAGATGGGTGTTCAATTGGACTAGGTGCTCATAGAAGTGAGTTAGGCCCCGTTTGTTTTGGGTTATAGCAAGGGGATTAGGATTACTAGTACCTTGGGATTAGTATATGGGGTGTTTGTTTTGAGAGATAGCCTTGGGACT
fd_2116	298	CTTTAGGATTATCATGTTAATTCAAGCTTGGTTTTTTGGTGAAATGAGGATATAATAGTGTGTGAAGAGACTTGTTTGGCTGATGTGGGTGGGGTTGATTTNNNNNNNNNNNNNNNNNNNNTAAAGTGGCAACGTCATGCTGTTTTTGCACCTCATTTTCCTGAATCAATCTTAGGAGTTTGTGATTGTACAAGTTGTGGTTTTTGGGGCCGTAAGAAAATGATCGTTCTTTGAAAGAGGTACAATGTAGGAACATCAGCCATAGTTTTGAGTTTCTGTTCATTTATCAAAGAGAGGC
fd_2125	207	ATGGCTTACACCTCGACTAGTTCAAGCAATGATGGTCGCCTTTTTGAAAATCGACGTTGCAAATGTGAGAAAAAAGCAGCCGTTAAGATATCAAACTCAGTNNNNNNNNNNNNNNNNNNNNNNNNNNNNNNNNNNNNNNNNNNCAGATGGAAAATGCGATTTCTTTGCATGGTGGGCGCCTACTAGCCAACATGGCAATGCAGCGGA
fd_2128	329	CCAAATCAAGTTAAAGAAATGAAGTGTTGAAAGTTGAAAAAGAGCAAATAAGTTTTTCTTTTTGTGCTTGAGCACAAAGTCTAAGTGCTTGAGCACTTAAGTTGCTAAAGAGAAGAATATTGTGTACNNNNNNNNNNNNNNNNNNNNNNNNNNACGATATGCTCGAGCATAGAACATTTTGAAATTTACCTATTCTTAGGGTAATGTTCAAGACAAAAGAGGGGANNNNNNNNNNNNNNNNNNNNNNNNNNNNNNNNNNNNNNNNNCTTGGTTTTGAGAGAAAGACAATAAGAGAGAAAAGGATTCAAGAGTGAAATCAAAAGCGGAGC
fd_2132	193	CAGATTTTGAAGAAGCCAGGGCTCTCAAAATGGCGAATTCAGTGGAGATTCTAGCTACCAAGTCTGTGAAGTTGCAGAATGATCCCATAGAGAAAGAAACTTTGTTTTCTGTTAATCTGAGGTTGACTAAGAGAATCCCCTTCAAGATGATATTAGTAGGGTCAATGAGGATGATTTAGCACTACACTCCAGC
fd_2133	211	AGATCCACCGCCGTGAGATCCAGAAGCTTCATCGTTGAGATGAACTCTGCTCTATTGATGCTCTGTCTCACTCTCTGGTGATTTTATTCAGACCGACCACCNNNNNNNNNNNNNNNNNNNNNNNNNNNNNNNNNNNNNNNNNNACAACGGTATTACATTTGTTACATAGGGTGTAACACATAGGTTAAGTCAAGAATGATGGGGGATTCTT
fd_2134	224	CAGAATCCTAGATTATTAAAGAGAGTTTTGAGAAAGTTCAGACTTCTATATATGCTAGGAATCCTCAGACTGTTGATTTTGATGTTCAGAAAGAGTTCATGNNNNNNNNNNNNNNNNNNNNNNNNNNNNNNNNNNNNNNNNNGGTGATTGTAAACAAAGGTTGATATGCTTTACATGTTGTTTGCGACTGTAAATTGGCTGGCCAAGACATCTCCAGTGAAGGG
fd_2135	208	ATTCCCTACTTAAAAAAGATATTATAGAATATGCAACTTAATCTTGATACTATTGTTGATAATCCAATCTTTATTACTGTTGCATATAACCCGAAACTACTNNNNNNNNNNNNNNNNNNNNNNNNNNNNNNNNNNACATTCATCTAAGAGAAGGGTAAAATTAGGAATTCAGTTTTACTGATTGCTAAGAGCAGGAAATGAAATGGGA
fd_2136	336	GGATTGCCTTGGCATCATCTTTTAGCTACCAAAAACCGATGGCAATGGTTGGCTGCGTGAAGGTGTCACTGCAACTGCCATCTAACCACCACCACCACCACNNNNNNNNNNNNNNNGTCGCCGCCGCCACCACCAACCCCCACCAATTTCCACCACCCATTGCGCTCTAACCAAGCAAGGCCACCGCTTTCTCTCCTCCCTCGCCACCACCACCGACGATCCATCACACTCCAATCGCTTAATCCGTAAATTCGTACTCTCCTCTTCCAAATCCATAGCTCTCAATGCCCTCTCCCATCTCCTCTCCCCCCACACTCCTCACCCCCACCTCTCCTC
fd_2137	218	TGAGGTTACATTTGGTGGTTTTCAAAGCTGAAATCATTTTGGCTTGAAACAATTGAATGGTTTCTCAGTCATCTTCCTTTGATAAAGCGTCAATTTGCCACNNNNNNNNNNNNNNNNNNNNNNNNNNNNNNNNNNNNNNNNNCACTATCTATTTGTAAGATAACTATCCTCTTTTTTCACTTTATGGTGTGCAGTGACAGGGCGAGTGACCACAAAAG
fd_2139	202	GTGGGGATAGAGCACAATCTTTAGAGGACAGACCAAAAAGAAACATAAATATTTAAAGGGATTGTCTTAACTATATGTTGATCCACACGCTCGGAGAAAGANNNNNNNNNNNNNNNNNNNNNNNNNNNNNNNNNNNNNNATGGCCAAGGAGTAGGTGGTGCGGTGAAGTAGTAGGTGGGCGGGACAATAATGTATTGCAGGG
fd_2141	512	GGCCTGCCGCTCGGCCTTCTTAACTCTATTCTTTTTCTCCCCACACAAAACTATGTTGGATTGTGTGATATTATTAACAGTAGATTCCATTTGTATCTCAANNNNNNNNNNNNNNNNNNNNNNNNNNNNNNNNNNNNNNNATCATTGGTAAGTCCAACAAAGCCGTAGTCTCCATCTTCCACCATTGATGAGTGAGTTGTGCCATGGTTATAGTGATATGATGATGAATCAAGCTCTGGTGGTTCTGTGATGCCATCAAAAAAAGGGTAGAGTTCATTGAGATCTGTTGGTGAGGTGACTCCTAAAAATGGCGGATTTGGGTTTGGATTTGGATTTGGATTTGGAGAAGTAAAGAAAACTTGGCTCTCATGATCAAAAGATTCAAACATCCACCCATTG…
fd_2142	781	CTGCAGTTCCATCAATACCAATCCTTCTAGTGTATTCACCCCACTTCACTGCTATGACCCTCCCACCATAAGCAGAGTTTCCCTCACCACCATTTCCAGGGGTTTCTCTCCAGTTCCAAGGGGGTACTCCACTGGCTGCAACTGCATCAGCTGTGGTAATGGCAAGCGGGTCACCATCATGATCTAAAGATCTTTCGACGTTCACCGTTGACCGGCCACTAGCGTACCTTCCACTGAACCAAATGGGATATTGCCATCCTCAAGACCTTTATCAGAAAACTGAATAAACGAATCAATTTTTGAAGAACTTGGACCCTTATACAGACCATTCTTGCCCCTATCTCTGAGTAAGTCCTCGAGCTCCTTGTAATACAACATTTTGGCCGAAGCACTAGTCTT…
fd_2147	203	GATGTTTTGATGAATTTTACAGGAAAAAGAAAAAGAAAGTATGAAAGTTTTTTAAGTTTTCCGTTTTATCGCTTATTTCATGTCGATGTATTTTCCATTTTNNNNNNNNNNNNNNNNNNNNNNNNNNNNNNNNNNNNNNNNCATGTTTGCAATGACTTAGCGTGATGAATCGGACTACAAGAAATCAGTTATGAGTAAGGGGG
fd_2151	604	ATTGATGAAGCTATTGAACATACTCCAACTGTGATTGATTTATACTCCGTCAAGGGCCGAATATTAAAGCATGCTGGTGACTTGGTAGCGGCTGGGGCTCTNNNNNNNNNNNNNNNNNNNNNNNNNNNNNNNNNNNNNNNNNNNTGTAAATAGTGAATGTGTTAAACGAATGCTGGAAGCTGATCAGGTGTCGCTGGCAGAGAAGACAGCTGTGTTGTTCACAAAAGATGGAGATCAGCACAATAACCTTCATGACATGCAGTGCATGTGGTATGAACTCGCTTCTGGAGAAAGTTACTTCCGCCAAGGTGACCTTGGACGAGCTTTGAAAAAATTCTTAGCTGTGGAGAAGCATTATGCAGATATAACTGAAGACCAATTTGATTTCCACTCTTATTG…
fd_2153	189	TTCCTCACTTTACACAGCAACTCCGATTCGATGACCACATCACAGCAGGAGCAGCCACGGGAGTCACCACACCGCAGCAGCAGCAGCCACGGGAGTCACCACCCAACATCGTAGTAGCAGCAGCCATGGGAGCCACCACCAACACCACTAACAGCCACCCCAACTCTTCTTCTTCCTCCTCTTCTTCAC
fd_2155	232	TGCTTATCATGCTCCATCAGAAAAGCAATCAAAATCGTCTGTTCTTCCTGGGCGATTTGAGTCTAGGGATGGATCATTTGAATCTGCTGAACATCCAGAGCNNNNNNNNNNNNNNNNNNNNNNNNNNNNNNNNNNNNNNNNNNNNNNAAGAGGAAGGATTTAATACAGAGTACACGCAGGTTAAACAGGATAATTTCTTTTGGGGGAGTAAGAATAATAAGAAAAACAAAGG
fd_2156	203	GTATGGGCGGCCAGCCGCATGAGTACGGCTGACAAAGTTCCTGAAAATGACAAAGACGTGTATGTCGACATTCATAATACATTATACATCGTTCTGAATATNNNNNNNNNNNNNNNNNNNNNNNNNNNNNNNNNNNNNNNNNAAATCTGTGTCCGTTCGGGAGGAGTATAAGGCCAATTCCTTGCATAACAAGTCTAACCCGG
fd_2157	567	GAGAATCAACCACTTCTGATCAGCATACTGAAGATACCGGAAAAGTCTTTCCTGACTGGGACTGTTCCCTGCATCTACCCCTCTGGGTTTCCGGAACAGAGNNNNNNNNNNNNNNNNNNNNNNNNNNNNNNNNNNNNACCGAGCAATTGGAAACCAGTGGAGCTGATATTGCCTCTCTTGCATCATCCTTGAAAAAGCCGCTACGTCCCCTATGGATTTCACAAAAAACTGTCATCTGGTTAAATGAAGTGCCTGAATATAATTCTTGGGATTTCACTCCTATCATACTTGTTTCAGCATCTTCCTCAAGCGGCAATTTCCAGCACAGGAGTACTTCAGAGTTTAGCTGGAATTATATATCTGGAGCAGGGGATGATGAAGAGAGTTGGGCTAGGGGTT…
fd_2159	279	AAAATGATGGCTGGGATATAACAATATTAAAACAACAAAGCCCTGCTCTAAAGCAACTTTGTAGATTACAAACTGAATTTGATAGTTGTGTAGTCAGTCGTNNNNNNNNNNNNNNNNNNNNNNNNNNNAGTTATGGGACTCTTCCAGAACATGGAGCCAAAAATGTTAATCGTCAGATAATAGAGTCGGACTTTTTGAGCAGCTCTCTTTCTGATGTAGTTCCAATAACCTTTTCTCTGGGTCACATAGCCCTGAACACTTTGGAATATCCCAAACAGC
fd_2160	205	GCGGCGAGAAGGGGCGGAGGCCACCCCAAACCACCACCGGTCGTTCTTGACAGACAGCTTCCCAATCTGAGGAGTCTCAGACCGGCGTGACCGGGCTGGACNNNNNNNNNNNNNNNNNNNNNNNNNNNNNNNNNNNNNNNNNNNCTGGACCGGGAGAGTGGTGGCCATTTGTATGTAGTGTAGAGAGAGAGAGAGAATAAGAAAG
fd_2161	750	CTCCACGTAAGGCCCGATTCCTACTTCTGGTGAGCTTAGAACTTTCTGTTCAATCTCATCAGCCCACGGGGTTGACAAATCCCCATCTTTCAATGTTCTGGNNNNNNNNNNNNNNNNNNNNNNNNNNNNNNCGAGTGGCAAATTCAGTGGCCAGCTCCATTGCCTTGGTGCCACCCATATCTGAGCCTGGGGGAACTTTCTAGAGAATGGGCCAACAAATATTTTATGCTCATATGCAAATGTAGGCAGGACAATGTATTCTACTGGAGCTCCTAACTCCTTCACAAGCTGAATGCACTCCTTGGTTGGAGCAATGGGTGCATGGACCCATAATCCTCCAGATTTGAGCTTGATGACCGTCATTCGAATGTTTGTCGAGACACTGCTGAAGCCCAGTGC…
fd_2162	217	CCGCTGATCACCCCCTGCACCAAAATGGAGCAAAATTCCGCCAACCTCTCTCACCTCTCTAGAAATACAAACAAGTATTAACTTTGACCCGATCTGGCATTNNNNNNNNNNNNNNNNNNNNNNNNACAATTCCATTCCTTTGACAGAGAACATATGAAAATGAAGGGAAATGGGGCCAAAAAATGGATTTGCTATTGAACTCAACGTTCTGGTTGTT
fd_2166	209	ATGTTATTGTGGTGTGGGTGAATTTGGAGATTTAACTTGTGGGTCTCTACTAGCATTCCACATGAATAAATGCATCACAGACATGACTGCCTAACCCTTAANNNNNNNNNNNNNNNNNNNNNNNNNNNNNNNNNAGCCAAAGGGAGGACATGGATCCATGTAGCCAATCACATGTAATGGCAGTAAAAGCTCGTTGAGTTAAGCCAATT
fd_2170	205	CTCTTCCATCCCTCAGCTTGTGTCACCATATCTAACAAAAAAACAAGTTCAAAGATGGATTGACCGCTGTTTTTCACAATTACAGATGCACAACCTTTCACNNNNNNNNNNNNNNNNNNNNNNNNNNNNNNNNNNNNNNNNNNNAATGGCCTACTTTCTTCATCAGATGCGAACAAAGAAAAAAGTAACAAGATCAATGTTCTAT
fd_2171	201	GATTTGCTAGGGGATATGTTGAAGCTAAGACTCTTAAGTTGGATATCCTCACTGGAGATGCTACTGTTGAGTATAATATTTATGTAATGCATTATTGATCANNNNNNNNNNNNNNNNNNNNNNNNNNNNNNNNNNNNNNNTTATCATTTCATAGCTTCTTCAACTCCATTATTATGCTTAATTATTGTTTTTTTTTTTTTG
fd_2172	408	AGTTTCCCCTCTGCGACAGGTACTGATTCTGAAACTATCCACATTAACAAAAGCAATGGCAAACAAAACAAAATCAAGAGATGTAGGGGGTGCAGACAAAGNNNNNNNNNNNNNNNNNNNNNNGGTGTTTATCGAGTATATCGGTCAATCTAGAGAACTCACTAGTCCAAGGCAGATCAATTCGTGCACGAGAGAATGGGTTAAAGAAGAAAAGTGAAGAGATGGGTTCTGAAGAAAACAGCAAGAGCCACCCATGTTTGGAGACAAGGCACCTAGCCTGGCTCAATTCAGGGACATTAATTGTGTAAGAACGTCTCGTGGAGGAGTCACCAAAATGCCATATAATATCAGTACTGGTGCTCATTTTTCTGGAGATGACCCAATATGGCTGAGCAGGAA…
fd_2173	230	CTCAACGAAGTGGAAGTGTGAACTCACTTTTTGATGGATACGTAAATGCAAGAACTACCCTTCAAGATTTTGCAGAGCAATATGAGAAGGCTTTGGATGATNNNNNNNNNNNNNNNNNNNNNNNNNNNNNNNNNGAAACATTTTACACGAAACCAATCCTAAAGACACCACTACCTATAGAAAAACAGGCGGCGGAAATCTACACAAGGAAAATGTTCACTACATTCCAG
fd_2174	206	GTTGAACAAAGGAAAGAATGATGGCATATGAGGGCTGACACAGGTCAGGTTCAACCGTGTCCAACATCAACTTTGTTCTTGGTTGTGCAGCCTTTTATTAANNNNNNNNNNNNNNNNNNNNNNNNNNNNNNNNNNNNNNNNNNTCTTTAAAATCTAAGCAATGCAATCTGCAATTCTAGATTTTGACACAAATTTTGTTCCCTGCC
fd_2177	216	CTCGTTGTATATGCGTGTTCTGAAGAGAAGACACCTCGCTTGCCCTATTGTGTGGGCTCCAGATAAAGCAACCATGTCTTTGGTGGAGAGGCCTACAGCTTNNNNNNNNNNNNNNNNNNNNNNNNNNNNNNNNNNNNAGGGAGGCGGGATTACGCCGCTATTGGCAGCAGAAAAGCTAGCTGTTTTAGAATCTCGGCGTCCAAGTTTTACTTCCCA
fd_2180	230	ATGACCGCCAATACGGGCAGCCCCACATGACCAAGGATGACGGCCAATACGGACAGCCCCACAAGACCCATGATGACCGCCAATACGGGCAGCCCCACATGNNNNNNNNNNNNNNNNNNNNNNNNNGCCAATCCGGGCAGCCCCACATGCCCCACGATGCCCGCCAATACAGGCGGCACAAGACGACCCGGTACTATGTCCACCGGGTCCGAGAAAGCCTCACAACCCGG
fd_2182	387	CATGATGAAGTGTATGTTACAACTCCAAGAATTAGACATAAGGAGATGCAAAATGATATCAAGGGTTGTTGTAGATGAGAAAGGGCAGGGCAAAAGCTCGGNNNNNNNNNNNNNNNNNNNNNNNNNNNNNNNNNNNNNNNNNNNNNNNNNNNNNNNACCGAACCTTGTTAGTTTCTTCTCCAAAGTGATTGCTACTTCGACTACATCAACAGAATGCCGCCAAAATGTCATGCAAACTCTANNNNNNNNNNNNNNNNNNNNNNNNNNNNNNNNNNNNNNNNNNNNNNNATTAGAACTCCAAGGATTTCAAAACATGAACGAAAAATGGTGCAATCAACTTCAGACCGGGTCATTCAGCAAACTAATTAAACTGTATATCTTTGATTG
fd_2183	488	CTTCTCGGTCTTGGAATTTTCCAATATATTTGCAAACACATATATGATTTATATATACATATATATATATATATATGTTTTCCTTAATTATGATCCACAGANNNNNNNNNNNNNNNNNNNNNNNNNNNNNNNNNNNNNNNGATCATCTTAGGTTTCTCAAAGGTAGTGAAAGAATCATACTTTGTTCTCTCCTTCCCCAAGACCGACCGTGGTGTTTGCATTATGGATTTTAAGTATGAAGGTGTAGCCTGGGTTGCAGACATACGCCAGAAGTTTGAAACTCTTTGCTTGGATGTGGATGATGTCATGCATGAGCATGAGGAAACATTTAAATATGTTGAAAACCAGTTGCAGACAGTGGGTGCCAATATTGAAAACCAGTTGCAGACAATGGGTACC…
fd_2187	206	AGATAATTTGTCTGGGTTTGATAATGTGCCCACCATACACTGAGGATAATTAAGTGAATATTGATAGCATGGCACCTGGTGTCAATTTCAAGAAAGGAGCANNNNNNNNNNNNNNNNNNNNNNNNNNNNNNNNNNNNNNNNNNNATGCGCGCGAAGTGCACATGATAATACTGGTGTCAATACAGCTACATTTTATATATTTAGGG
fd_2189	962	GCAACAGTAATGACAGGACCCATTCTTGCTCGTATCACTCAATCTTTTCTCGATGCAATTAATAATGGTGCAGTGCCTACAATAACTTCCTCATGGCAGAGTGTTGAAGAAGCAGAGTGTCAAAGAGCTTATGATTTAGCAACTGAAGTTTATATGTCTGGTTTTGACCGTTCAAAGCCCCCTGAGGAAGCCGCACTAAGGGAAGCACACGAAGAAGCATTTAAAAAATCGATGTCTGCATTTAATGGTAGTGCTGTAGGGTCTGGTTCAACAAGGCAGAAATATGAAAAGCGTCTCCAGAACTTCTTAAGGAAGGCATTTGAGGACTTCAAAAGGGATGCTTTTAGAGAGGCATACTTACAATGTTCAAATGCTATACAGAACATGGAAAAGGAACTA…
fd_2190	280	CCCAAGGACATGGCCGGTTATGTTGTCGCAAGCAACTCCTGCCCACTTACAGCAATCATCTTCTACGTCCCAAGAAGAGAGTCGGCTGGAAGGGGCTTTTTNNNNNNNNNNNNNNNNNNNNNNNNGAATCTGGATAGGGCTAGTTTTTCACTCTCCATGCATATCACATCATGGTTTCCATTGCAGAAGCTAATTTCAAAAATGGCTGCTATGGTGAGATTGACAAGAAAAAGAAATGCGACAATTCGCATTGATGTATTCATGGTGATGCAAACTTAAC
fd_2191	309	GGCCAACCCAATGGCAGTCGTTCCAGTTCCAGTTGTGAGCGAGAAGAAAGATGAACATGCCCATTTTTCCAATTTAGGTGTTGGAGAGCGACCANNNNNNNNNNNNNNNNNNNNNNNNNNNNNNNNNNNNNNTGGACAGAATTTGAACTCAGGTCGTTCCCAAACTAGGGAAAAACTTGCTTTTAGAAAGGGTGAGGAGAGGCCAGGCCACAGGAAGCATACACAAATGGGAATCAGCTTCCATTCCCAAACACTCAAAGTGGACTACATGGTCCGGGTTGGACACAATTCCATAGTGTGAAGCCGGCG
fd_2192	627	CGGCGATGAAGCCCTGTTCTTCGAATCGTTCTTCGCCGATGAAGTCGATGAGCTCTTAAAAATCGAATCGTAATCGAAATCCGACAAGGAAGAAGCCGACTNNNNNNNNNNNNNNNTTCGGAGGTCCACCAAACACATCGTTGAACAACAAGCCGTCGCGATTGTGATCGTCGACGAACGGTGATGATGATGATGATGTGCGATCATGGCGATCTATGCCGTCCGATCCGACGGCGGAGAAGTTGGCTTTGGAAGATGCCATGGGGGCCGATTTTCCTTGGGGCTTGAACCCAAAGTCTCTGGCCAACATACCAAACTCATCCATTGTTTATTCCAAAAAAAAAAAAAGTTTTGATTTCTCTTCAGATCTTGAAGATGGATTTGAATCAGATCTGGAGA…
fd_2196	1729	TTGTTCTGTTCTCCGAAGTTTATCTCAGCTTCGTATCAATCTTCAATGATTTGTGTTTGATTCGTTCATTTATCATCGCATGCTCACTTCAATCTACTTTGTGAAGTTTTCGAAAATCCTAACCCTAGTTTATACGCTTCGAAGAGTTCCTTAGCAGCTTCCAGAAAATTCGGTTGCTGGATCTGAATATCACTCACCGCTTCCATAAAATTTATGCTTACTGGAAAACTAAAACTGCTAAATCATCAAGGATTCAAGTACTACACCTATACCATTTTCAATGGCTGAACACCGAAATGGTAATGCAAAAACTACTAATGGCAAGGCATCAGGAGGGGCCAGTGCTTACTCCATCAATCTGGAGAACTTTGGGAAGCGTTTAAAAATGTTATATTCGCA…
fd_2197	713	CTCAGCCTTTGGGTCCAGCAACAATTGCAAATTCTTCAACTCTGGAAATCTCACCTTCTCTTTTAGAAGCCATATTGCCTTTGCTATCTCATTCTGCAAGGAAGGCTTCATCTTCTGGTGAGAATTGGTGAAACTCTGTTACGAAGGGACATCCTTGTATTAGCTTTGTCCATAAGCCCCCAACTGCCATTGCTTTGGCTAGTGGTTCCTGCAATTTATTCTCTTCACCAAGTTCTGATAGCATCATCATACAACTTTTCCTCACTTGATTGATTAAAATGCTTCGTCCCCATCCAGATTTTGAGGTCTGCAACTGGGGCACATATCCCTGGATACCTCTGAGTTTCCTGTGCATTGCGCTTAAAGTCTGGAAAGGCATGTCCTCAAGTGCATCCAGTA…
fd_2199	1095	GGGGTTCACATGTGATCTGCACATGTGGGGCTCACCTCTTTTGTCTCACTTCTGTTAAGGTTTTTGTGTTTTATTTCTGTGCAAATAAATTTTTTAAATAGNNNNNNNNNNNNNNNNNNNNNNNNNNNNNNNNNNNNNNNNNAAAATAAAAAAATTGAAATGGGAGTATATATATATATATGTATGTATATTTTGTCAGCAAGGGGGAAAGTATTGTCTCTATAATTTGTTTGTTTGTTTTTACCTAGTTTTGACATACTGTGACAGGGTTGTCATTTGTTCGGTGCTTTGAGTTGTGCCCCTAGCATTTTTCAATTCTGTATCTAGGACACTGGCATTAACTAGTAGTATAGTCTAACTGTGTTTTGTTAGGCAGCATGACAGAATAATGTACATTTT…
fd_2200	192	ATCTAAAGCTGGAATATGTGTTTGGGTTTTGCCGGAAAAGCCATTGTTCTGATGCTTCCGGTCAGCCATCTTTGAGAGAGAGAGAGAGACAGAGAGAGAGAGAGAGAGAGAGAGATGAGAGCTAGCTTCAAATGGGCATAAACAGGAGAGTGGTACGTACAGCTATGTTGATGGAGGAGGGATTGTTGAAGT
fd_2201	207	AAATACAGAACATTGAATATAAAATGATTCATGTGTCATCTTTTATTTGTTGTTCACCTAAATACTGTGATAAGAAACCGCAATGATTTCATGAGAAGTCANNNNNNNNNNNNNNNNNNNNNNNNNNNNNNNNNNNNNNNNNNNNTGAAAGGACTGTAAGGCCTACATTAGTGCTAATATTTTATTTAAAAAAAATAAAAATGGGGG
fd_2202	399	CTGTCTTTCCCCTAAACTTTACATCATAACTATTTAAATCTTGGCAGTCGAAGATGGAGTTTGAACAGCTCATTCCATCTACAGAGCTTAGATCCACAGAGNNNNNNNNNNNNNNNNNNNNNNNNNNNNNNNNNGCAAGTGCTGCAGCGATTCTCTTCTTTCCCACCTTGTCATGTCCAACAAAGCTGAGCCAAATGTCTCCTTTGTGATTTGAGCCACAAAGTCTTCCATGTCCGGTCCTGCAACGGGATATAGTTTGACTAATAGTACAAATGGCTTCACTTTGCCTGCCAACCTTTTCAGTTAGTGCTCTCCAAAGGGACTTGAAATCTTTTGGATTCACTTGCCTTCCCAACTCAGGACCAGAGCACGACGAAGGCGAAGCAATATGATTTGAAG
fd_2203	438	ATGGGTGACAACCAGAATAAGGACTCCATGGTTGAACCCTCAAGCCCTTTGTTTATTCACCCATCAGATCATCCAGGCCTTTTCCTGGTCTCGAAGCGTCTNNNNNNNNNNNNNNNNNNNNNNNNNNNNNNNNNNNNNNNNNNGGTGATTGCTCTCACTGCCAAAAACAAACTTGGTTTTGTTAATGGTACGATCAAAGCCCCGCACACAACCGAGAAGCCTATCGATTATGCCCTGTGGGAACGCTGTGACAAAATGGTTCTCTCATGGCTTCTCAACTCCGTTGAAGCAGATTTAGCAGATGGTGTTGTGTACGCTGAGACGGCACATGAGATCTGGAACAATTTCCATGATCGTTTTTCTCTAGGCAATGCTCCACGAATTTTCCAGATCCAAAAA…
fd_2204	2378	GCAACAGTAATGACAGGACCCATTCTTGCATGTATAACTCAGTCTTTTCTGGATGCAATTAATAATGGTGCAGTGCCTACNNNNNNNNNNNNNNNNNNNNNNNNNNCTCCTCATGGCAGAGTGTTGAAGAAGCACAGTGTCAGAGAGCGTATGATTTAGCAACTGAAGTTTATATGTCTGCTTTTGACCGTTCAAAACCCCCTGAGGAAGCTGCATTAAGGGGAGCACACGAAGTGGCGGTTGAAAAATCATTCGCTGCATTTAATGATAGTGCTATAGGGGCTGGTTCAACTAGGCAGAAATATGAAAAGCGTCTCCAGAATTTTTTAAAGAAGGCGTTTGAGGACTACAAAAGGGATGCTTTTAGGGAGGCATACTTGCAATGTTCAAACGCGATAC…
fd_2209	204	GTCTACATTGACTAATTCTTTGGTTGTAGGTATTCCTCTTTTGAAAGCCATGTATGGGCAGATCGCCATCGACTTGGTTGTTCAATCATCTGTAGTTCAGGNNNNNNNNNNNNNNNNNNNNNNNNNNNNNNNNNNNNNNNNNNTAGGCGGAGTTGGAGTACTGGAACTGATGATGTTGTTGTTGAAGATTTGCCGCCACCGGGG
fd_2210	207	GTTAATGCCTCCTGAACATGAAATACCAAATTCACTCATTAATACTTAACAAAAAAAAGACAGTCACTCATTGCCAAAAGTATTCATCGCCAAAAGGGCCTNNNNNNNNNNNNNNNNNNNNNNNNNNNNNNNNNNNNNNNNNNNNNTTTTCCTTGCCTGATATATTACTTGCAATGCTCACATTTCAGTAAATTAACTTCTGCAGGG
fd_2211	210	GATCAGCATGGGGATTGGATGTTTGATGTCGACAATATGTCATATGAGGAACTGCTCAATTTGGGTGATAGGATTGGCTATGTGGGTACAGGGTTACAAGANNNNNNNNNNNNNNNNNNNNNNNNNNNNNNNNNNNNNNNNNNNNNATCCTTTCCACTACTTAAGTCTACCGACAAGGATTGGAAGTGTAGCATTTGTCAAGAGGGCTGG
fd_2212	231	GTTCGAATCTGCCGAGGGAATATTGTCGGAGTAGTAGAGTGCTTGAAGCTCATTTCGGATCAGATCAGATCTGAAGAAGCACCAGAGGGACTGTTTGGAAGNNNNNNNNNNNNNNNNNNNNNNNNNNNNNNNNNNNNNNNNNNNNCAGCATGGCCAGAGAAAAGCGAGCTCTGGATCCGAGTTCTACCGACGAAAGTCAGCGCGACCCCAAACGACCAGCTCTTGCCAGTG
fd_2213	260	AACTGTAATCACCCGTTTCTTTTCACCTTCTCCAAAGCTTAGGAGAGAAAATGAATGAAAATCCCAAAATTCGACGTTGTCGGATTTCAATTTCCACCGGANNNNNNNNNNNNNNNNNNNNNNNNNNNCTCATCAATTTAGCCTCAAGAACTATGGCCAAAAAATCTATGATTTTACTAGATCAAGAAGCAAAATAAGAGTTTGTGATGGTGTTTAGAGAGAAATGAGAGAGTAGAGAGAGAAAGAGAGAGAGAGAGAGA
fd_2214	265	CTTATAATGGTCCCAGCTGTAGACCTTATTTGCCTATCTGATGCTCCCAAACAAGGCAACAATTCCAATTTTATATACTGCTGATATGGAGGAGACATTGANNNNNNNNNNNNNNNNNNNNATTCTTTAGTAGCAGTCCAGCAGCCTGGCGAACCTCCACTGGTTTACCCTCGGCACGGGCGAGGATAAAAACGAGGTAGTTATTGAAATCGGGATACTGAGAGTAGTGCTGGAGTTGTTGCCAAATCTGAGACTTATCAGAAGT
fd_2215	206	ATGGAAGTCCTGGAATGTCGAAGTTGATGAGAAGAAACAAACGCAAGAAGTATCTTGATCCCACTTATTCTGACTTTAGAGATAAATCAAGTGCAAGTTCANNNNNNNNNNNNNNNNNNNNNNNNNNNNNNNNNNNNNGACAATGAGTTTTAAACCTTATGTTGGATGCATTTTCTTGATGCACCAACCAGAATAGCCAGCACCCG
fd_2216	210	GTGGATGAATCAATTGAACTCGAAAAATTGGTAGGAGAGCACGATTGGTACAGTTTTGGAAGTAGAATCATAGTAACGACTCGAAATCAACATGTGTTAACNNNNNNNNNNNNNNNNNNNNNNNNNNNNNNNNNNNNNNNCAATTAAGAGAAGATGAAGCTATAGAACTCTTTGAATCGAAAGCCTTTGGGAAACACCGACAAATGGGAG
fd_2218	746	GCTAAAGTTAGGGTTTTTCTTGATCCACAGATCTCTCTCCATTTTTCGCTTTCACCGTAAGATGTATACCTCAAGGAAGAAAATCCACAAAGATAAGGATGNNNNNNNNNNNNNNNNNNNNNNNNNNNNNNNNNNNNNNTGCACAGGCCTTGTTCGATTTGGAGAACACTAACCAAGAGCTGAAAAGTGAATTGAAGGACCTATACATAAATTCAGCAGTTCAAATTGATGTTTCTGGGAATCGGAAGGCTGTTGTCATCCATGTTCCTTACAGACTGAGGAAAGTCTTCCGAAAGATTCATGTCAGGCTGGTGAGAGAGCTTGAGAAGAAATTCAGTGGGAAGGATGTGATCCTGATTGCAACTCGGAGGATAATGAGGCCCCCAAAGAAAGGCTCAG…
fd_2219	208	CCTCCATATATGCCTGAATTTATACTTTCAAATATCATTTTATATCTTGATTTATATAACCTAATGCAAGAAGTTTCTTTGCTAACTACAAAAAGAAAAACNNNNNNNNNNNNNNNNNNNNNNNNNNNNNNNNNTACAATATAATGAGTGTTGTTGAGGTCCACTGACATTCAGTTTTTCTGTCACTTCCATTTCATTCTCCAATAAA
fd_2222	211	GGCGGCGAAGACGACCAGGGCGGCGATGACTATCAGCGGCAACAGACGCAACACACGCCTCCAATGCACAACCATCGTGTAAGAAGCAGAGCTGGCTGTGTNNNNNNNNNNNNNNNNNNNNNNNNNNNGTTTTTTGAGAGAGAAGATTGAGGAGGAGGTGAGACACTGAGAAAGGATCTAGGGTTTTGGTGATGTTGACCATGTGTTCTTC
fd_2225	198	GGTCGTTTAAACGGAGCTTTGATGGTCTTGCTTGAAAAATCGCCAAAGCTAGAGTTTCTTGATTTTGACATGGGCTTCGAGCCAAATGCTAGTTTCGATGANNNNNNNNNNNNNNNNNNNNNNNNNNNNNNNNNNNCCTTCATGTTTCACGTCTTGCCTCAAAACGATTAGCATCACAGTTTTTTATGGGACGCCGGC
fd_2231	216	AAAAGCATGTGGACTTTTCTTGATTACTTGAGGCTTTACTGCTATTGTCATCTATTAGATCTTGTGCTTGCTCTGATTCTGATTACGGGAACCCTCGAGTANNNNNNNNNNNNNNNNNNNNNNNNNNNNNNNNNNNNNNNNNGTTTTCTTCCGAATAAGACTCCAGATACTAAAGAAGAAGAACAAAATCTTCAAGTTCCTGCGCATGTATAACTT
fd_2232	181	GTATTGTCATCTAGCCCATACTTCGAAATGATATCTTTTGCAGTAACTTTGTTCAGGTCGAGTCCTTCATGGGATTTTGGATCATTCTCTTCATAGTCTTGCACATAAATGAAGAACTTTCGAGCACGCCGCTTCTCAAACAATCCCATCAGTGGGGATTTAAGTGCTTCCACATCAGTAG
fd_2234	765	CTGATTATGCAGGAAATCCGAACTTATGTGGGAAACCCTTAAGCACGAAATGCGAAGAGATGAGTAATAGGAAGAAGAAGAGGCTGATCATGTTTATTGCCNNNNNNNNNNNNNNNNNNNNNNNNNNNNNNNNNNNNNNNNNGTTGCTTCTACACTTACAGTCTCTTGCGGTGGCGCAAGAGGCTCAAAGAAAAGGCTGCCGGAGAGAAAAAGCGCAGCCCAGCAAGAGCAAGCTCAGCTGCAGCCAGCGNNNNNNNNNNGGAAGTGGCGATAATGGCGGTCCAAAGCTTGTTATGTTCAATAACAAGATCACTCTAGCTGAAACAACCGAAGCAACGAGACAATTCGATGAAGAGAACGTTCTAAGCAGGACTCGATATGGGTTAGTCTTCAAAGCCT…
fd_2236	242	CACGATAGACTAGAGAGAGAAAACAAACTTTCTAGAGAGAGAAACAGAGTCCAATCTCTCTGCCTCGACCTCGTCGTCTCTCTCTATCTTCAATCTCTCAATNNNNNNNNNNNNNNNNNNNNNNNNNNNNNNNNNNNNNNNCATTTTCAAGATCTGCTTATATTGAAGCTGATTTTTGCACATCTGGATTCACAGAAGGAGTAGTAACAATGTCATCTCTCAGTAGAGAGCTTGTGTTCTTG
fd_2237	185	GTGATCTCTCGATGCCATAGTAGGTGGTGAAAATGGCTGAGAAGAGAAAGGTTGATTTGGAATTAGGGTTTGAGGAGTTGAGGAGTTTTGAAGAGAAACTCAGCATGATGAGATTGGCAGATTTGCAGAGATAGGGAGAGAGGGGGGAGAGAGGGAGAGAGGGGGGAGTGTTTGGGAATAGATCG
fd_2240	207	AAAGAAATTGATCAGGAAGTGAACATAAGTGAAAATCAAATTGGTCAGCTTCAGTCTTCTTCAATGGACAAGAAAATTCAGGAATTGACTGCTGAGTTAGAANNNNNNNNNNNNNNNNNNNNNNNNNNNNNNNNNNNNNNNNNNATGTGTTGAAGATCATGGAGGAACAGAAGTTAAAGATATCTGTAAAAGTTCAGAATGCGAGGC
fd_2241	269	GATGGAGTCTTTGAGAGAGTTTGAAGCAGATGGAGTAAATCTGCTATCCTCAACCACAGGAAAGGTTAAATCGTGGCATGGAGTAATCAAGTCTTTGGTGTCNNNNNNNNNNNNNNNNNNNNNNNNNNNNNNNNNNNNNNNNNNNNNNGCCAAGCTTTTTAGTATGGCTAAGCCTTGCAGATTGCGGTATATCTGATGATTCATTTCCCAGGGATATAAGTAGCATGCCCTTGTTGCAGGCATTAAGACTTAGCAACAATCCAATTAGT
fd_2242	205	GAGTTTGTGAATGGGTCTTATTATTATGTAATAAAGAGGACACTTGCATGTGTCCATCCAAGTCTCCTCGAAACCCTGATGTGCTTTCCATCCCTGTCTTACNNNNNNNNNNNNNNNNNNNNNNNNNNNNNNNNNNNNNNNNNNCCATTGTAATAGAAATGTTCATTAGTTATTTTTCTGTTTGGTTGTAGAGAAAATCTTGGCA
fd_2246	220	CTGGGTGTTCATCTGGAACCAAGCATGAAGAGGGTGAAGAAGAAGAAGAAGAATATATGATGGAGTATGCACATGGTGGGGGTGGGGCGCGCGTTAGCTATCNNNNNNNNNNNNNNNNNNNNNNNNNNNNNNNNNNNNTCCCCTCCTCATAGCCCTAGGGCTTACCACTCTCCTTTGATGTTCACTCCACAGGTGCCCGTAAATCCTGTACAAAGGCCTG
fd_2247	236	GTGGAATTGGAGGAGGAATTGGATTTTCATAAATTGGAACAGGCAGTGGAGAAGGTACAACTTAGATGAGCATAATAAGGCTACTCTTAGCATTTGACATTCNNNNNNNNNNNNNNNNNNNNNNNNNNNNNNNNNNNNTCGACATTGTTTTTCAATTTTTAATTTAAACAAGTTTTAATTACTCAAAGAAGTATCTCCACTGTGCGGACTTCTTATTCACAAATAAACTTGTTTAA
fd_2248	201	GCAATATATAAAACAAAACAACCTTCAGGTGCATGGTTGATCTCCTTTGTCAAACAATATTTATGCTGTGCTAGGTTGTGTGTACACTGGCATACACAATATNNNNNNNNNNNNNNNNNNNNNNNNNNNNNNNNNNNNAATTTTAAGTGCAAACTACTCATATATCGTGTATTTTTATTTTTTGTTTGTTTTGGAGGGGGG
fd_2249	278	TTCACAGCAGATCGCTGCTCCGAGTTCCCTCGAATACCACACCCACAAGTCGATGTGGCCTTTCGTTTCTGATCTTGAGCAAAACAGCCCCACGTGACGTGGNNNNNNNNNNNNNNNNNNNNNNGTGGATCCCACACACTATCATCCCCAGTGGACTGGCTTCTCGTGATCACTCTCTCTTTCACGGTTCCTTGAATGAATTCACCAATATACAACCAACCTTCTTAGATCTGTTTCAAAATTCTCTCTCTCTCTCGCTCTCTTTCTGTGTGTGTGTG
fd_2250	709	TCCCTATACCATATTCTTAACACTCAACCAAAAAGACAAATAACACGAAACAAAATTGCCACAACTTGCAACTGGGTAAAATCTCTCTAATGCAGTAGGAACNNNNNNNNNNNNNNNNNNNNNNNNNNNATCATTTTAAAATGCTCGCATGCACCAATCAGTTGATGCCATCATTCTGTGCCACAACTTGCAAATTTTTTCAAAGCAGCAGTAACTGTTCTGACCCTACGTCACTTTTTAAAAATCCGAAGAGCATCTTGTCCAGAGCAGGAAGCTAGTGCCGAGAGTTTTTTGACATTCATGCATCATTTGCAGCAGGAAGGGCACTCTCAATGTTCGAAGGCATCAGAATGTTAAAACCATCCGCAGCAGTAGATATGATCATTCCCGGGATTTGTG…
fd_2251	197	TTATTGATTGATGTCTTACAAGATTGATTGATATTGTGTTATGTATTACAACTCCTATATATAGAAGAGAAGGTAGCAGATTGTGGTGGTGCTGGTAGGGGGTGAAGTGGAGGTGGTAGGTAGAGTTGAGTGTGAGTTGAGTGTGTAGTGGAGGTGGTAGGTGGAGTACAATTTACATTTACAATTTACATTAACAG
fd_2253	212	CTCATATTAGCACACGTGTTGCTGGAACATTAGGTTACTTGGCCCCGGAGTATGCAATACGAGGCCAATTGACAAGGAAAGCTGACATTTACAGTTTCGGTGNNNNNNNNNNNNNNNNNNNNNNNNNNNNNNNNNNNNNNNNNNNNNNGCGGTTATGTGCTGAAGAGCAATATCTTCTTGAAAGGGTATGGAAACTGTACGAGAAGGGCGAG
fd_2255	193	CCTCTGGTTTTAGAGAGAGAAAGAGAGCTGGATACAGGTGCTTGTAGAGAGAGAAACAAGCTGTCACATGTTCTAGAGAGAGAGAGAGAGAGACAGAGAGAGGGGGTTTTTTGGGTACAAAATCTGAAGATCTCTATTGTACTCAATTACTGAGACCTCTCTTATGATGGCTGAAACTCTGATCACACCCAAT
fd_2258	198	CTCAGAAGTGGTCCTCAACGTCAATGGTGAGTGGAAATAAATTTCTTTTGCAGGTCCGGGCTTTTTTCGTGTTGGTGCCATTTTGTAGTTAGAATTTTGATTNNNNNNNNNNNNNNNNNNNNNNNNNNNNNNNNNNNGAAGTGCTTTTTACACAGAATGCGAAAGGTGAAGTTTATACAATTACTTCTTAAGTCGGCC
fd_2260	223	CAAAAATTTGAAGTTGATTCAAAGGCTGAACATTGCCATAGATGTTGCTTCTGCAGTTGAGTATCTTCATTGCCATTGTGAGTCAACAATTATTCATGGTGANNNNNNNNNNNNNNNNNNNNNNNNNNNNNGCTTGTGTTGGAGACTTCGGGTTGACAAAAATTCTCTCCACTGTTTCAAGTGAGGTGGCGCAACATGAGAGCAATTCAATTGCAGTAAGGGG
fd_2261	382	GTGATGGAGATTTAGAGTTGAGGAGACCATACCAGTACAAGCTCACACATTGGAGTCTGGAAATGGACTTCCAAGGGATTCGAGATAGAATCGCAGACATGANNNNNNNNNNNNNNNNNNNNNNNNNNNNNNNNNGGCTGACTAGGCTCGGGTTCAAGCTCTTGCTTTTTTGGCTCTGGCTTTGCCAATTTCTTGGTATCGTTGTCGTCCTCATCATCAGAGAAGACGATGAAGCTAGGGTTTCTTCGATTCCGATCACTGGTGGCCATCGGGTTGTGTTTGTTGATTGGTGCACCTGAGGCAGTGGAATCAAGTGAGTACAGAAGAGCCTTGTGCTGCCGCCACCGCTCGCGGCGGCCGGAATCCCGGACATCCGCCAGCG
fd_2262	201	GAATTTGTCATCAATGTGGAGCTCTCATGAGTCGAATTCTGATGGGGAATGTTTCAAATTTAGTTCTGGGTTCGATTTTCCCATGCATTTTCCTGAGAAAAANNNNNNNNNNNNNNNNNNNNNNNNNNNNNNNNNNNNNNNNAAGCAAACATTGTCGATACCCACCTTGGGTGATAGACAGTGGAATGAATCACAAAATAG
fd_2267	172	TCCATGACTTCCATCTTACTCGGTTATGATGGTGGGGTGATGAGTGGGGCAGCACTCTTCATCAAGGACGACCTCAAAATCTCCGACGTCCAGCTGGAAGTATTAATGGGCATCATGAGCCTCTACTCCCTCCTCGGCTGCTACGCCGCCGGCAGAACCTCCGATTGGGTGG
fd_2273	207	ATTGATGTTTAGAGTTTCCATTGCTTTGGCCATATTGAGATGGTTGTTTGCTCGAACAACCATGTTTGATAATTCCTCTCTTTTTCTGTTTTTGTTATTGTTNNNNNNNNNNNNNNNNNNNNNNNNNNNNNNNNNNNNNNNNNNNNGTAGTAATAGATTAAAGCCCTTAGGAGAAAGTTGTTTTTCAGGGTAATTCTACAACGGGAC
fd_2276	213	GCCAGTTCTCGCGCTGAAGGTATGTAATATTGCTGTAACCAAACACAGGTTGCAATCACTGGAATAAATATTATGAACACCTGCCACGCAACCTGCGACATTNNNNNNNNNNNNNNNNNNNNNNNNNNNNNTCATTGAGAAGGCAAATGACCCAACTTGAAACGGAATGTTCAAATCCACTGCACTTTGATCTGTTGATGCTCTATTTAAGAT
fd_2285	214	CCCCCTCTCAACTAGATGTGAAATCATATCCTTACCATACCAAATGGACTGTTTGTGACTAAAAATAACTAGATTTCGAACTGGTGTCTTGGCCTAGTGGTANNNNNNNNNNNNNNNNNNNNNNNNNNNNNNNNNNNNNNNAGTGACAAATGCATAGACTATTAAAAATAAAATAGAAAAACTAGGTTTGAAGGCAAAGGGGACTCTGCGAAGC
fd_2286	1065	TCCCTTTCACCTCCCGCAACTTATTTTCACTAATCCAACAACAAAAAAATGTTGATGGGTTCAGTCGAATTTATTATTTTTCGCATATAAATGACTTAGACTNNNNNNNNNNNNNNNNNNNNNNNNNNNGAGTTGGACTTAGATTTGGTGGAGTATAATTGTAGCTCCATGTTGTGGTTGAAGAGTTATAGCGGTGTAGGGGGCGTGAGTATAAGAAGGGGAGAGCTCAAATGAAAAATTCTGCAAAAGCATTGCCAGAGCCAATTTTGCTTCAATCATAGCAAAGGCTTGGCCTAGGCAGAATCTAGGTCCCCACCCAAATGGATAGAATGCCATATTTTCACCCTCCTTTGATGCATTTGAGACTCCTTTTGAAAATCTTTCCGGTTTGAATTCTTC…
fd_2288	396	GTAAATTTTCTGCGTGCACGGTACAATTTCTTCATGTGTATAGTGCAATTGTTTTTTCACTATATCACTGATTTGCAATTTTTTCAATTCTATTCCTATGACNNNNNNNNNNNNNNNNNNNNNNNNNNNNNNNNNNNNNNNAACATTACTCTTTCTGGGTCATTCATTGTCTTCTCAAGCACAGGAATTATGGAGTTCCTCAACTGACTGGTTACTTGTTTCCTACTTTGAATTGCACCAACTCCAAAGACCTTGTTACATCCATAACCCTAAAATGACTTCAATCAGCATAATAGATGCCTATCCCAATCCATAACTGCCATGAAAAAACAAAATAAGCAAATAAAACAGGCTCCTTTTTAACTACTAAAGAAAACACAACAAAATGAATTCCAT
fd_2292	377	GATAATATGAGAAGAGTAGTCCAAATCACAATTGTAGAATAGCTTTATGTTGTGAGATGAGTAAACTACTCAAATGGGAAAGATGTGTATCAATATTTGAAGNNNNNNNNNNNNNNNNNNNNNNNNNNNNNNNNNNATTCACTCCCTTATTTCTGTTACCTGATTCCACTTTTGTAATGGTCATAGGAAAATTCCAGGAGTTCTATAAGAGACAGTCCACATATTCATATGATGTCTGATGTGTTTGTAACTAAATTGTATGAAATAGTCCAAATNNNNNNNNNNNNNNNNNNNNNNNNNNNNNNNNNNNNNNACAATCTCAGGTAATATTTGTAATGTCTATGCCAATTTTTACATGGAAGCATGGAAGTCAGCAC
fd_2294	175	CCGACCCAACTGACATAACCAAACAAAGCCTGCATATCCATGCAAATATGCCGACATGCCACAATAATTTTTGTTGCATCTCACCTTCATTTCCGAACAGAAGTGATCCATTATTACAGAAGTGATCCATTATTATAACAACTCAACACAAAATTCCATTTCTTACAATCTTCCA
fd_2298	209	AGCTTGCTTATGCATTGCTCTTGTCCATTTAGTTGATGGGACTCCTTGAAAGTTGATGGTTCTAGGTTTTAAATTATCTATCCACTTAATCCTCAAAAGAACNNNNNNNNNNNNNNNNNNNNNNNNNNNNNNNNNNNNNNNNNNNCAATGAAATGCAGTGATCAGTTTACAGAACTTATTGTCTTATCTTGATCTTAAAGAAGGCCGAC
fd_2299	207	GGACCGAGAAGGTGTGAGTGCAATTTCAGAAAATGTGGTAATTGCAGAGGATACGAATCAGTTAACTGAGAATGCCGGTGGAGAGGTTGGAAATGATGGGGANNNNNNNNNNNNNNNNNNNNNNNNNNNNNNNNNNNNNNNNNNCGATCGAGGATCCATAAAAAAAGTGACTTTTCAATCGGAACAGATTGAGATTAGACGGAGGCG
fd_2301	213	GAAGGATTGCCTCTTGAGAATAAATAAAGGTTGGAGAAATGCCTGCACTAGGGACATATGGAAGAACCACATCATGGGTTGTGCACATGCATAAACTTCTTGNNNNNNNNNNNNNNNNNNNNNNNNNNNNNNNNNNNNNNNNNNNNNNGGACATGTGTCTCCCCTAAATTCTAGTGCATATGTCTCCTAGAATTATGCAAATTATAGCGGTAG
fd_2302	752	TTCCTGCTTTTCCTCTTTTATTGAGAACTAATTTGAAGTATCTCACTAAAACCAATTCACATCTCACAAATCAAGATTTTGTGGATTTAACCTAATAAATTGNNNNNNNNNNNNNNNNNNNNNNNNNNNNNACCTCTTCTCTCACTACACTATCCTATGATGACTTGAAGAAGAAACATGAGGAGAGTAAAGAATTCTAACCTCCCCAAGTCAAACAAGACACATGACCAATCTCAAGTCACAGCTGCAATGCTAAATCTGGCTGCTGAGGTGACCCAATACGAAAACTAGAAGAACTCGGCGATCCTGGCGTCTGAAATCTGACATTCAGGTCGGGTTGAACCTGAAGAGAATACTGTCTATGTTGCGATGAAACATTTTCATTATGTGTACTTCTTG…
fd_2303	1259	CACAATTGTGCCCGAAATCGGTACTTCAAGAGCTGCTTACAGGTCAAGCTTGGCTGTTGGTTTTCTCTTTGAGTTCCTTCGTCCCTTCATTGATGTTTGTGGNNNNNNNNNNNNNNNNNNNNNNNNNNNNNNNNNNNNNNNNCCAAGCATTGTCGTTGTCTGCAAAACAGGTGGTGGAATCAAACCAAAAGCACTATCCGGTGGGTGAACCAATTACAAAATCTGGTGCTGCTATCCAAGCTTCTGGTGAAGCTGTCTATGTGGATGATATTCCTTCGCCAACAAACTGCCTTCATGGTGCATTCATTTATAGCACAAAGCCTTTGGCACGGGTAAAGAGTGTCAAAATTAAATCTGAGTCACAACAAGATGGCATAGCTGGAGTTATTTCTTACAGAG…
fd_2304	607	ATTTGTTTCGGTTTAAATTCTAAAGAGAGAGAGAGAGAGAGAGAAATATGTATTTGATAGAAAATTGTTTGAGGGCCTGAAATCAACGGCTCGAATTTGGCTCNNNNNNNNNNNNNNNNNNNNNNNTTGGATTTCTTTTTCTTTTCTTTTTTTTTTCTCTTTTTCTTCCTTTTTTTTCTTTCTTTTCTTCTTCTTCCTTTTGAACATAGAGGCGAGAGAGAGAAACAGAAGCAAGAGGCGAGAGAGAGAGAGAGAGAAGAGGAAGGAAGAGAGAAGGGAGGAGAACAACAGTGATGGCGACAAAGAAGGGAGAAGAACGACGGGCTGTGCAAACGGTGATGGCGACGGAGAAACGGAACAACGGGCTGTGTAAACAGTGATGGCGACGGAGAGACGTGG…
fd_2305	187	GCCCCACAAGTTGATGTTTGCTGTGGATCGGATTTCTCTTTAGCGGATCCAGATTTTTCAGATAGGATTCTCGGATAGGAAGTCTGATCCATTGATAGGACTATGAAGTTCTCAAATCAAACTTCTTGCATATTTGATATTCTTTTTACAGCTGTGTGCATATTCTGAATAAAATTTGACAAGGCTG
fd_2306	211	TACAAAGTTGCACCTTTTTGTTGGTCAATGTTGGCAGGAAGTTATTAGTCCATGGCATGTTGCACAAATTGGCATTCATTTGAATGTCAATTCCCCAGAGCTNNNNNNNNNNNNNNNNNNNNNNNNNNNNNNNNNNNNNNNNNNNNGTCAATAATGGACAAGCACTAAAGGAAGTGTCATTCCGTCATTTTTTTAATCGAATACGCTGGGG
fd_2307	552	CAAACGCCCGTTGGGAGAGAGAGATGGCTCTCCTCTTCATCCACACCCCTTCTCTCTCCTCTCTCTCTTCTCCTTCTCCTTCTCCTTCACCAACATCATCATNNNNNNNNNNNNNNNNNNNNAAATTTTCCCATCACTGCAAACCCATTCTTCAGGTTACGCAAGGAACCCATTGATTCTCGCCCAAAACTCTGTAATGTCCGCAAAGAAAGAGTTGTTTCGGTGATTGTTAAGGCATCTTCTGATGTTGATGGTGTTGCTGAGCCTCCATCTCCGTCGGAAGGCGAGGAACAGGCTGCTGCTGTTCCAGTTGAAAATCTGCCATTGGAATCGAAGCTGCAATTGGATCTTGAAAAGAAGACGAAGTTTAAATTGGCTAAGAAGATTCGGCTTCGAAGG…
fd_2309	186	GATTGTGATAATATTACCCGTTTTTTGATACTTGCAAGAGAACCTATAATCCCAGGAACGGATAGACCTTATAAGACGAGCATTGTCTTCACTCTAGAAGAANNNNNNNNNNNNNNNNNNNNNTTCAAAGCTTTGGCTGTGTTTGCTTTGAGGGGCATTAATTTGACAAAGATTGAGAGCCGGCCG
fd_2310	253	CTAGGAATCACATCTTGACATGTGATCAGTAGTCACTCCACTTTTAGGAATCACAATGTCTTGACATAGGATCAGTAGATTCTTTCATTATTAGGAATCATGNNNNNNNNNNNNNNNNNNNNNNNNNNNNNNNNNNNNNNNNNNATAACTGCATAGCTAGTGATCTAACACTTCTTAGGAATCATGTCTTGCACGTACTAGGAGCCACAAATTTAAGAATATATTCAGAATTATAAAAATTCAGAAAATATAT
fd_2311	496	GCACAAGTAGGGGCTGTAGATATGAAACAAGCACACCCAAGGCCGACGACAAGTTGAGCAGCACTAAGCAAGACCACACATGTCGCGTTGAGTGCACAAATGNNNNNNNNNNNNNNNNNNNNCGAGCGAGGCCAGAAGCAGCAGTGGTGCCGCAGCAGAGTTGGTGACCACACACAACGTGTTGAGTGGGCAATGTATGTGGCTGGCACTAGGACAACAGCCAAGACCGGCCGACAGTGGGTTAGCAGGGAAGTGGCAGCAGAGTGAAGCCAACAACGAGCGACGCTGGGCAGTCGAGGTCGAAGTCGGAGGTGACGACGCAGCAGAGCAGTGACGTTGCAGAGAGGTTGGCGTCGGTGCTGGTCGGCACACATGAGCTCCGGAGTGTCTGGATCTCTA…
fd_2313	219	ATCATGGCCCTGATGTTGATGATGAATGTCGATCGCTGGTCCTGATGTTGAACATTACGAACATTACGATCGCTGATGAACATTACGAATGTCGATCGCTGANNNNNNNNNNNNNNNNNNNNNNNNNNNNNNNNNNTGAACATTTTGATGAACATTACGAATGTCGAACGTCGATCGTTGATGAGCATTTTGATGAACATTACGAATGTCGATCGCTGA
fd_2314	210	GAGATCTCGAACCCAGACATCACAGATAACTCACTTTACTGACCACTTGGCAGAAGCAGAAGCAACCATTTCCCATTAACAGACTCAATTTTTCACATTCATNNNNNNNNNNNNNNNNNNNNNNNNNNNNNNNNNNNNNNNNNNNNNNAATGAATTAGATAAAAAAGCATAGCAAAGCTGTAAAAATTTCTGTAATTTTTGAAGTGGAGG
fd_2319	1572	TCTCCCTAAGCTTCCCTATATTCAATACCGGCTTCAGCTTCAGTCAAGCCATTATCATTCTCACTTAACAAGTAGTCACATAGCTCTAGAAGCTGATCTGCANNNNNNNNNNNNNNNNNNNNGTTGCGACCATCGTTGTATTTATGAGCGTTGTAGGTGATTTGCCAAACATCGTGCCTGAACTCCTCTCTGCTCTTGTACTCCAACCTCCTCACCTTCTCCTCGACAGATCCATGGGGTGTTTTATGATGTCCAAGTAGTCGGGTGCTTCTTTCTTAGACACGGGTTTTAAGAAGAGGTAGGACACCTCGTACCTGTCCTTGAGGGTTTCCACAATGCTCTCTAAAATGTTGGCCAAACCAACCTCTCCTCCCTTACGGCGCTTTGTAGCCGGAGCAT…
fd_2321	238	CAAATGGGTACCTCCTTGAGGACTCTTGTATATTTGGAGCAGAGGTTTTTGTCATCGAATATGCTGGCAAAGGAGAGTGTATGTCCATGATAAAAGTACCTANNNNNNNNNNNNNNNNNNNNNNNNNNNNNNNNNNNNNNNNNNGGTTGATAATTTTTCAACAATTACTGATATTTTTCTCTGCTCTGATGAGTTTAAAGTCGGGGAGCGAAAGTGGAAGCTAGAGCTCTATCCCAGA
fd_2323	227	GTTTTTTACCTTATAGTTCTAACATGCTTTAGATGGTCACTGGTTTGTCAATCTTTGTATTAAGCATTAGAGTTGGATTTTTCCAGTGTTTAAATCCCATTTNNNNNNNNNNNNNNNNNNNNNNNNNNNNNNNNNNNNNNNNNNNNNNNNNTTGGGATTGAAATTTGGAAACTATGTAGTTTATTAGAATGTAGTTTGTTTATCAATTGGCAGGGGTTGTATTTTCC
fd_2329	209	CGCAGAGAGAAGCGATGTTGTTTTGTACTTGTATTCACCTCCAACAACAGGCATTGACACACCGGGCTTTGCTGGATTCTTGAAAGCGGGCACACCTTCGACNNNNNNNNNNNNNNNNNNNNNNNNNNNNNNNNNNNNNNNNNNNACAAAGCAGTCATTGGAAGGTTTGTGGTAGTTATGAATCTTGTCATCTTGTTTGGTTACCGGCC
fd_2331	199	CAGGGGAAGAGAGTGGAGGGGATGTGTGTGTATAATTTTCTGATGTTTAGAGAGATTACCTGAGAGCTGAGAGGAGATCGTTGCAATTGTGACTGTGTGTAGTGACTGTGTGTAGCGGTGTGTGCGGTTTAGGGTAAAATAGAAACCGCACAGCAGGTGGCATATTGACAAAATTTTCATTAGAAATTGTCATTTTTCT
fd_2332	203	TTCTTCGAGGCATTCGTTTTACTCGGAAACCCTAAAAAAAAATTGATCACAGCAACAACAATCTCATCTACATTTTCACATTCTCACTTCACAAATTCCCAANNNNNNNNNNNNNNNNNNNNNNNNNNNNNNNNNNTCTTTGTTTACATCAATGTCCGAGTTAGAGCTCATGGAATTTAAATTAATCTCTTTTTCCTCTGACC
fd_2338	202	CCTGTTCGCTTCGCCCGTTCAGAACCAGCAAGGTCCACTAAATGCAGTTTTGCAGACAGAATATCATCACCACCATCATCTTGAGTAGCCCCAGTTGGACAANNNNNNNNNNNNNNNNNNNNNNNNNNNNNNNNNNNNNNNTAAATATAGCATGTGAGCGACTTGATTGGCTATTCATGTTAGTGCTCCCAGTAGCACGAGC
fd_2340	483	TTCCAAGGTGTGCAGTGTATCAAGTATTGTTGTCGAAAGGTTTGATTAAGAACAACAATTTTAACTTGACAAATATGTTGAAGAAACCTGAACAGTGGTTCCTNNNNNNNNNNNNNNNNGTTGTCAACTGTCATCAGGAAGAAGCTCCTGAGCTATTGAAATTGTATAAGGAAAAATTGGCTGTTGCAAAGTAATTATGGGTATAAGGATGAGTGTGGACTGGTTAAGGATGCCTTCNNNNNNNNNNNNNNNNNNNNNNNNNNNNNNNNNNTCTTTTGCTTCTTGTAATTAAGCTCTGTTTATTGAATTATCTCATTGTGAATACATGGAGGCCATGAATTAAAAATTGTCATATGTAGGCAAGTTTGAGTTCTCTTTTTCACTCTGACAAATGAGATT…
fd_2342	733	GAACAAGCCCACAAATCCAAATCCTAGAATTAGCTGGAATAAAGAAAATATTACCAAAACCCAGAACCCAGAAGTGTCGGTTTAGGATCANNNNNNNNNNNNNNNNNNNNNNNNNNNNNNNNNNNNNNNNNNNNNNNGAATCCAGAGACCTAGCTTGAGCTGAAGTACACATAAAATTGCAAAATTGCCAATAGAACCCTAAACCCAGAAAAAGCAAAAACCCATAAACCAAAAGCAAGAAATCCATGGGCAAAAATCCATGAACAGTTACATCAAGAAAAGAACAGATTCCAATAAAGCTCTCAACTTTTTCTCAAGAAAAAACACCATCACCACCGAAAACAGAGGAAAGAAGAAAATAGAAGGATAAAAATAGAAAATAGAAAAAATAAAAATAAA…
fd_2343	215	CCCCGTCATTGCCGCTGACAGTAACAAGGTATCTTTGTCCAACCAAATCCATTACATGGCCATATCGCGGCCCAGGACCCTGTCCTTGAACTACAACTCTGTNNNNNNNNNNNNNNNNNNNNNNCAAGTCAAGCACGTAGAGGTCATCTGTTGAATGCCCAGCAGGACCTATTCCGCCCTGAAACACAACCATAGTGCCAACAGCTGCTGCTGTG
fd_2344	214	GATGTGGCCTAAACCTATGCCACAAATATCTTTGCATTGTGATACTGAGGCAACGCAATCACGAGTATACAACCAGGTTTACAATGGTAAGTCTAGAGATATNNNNNNNNNNNNNNNNNNNNNNNNNNNNNNNNNNNNNNNNNNNNNNNNCCATTGGATGTGTAAAGTCAAGTCAAAACTTGGTTGATCCTTTAATAAAAGATCTTGCAAGGGG
fd_2345	203	GTGTATGTGTGTGTGAAAATGACGGACACAACAGACGACATAGCAGAGGAAATCTCGTTCCAGAGCTTCGAAGATGACTGTAGATTACTCGGCAGCCTCCTCNNNNNNNNNNNNNNNNNNNNNNNNNNNNNNNNNNNNNNNCATGGAAAAACTCGAGCGCAATCGAGTCCTCGCTCAGAGTGCTTGTAACATGAGGCTGGCAG
fd_2346	378	CAGCCATGGCCAAAGAAGTCCTCCAAAAGCAAGATCTCGCCTTCTCCAACCGGTCCATCCCCAACGCCCTCCACGCCCACGAGCAGTACAAGTACTCGGTGGNNNNNNNNNNNNNNNNNNNNNNNNNNNNNNNNNNNNNNNNNNNNNNNNAATCCTGAATTCGAACATATTTTCGGGCAACAGGCTCGACGCCACCCAAGAGTTGCGGCGGCGGAAGGGGGCGGGGGCGGGGGGGGACGCCCCAAAAAAGAGCGGAGAGGGGGNNNCGAAGAGGGTGTTGCGATGAATATTGGGAGAGCTGGTTTTAGGACGTCGATGAATGTGTTGTCGAATACTATTTTTTCGGAGGATTTGGCAGACCCGAGGGAGGATACGGGG
fd_2347	467	GATTCTCATCGTCAATTTAGGTTTTTTTTTTGAACCGAGAAATAATTTGTTCCAAAAACAGATAAAATTATAAGATTGTGATTAAGCTCATAACCTAACCTTNNNNNNNNNNNNNNNNNNAAGCAGAATTCAAACATTCAGACAAGACGCAAAATCGATCAAACCATATAAAATCCATTCCATTAAAGTCAAAATAAAACCTAAATTGACGATGAGAATCTTAAAAACTACCGCGATCGCGATATCATCATCACCAGCTTTCAATCACCACCAGCCTTCTGGTAAACGTAGGTGAGACCACACTTGCCACAGTAGTGACGGTCGAAGTGATTGGCCATGAACGTTCCAGCACCGCACTCGGCGTTAGGGCACTCCTTCCTCAGCCTCTGGACCTTGCCG…
fd_2348	200	CGCATGTTTGGCCTACAATCCGTCTATCTTGACTTGTTTGTTTGCAGATAAAGCATGATATACTCGTTGTAGTGTGATGTCCATTTTCTTGCTTCCTATATANNNNNNNNNNNNNNNNNNNNNNNNNNNNNNNNNNNNTCTATGACCTTGGGAAAATATTAGTTGCATGCCAAAAATTGTGTTTTAAAGATCAACAGGGG
fd_2352	206	GCTCACCTAGGAGATTTGCATAAGCTAAACCTCAGAGGTAAGTTAGAGATAAAGAATCTTGAAAATGTGAGACATATCTCAGAGGCACGTGATGCAAGGCTANNNNNNNNNNNNNNNNNNNNNNNNNNNNNNNNNNNNNNNNNNATGATGTGGATGCATCTTCTAAAATATCTAGTGACCTCCTTTTAGAAAGCTTATGGCCGCAC
fd_2353	192	GACAGCGTTTCTAAAAACGCCACTATCATACTAACGGTTGGAATTTTTAAAATTTAAAAAACCTATGACAGCGTTTTAAAAACGTCACTAAACCCATAGTGAACCCATAGTGACGTCACAATATCATCATAAAAATGAGATTCCAACCAACCTCCACCATTTTGCCAACATCTAACCACCAACAAATCTAAG
fd_2354	240	GAGAGGAACGCAGCAAAACCCCTGTCTGAGGCCCTCGAATCACACATAGATCCTCACCGGTGATTTGTTTCTTTAGATGCAATGATAGAAGGGGCACGCATTCAGCTTAATGGGTGGCAACGGGCTGCAGTTGCTCTTGGTTCAGCNNNNNNNNNNNNNNNCGAAGAGCAGATTTGATAGCTGCTTTGGGGGAGACAACTGGGAAGCCTGCTTTTGAAAGGGTTCTAGAAAGGATGAAGA
fd_2355	711	AGAGAGAGACACCCACACTAACGTTAAGTTGTTGGGGGCGGGCCATCCCGCCATTAATGCCCTTTCCACCCTCCCAACCTCTCTCTCTCTCTCTCTCTCTCTCTCTCTAAACTTGTGATCAGTGTAGTTCTACCACACACATAGGTCCACCCTTTCTCTCCCTCTCTCACCCATTTCGCGTGAAATGTCTCACATAGAAAGAGAGCTACCGCACAAAACATAGTACAACTAACCCATCCCTCACTCTCTCTCTGGTTTCTTCTCTAAGCCTAGCCTTTGATTCCAGACAGAATAAGAGTTCTGTAGCTGAGAAACCCTAATTTTTGGAGGATCTGGTAGGGTTGGAAATTCTGGCGAAGGGAAAAAGCGAAAGCGTTTGTTCTGTTTCTTGGCTTTGGT…
fd_2360	205	AAACAACCTCTTCTGTTTCCGTCTGTCTCAACAATGTCGAAATCGAAATCGAAATCGAAATCCCTCGTCTCGTGTATCTCAAGTCTCAACAATATCGAAGTCNNNNNNNNNNNNNNNNNNNNNNNNNNNNNNNNNNNNATCTCTGAGGTTTTGATTCAATTGTGTATCGAAATCCTGGTGGTCTCTAATTACCAATCTACCAACA
fd_2363	212	TATCCCCCAAGCAACCATATCTGATCATCTATATGAGAAAATAACAGATCAGATCATAACTCAAAACCCTGAATCAAATCAAAGCATGAATGAACCTGTTTCNNNNNNNNNNNNNNNNNNNNNCGAAGGCCATGATCAAAGCGCAGTTATCGTCGTCTTCCTCTAGGGTTAGGGTTAGGATCCGATTTGGGGTGGTTCGTTATCTGAGTTTG
fd_2365	1365	AAGAACTTGCATGTCCTCAGTCAGGTTGAAGGTGTTGACCTCGATATGTATAGAGATACTGTTCTTCCCAGAGTCTTGGAGCAGGTTGTCAATTGTAAAGATNNNCCTTGCTCAATACTATTTGATGGATTGTATAATTCAAGTCTTTCCTGATGAGTATCATTTGCAGACTCTTGAGACATTGTTGGGTGCTTGCCCACTGCTTCAGCCCTCTGTTGATATCAAGANNNNNNNNNNNNNNNNNNNNNGAAAGGCTTTCAAATTATGCTGCGTCAAGTGCAGAAGTTTTACCTGAATTCTTGCAAGTAGAGGCTTTTGCAAAACTGAACAATGCCATAGGGAAGGTGATTGAAGCACAGGTTGACATGCCTATTGCTGGAGCTGTGACTTTATATTCAT…
fd_2367	249	ATCTCAGAGCACGTTGAATCCTTTAACTAGCAGTGGAACAGTACTAAAATTTGGTCCCGAAGGACATTTATGTGAATCCATGACAACTGTGCTTCATCTCAANNNNNNNNNNNNNNNNNNNNNNNNNNNNNNNNNNNNTTTTGGTTCGTCCAGAGATAAAAGAGAGGACCCTCCCTCATGTGGTTCTTCAATTACAGCGTCCAGTATCCAGGAAAATCTGGGAAATGTGTCCTGGAAACTGGTTCTCTT
fd_2369	684	CTCCCATAATTGTAAAGGCATCATCTCTCCTAAACCTTTGAACCTCTGAATGCTATATGATGCATTTGGAGGGAACGAATTCTGTAGTCGTTTCAGATCTGCNNNNNNNNNNNNNNNNNNNNNNNNNNNNNNNNNNNNNNNCTTTCAACCTTGTACAAAGGTGGGACACCAACATAAATGTATCCTTCATCAAATAAAGCCCTCTGATATCTAAAGAAAAATGTCAATAGTAATGTTCGGATATGAGCGCCATCTACATCAGCATCAGTCAAGATTATGATTTTATGATAACGGAGAGCCTCCTTTTTAAAATCTTCTCCCTTTACTCCAAGTCCCAAAGCTAGAATAAGATTTTGAATCTCTTCATTCTTGTACATTGCTGCTTCATCCCTTCTTTCA…
fd_2371	201	TGCCAGGGCTGACGGCCACCGTAAGAGGCGGTCTTCCTGTCCTGATTCAAGAAAGGAGACTCTCTCCTAATTAAAATGAATGGAGTGGTCAGATTGGCTCTANNNNNNNNNNNNNNNNNNNNNNNNNNNNNNNNNNNNNAAGATTTTGAGGATTGTACATAATTTGATTCAAATATAGCATTTTAATATGAAATTAAGGAG
fd_2375	1118	CCCCTACTTAGTACTTTCCAAAAACAAAAACATATTACAGATCCTAATTTACTGAAGAGCAGCACACAAAGGGTACCCAATATGGTCTCCCCTTGACTTTCCNNNNNNNNNNNNNNNNNNNNGTCAGACAGATACCTTGCTGGAGAATTCCATTCCTTCCCCACCTCTCTCTGAGTGGCAACCTGATTGGCGGTTGCTTCAGGACCCAGAATTGAATTCACAGTTGCGGCTGAGCCATCATTGCTTTTTGTCACAGTCGGAGTTTGTTTTGGGATAGGGGACTTCAGTTTGGTTTCAAGATTGGCTTCACCCAGAAGGCTTTTCAAAGGAATGTGTTGTTTCCCAGTGCTCCAATTTGTTACCTTGGCAATAATCTCTTCATTTTTCTTCCTTCCTTGT…
fd_2378	1221	GGGTGTACAAGTCCACACTAGAAGAATGGCCAAATTAGAGAAATGAGAAAATTCAAGTTTGAAAATTCACATAAAAACAATATTGAAAATTTTCTGAAATTCNNNNNNNNNNNNNNNNNNNNNNNNNNNNNAATAAAAGAGAAAATGAAGGGCTATAGAGTAATTGGAACGCGGAGTCCATCATAGCTTAATTGCACATCAAGACCCTCAGTATCCATCAATTTTATAAGACCTTCATTTACTTTTTCATGATCCATCAGATGCATCATACCGGTGAAAAGAGTTCGTTTCGGCTGGATTTTTCGAACTTCCTCGAGAGCCCTTGGAAGTCCAAAATGTGTCGAAGAAGATCGATCTGGCCTCAATGCATCCATGATAAGAATTTCACAGTCCTTCAAA…
fd_2379	507	TGCTCCAATGGGTTGATGATTGAGTACTGATAGAGAGAGATTGATTTGGTTTTGGAGCTCAAATCAATGGTACGAATCAGAGGAAGCAGAGGACGGCTTGTCGGAATAGCCATCGTGTTCCTCATCTTCACCCTTCACCCTGAATTCGTGCTGGAATGCGAAACCCGGAAAATCCACCGACCGAGGTGAATCCGATGCCCGGGAACGAGGATGGGTGGATGGGCAGGCTTTGATAGTGGTGGTGGTGGTCGGCGGCAGAAATTGACGACGGGTCGATCCAAGCACGAACTGATTGGGGGTTACTGGACTNNNNNNNNNNNNNNNNNTGAAAGAAACTGGTTTTGGCTGAACAACGGTTGCAGCAACTGCGGCGTTGGCGGCGAGTTGAAGATAAATCCA…
fd_2381	261	TTCAAAGCAATTGAGTCCACAAAATGATACATGCATTGCCATATTTCTGCTTGGCCGCGTAACATGGCTTCTTCTTCGTTCGCCATTCTCTCTCTGTCTCTGTGTCTGTGTGTGTAGAGTTCACTGATATCTGTTTCTTTGTTGCTGCTATTTNNNNNNNNNNNNNNNNGCTTCCTTTTAAAGCCATCAACAACATGTTAATGTTTCTTTGGTTAAAAAACCATACACGTACGCTTTTTTAAGTTTGAAAGAAAAGGTGGG
fd_2382	191	ACAGAGCTGAGCCCCTCATTCACCATCAATCTTCAAACACAACTTCACCACTCCATTCCCTTCCCAAAAGGCAATGGTCCAATTTCAAGAGGGTGTAACCATATGAAGTCCGTGAATCACTGATGTTTGAACAGCACATCTTTTGAGGAATTATTCGATGGTCCAGAAAATCCTTATACAGAGGAGGATTT
fd_2385	544	CTGGGTCATGAATGGTGAAGTAAGGCCTGAAATCAACACTGCAAAGGAGCGGTGCAACCAGACTAACCAGAGCTGTCACGGCCTCACAACACTGGGGAGGTGNNNNNNNNNNNNNNNNNNNNNNNNNNNATAAGTAACAACTCCCATAACAACCAAAGCTGTAACAAAAGCCCCCGATATATACCAAAAATATCCGAATCATGAAAGAGACCTTGCGGAACCGACTGATTATTAGGAAGAAAAGGAGCCATTGACGAAGCTGACTCTTCAAATGTAATTCCCCCATCCGAGGGCAAGCTATGAGCGGGCGGTAAGTTCACTTTTAGTGCAGCATTCCCAATTGGAAGCTCCATTAATTTCCCAGGTATAGGACTAGGCCACATTGATACATAAGCAGCA…
fd_2387	162	TCAACATCAAACAAAGCAATTAATCCAGGCTTCCTTGCTGCCATTTTAGCTTACAAAATTTCCTCAGCAAAAATTGGTGAAAAGAATGAATCTTTAGTGTGGCTTCCTCTGTTGGGTCTCTGAAACTATAAACGCACAAATTGAAGCAGATCTACAATGGAG
fd_2389	213	GCAAAAGGTGGTGGTGTCAAAAGAAATCACTATGAAATCCCAAATGAAGAAGCAGAAGAAACACTACCCATCTTGGCAAGACCTAAACCCTTTCATACTCTCNNNNNNNNNNNNNNNNNNNNNNNNNNNNNCATGACCAACTCTTTGGCCCACCTTTTGTTTGCCATTCATGGCTCTCATCAACCCTCCACGCCCTCTTCCAAAACTCCAGCC
fd_2391	340	CTCTCTCTCTCTCTCTCTCTAAAAATCTCTCAGTTGTAGAGCCTTTGCTCTTTCTCTCTGATTCTTTGTTTTATCGTTTGAGCTATATATATATATATATATATCAATCAACATGAGTGCAGTCGTGGTCGAGATTGAGGGTCAACAGCTTACCAACGACCTGGACAATCTGTCGGTCCAAGAGCAGGTTTGCCTTCTCGTAGATCTTGTTTGGTTCCCGAGAAAAGTTAAGGNNNNNNNNNNNNNNNNNNNNNNNNNNNNNNNNNNNNNNNNNNCTTTAATAAACTAGAATTGGGTCGAATACTTGGGTTAGGTTCAGTTTAGTGGAATTTTGGGGGCG
fd_2392	209	GCCACCGGTGTCGCCCCTTCCATGCTCTGAACTTGGTTTGTCTCCCCAATACCTTGTTTCTTGTTCCAGTAAAAAGCTGCACTAGCAGTGATAGCTATGCAGNNNNNNNNNNNNNNNNNNNNNNNNNNNNNNNNNNNNNNNNTTGATGAGTATGAATACACTTTATTGGTGTTATGATCAATCGGGTATATGTAATACCGGGTCAAAAC
fd_2393	202	GTTTTCCTTTTCCTGAGGTGTTCCTTTAGTTTGGTTGGCTTGAGAGATAAAACAGCTGACCAGTGTGGCTGTGCAAATCTGAAGAGTTGCTTGAAATCTGACNNNNNNNNNNNNNNNNNNNNNNNNNNNNNNNNNNNNNNNGTTTATCAGAGCTTTATGGGTGGCTTCAAGGGCATCTTCCAGCTGAAATGTTCATAGGCTG
fd_2401	815	CTCTTTTGCTGCAGACTCCGTTCTTTTCTTGATCTTGACTTCCTCTGTCTGTTTCAGAGATATTGAATGAACGACGTTGATGAAGCTTTTGATGGCTTCGGANNNNNNNNNNNNNNNNNNNNNNNNNNNNNNNNNATCAAGGGCAAGTTTCCACTCATCACAGAAGGCAAACACCTCGGACAGTTCTCTGTTGTTGTCGTTGGTTTCTTCTCTGTTGACGTTGACGGAAAGGATGGTCAGCTTGAACCAGCCATGGAGGGAGCGAATGAAATCCCTTTGGAATTTGATTAGGCGGCAGAAACTGGAGTGCCAGGCTGAGACAGCAGACTCAAGGTCACGAGTTGCTTGTCGATGCAGATCAGAGGTAGACTCGCCCTTTGTTGATCTGTTCACAAGGCC…
fd_2402	204	AGAAAATATAGTAAGCCCCCCACAAATTTGGCAGAATTACATTGGCTTCCCTTAACGTTTTAAATTGCATAAAACTTAGCCCTCTTTTCCTCAGTAATTTGTNNNNNNNNNNNNNNNNNNNNNNNNNNNNNNNNNNNNNNTGAAATGTATGTTTTACCTCGTTTAACTTTTTGTGCTCATGCCTAAGAAGCACGGATACCGACA
fd_2404	1119	CCCGCAGCAGAGCAGTCAAAAACATATATCGATGGTGTCTTCAACCAGGAATCAAGATCACTGATCGGTAATGGGATATATTGTGTATAACTCTTGTTGAACAGCCAAATTTCACCATTAGCAGTTGGCTTTGGCACACCATGTCCATTGTAATGAAACAGAACTCTTTCAGACTTGGCATATTTGCGACACGTAGTACAAAGTTTCTTCACTTCTTCCACGGTGGGATCTAATTGGATCTTGTAGCGAGCCCTTGGTTGCCACCTCTCATACTGAAGACTCAATGTTTTCCCAATAGTTTCAAGTGCTTTTTGAGGGGCCATAGCAAATGGATCTATCCAGCACTCCATTCTGGCACAAGGAGATATCTTAATTACATCAGGTGGGTCAACACTAATG…
fd_2407	1243	GATACAGAGTGCTGGTGAAGAGCGTGGCAGTAACTACAGTGACTCTTGTTTCAATTTGATGCTTTATATACAATGCTCTTTTTACTGAATGTAAAAGACATCNNNNNNNNNNNNNNNNNNNNNNNNNNNNNNNNNNNNTTTATCATCTAGAGAAAATTCATGATAAGAACTCGAAGCTTCACGTATTGTTGCAGGGATAACACAATTCTGACCATCCACAGCCACCAAGACTTCAAAGCCACCTTGATCGATGAAGAGTTACGGGGACTAGCTCTCGTCATCAGAACTTGAATTATCCATCCGAGGATCCCTGATGGCTGGAAATATTCGTTGGCGAACATCAGGCAAAGAAGGCTGACGAGATTCAAAAGAAGTTGATGCTGCTGATGAAGTCTCTTT…
fd_2409	494	GGTTTGAGTTCAGTTTCTGATGAGGGAGGGTAGTTCTGAGTTCACCAGCTCGGCCAAGATGAAGGGGCATTGTGGGCTTGTTCATGACATTGGTGTTTGAGTNNNNNNNNNNNNNNNNNNNNNNNNNNNNATGTTCAAAAAGAACAAGAACAATACAGAAGAAAGTTTCCTTCAACTCTTAGTACTTACAGATGATTTTTTGAGCGTTGGAGATTCTTAGTACTAAAAAGACGATTTGAGTGTTCCCGTTATATTCCAATTGCTCTCTATTCAATGCTTTTGCAGGAGCTCTTTGATGCCATTGTAGGGGAGGCGTAGCAATTTGATGATTTTTGTGAATGTCGTAGATTGTTTTATGACTTTGGCATATCTTTTTGTGTTGTATTATTGGGTACAATT…
fd_2410	195	TTGTTGGGTCCACTCTTGGAAAGACAGCTGCACCAACCAATATCCAGATAGATAATGCTAGGGATACCAAATTTTCTACCAAACAAATGACCAAATGTCTCATATAGGGGTGGGATCCGCAATTCTGTAAACCTCACGACTATGTGAGACATTTGATCATTTATTTGGTAGAAAATTTAGAACCTATAGCATTTT
fd_2411	209	CTTGAAATTTGGGGCGTTACATCCAGGGCTTGAACTTAGGCTTAAGAATCACTTAAAACCGAGTCTGGATAAGAGAGATATGCCTATTTGAAGTTGGCTGAANNNNNNNNNNNNNNNNNNNNNNNNNNNNNNNNNNNNNNNNAAACTGCATGTGCGATTCAAGGCTTCTAGCAACAGATCTGAAACTTTGCTTGTTCTGAAATGGTTTC
fd_2412	1199	TGAGGATTAACGATGTTGGCCCCAGCGAACCCAAGCGAAACAACACGAACCATGATGATCGTGATCGTGATCATGAGAAGAAGAAGAACAAGAGTCATCGATNNNNNNNNNNNNNNNNNNNNNNNNTTACTTGAAAGCTGTGGTCAACAAAGTTGCTGCGATTCTGCTCTGCCAAAGAAAGTCCAGCTCTAAGGAACCTAGATCCGATGCTGTAATGGGAATTAACTCTTCAATAGATAATTCTACAGGAAGCAGCAGGAGTCAGATGAGATCCAAGTTTTCTGATTCCAGTGGTTCATCAGTTGCCACAAATGGACAGGTTGGCACTGTTGCCTTTTCCATTGAGGAAATTTACAAGGCAACAGATAATTTCTCCACGGCAAATAAACTCGGCGAGGG…
fd_2416	203	AAAAAAAAAATGATTTATTTATTACAACAATGTTACATCTATACGAAATTTCCCTCGGAATTTCCTCCAAATGTGCGGTTAGAATCATTTTTTTACCGGTCANNNNNNNNNNNNNNNNNNNNNNNNNNNNNNNNNNNNNGAGGGATTTGGACGGAAAAATTATATGGATGAATCATTTTTGTACTTAAACCAAAGAGAGAACC
fd_2418	207	GTTTATATATGACTCAATTCAACTACATTTTAAAATTTTAAAACTCTGTTAACACACCTTTGTTCAATACTGTATTAGTCACTATTTTAAATTCTATTATTTNNNNNNNNNNNNNNNNNNNNNNNNNNNNNNNNNNNNNNNNNTAAAAATTTCAAATACGAATTAATATCGAGGCTGGCGGTGGTGTTGCGGTAGATGGTGGCGGAA
fd_2419	206	GTTGAGGTAGATGCACCGGAAAATTAGGAGAGAGAGTTAAGAATGATGGAATTTGTGAGATGTAGAAATAATGCCATTGAAGATAAAAGAAGAAAATTCAATNNNNNNNNNNNNNNNNNNNNNNNNNNNNNNNNNNNNNNNNNNCAATTATTGCCTCAGGAAGAGTGACCCTATCCATATTGAGGGTAATGCTAGAGGACCAGGGA
fd_2420	210	TCGGCATTCGCTTGGAGGAATCGCGAAGACGTATCCACATGCCACAGCTCGATCAACCCCCACACTAGATCACCTTAGATCATCCAACGATCGACGATCAAGNNNNNNNNNNNNNNNNNNNNNNNNNATTACAAGCGAAATCGCTCTCTTACAGTCAAGTCCTCCCCTGCTCAGACTCCGAACCAGATGAAACCTCGCTAAGCTTTCCTG
fd_2421	240	AAGGAAGAGTGGGAAAATATTGGGACTTCCACAAGAAGTGGATCTGCATTGACTGGAACTGCAGCAATGGGACATATTGGACCAGTTATTGGACTTATGGACNNNNNNNNNNNNNNNNNNNNNNNNNNNNNNNNNNNNNNNNNNTATCCCTTCCTGGGGTGAAAAGGGATGAGAGAGAATTTAGTTGTGAAGTTGAAAATGATGGCAAAGTATTGATAAGGGGAGTGACTACCACCGGTG
fd_2422	214	GAGGAGGAAGAAAAGAAGGAGAAGGAGAAAGTATAGAGAGAAGGAGGACGCCCCCAATCTCCTCCGTCACGGCCACCACCACCACAAACCCCCCTCTTTTCANNNNNNNNNNNNNNNNNNNNNNNNNNNNNNNNNNNNNNTTGCCATCATCGAATCACAACCGTCAAATGCCGTCTCTGATCTCCGATGCTTCTCCACCACCCGACCACAACCA
fd_2424	282	GAGCGGTTGAAGGAGATCGAGGCACAGCAAGAGGAAATGGCAAAGGGGTGGCCTGAGAAAGTGAAGGCAGCAGTCCATGTACATGAGCTTGTGCTTACACGANNNNNNNNNNNNNNNNNNNNNNNAGAACAAGGGCAGGTATGGTCTTTCTATTGTAGGAAGTGTGATTTTGATCTGCATCCAAAGTGTGCATTGGAGGAAGCAAAGGGAACCAAAGGCGATACCGAAGAGGTTGGGGAGGGAAAGAAAGGCGAAGAAGGATGGGTTTGTGATGGAGAGGTG
fd_2429	366	GCAACTTACTACTAAAAAGGGACAGGTCTACAGTATGCTTCAAGGAAAAAGAGATGTTGATACTGTGTTAACAATGGGTATCATGGAAGATGTTAGTATTGTNNNNNNNNNNNNNNNNNNNNNNNNNNNNNNNTTTAACAATGAATGTTGTTGAACGTGTTAGTGGAGGCTTCTCTGCTGGTGGTGGGATTTCAAGTGGGATAACAAGTGGCCCTCTATCAGGACTGATTGGAAGCTTTGCATATTCTCATAGAAACGTATTTGGGAGAAACCAAAAGCTCAATGTTTCATTAGAGAGAGGGCAAATTGACTCAATATTTCGAATAAACTACACAGACCCATGGATTGAAGGTGATGACAAGCGGA
fd_2431	358	ATCGACGAAACACTCCAACTCGCATAGGAAGGTTGTCGAACTCAGGAGACAGAAGGAGCAACAGCTGCTCAGTCAAAGCTCAGGTTTTGGCGTATCCAACGGNNNNNNNNNNNNNNNNNNNNNNNNAAAGTGGCCTTGATTACAGGCATATGTTGGAGTATTAGGGTGGAACTTTTGAGTTTTGATATTCGAATTTCTAGGGGAGTTGAAATTGTTTACTAATTTCCAAGATTTATTTTATTTTATTTTATGTAATTTGAGTCTTTAAGAGAACTGAAAAAAAGGAATGGAGGGAGAAGGTGGTCAATTGGTAGTAGCCGGTCTAATGTTCTCTAATTTTTCTTTTGTTATCAATTGG
fd_2432	220	ATTATTAATGGGGTGATTTGAGTGCTTCAACTTGTGACTTGCCACGAGGACCCTTTGTTCTGATGAACAATCTGTACTTATTGAATGTCATCGCCGGATACANNNNNNNNNNNNNNNNNNNNNNNNACGAGCTCACTGGCGGGTTCAATGAGAATGTTGCCATTAGGGTTGTAGAAGAAGGCAAGTGATAGTCTCTCTTTGGCTGAATTCACAATCACCC
fd_2433	203	CTCTTTTTGAGAATAAATTCTATCTGAAACTAGTGAAAATGCTAAGAAAAAAATTCGGTAGTATGTTTGAAATGTATAGTTGGCTCTTGTTGCTAGAGATTTNNNNNNNNNNNNNNNNNNNNNNNNNNNNNNNNNNNNNNTGTACCGGTACTCTTTTTAGAGGAAGGTTGTACTCCATTTTAATGAAGTTCTTGATTTTTGCC
fd_2435	199	AGTATTTCTTGAGGGTATGTGTGAACTCTGTTGTTGAAAATTGTCACATTGATTGTAGAGAATAAATTGCTTGTAGTTTCCTTTATACACTAAACTAGCTGGNNNNNNNNNNNNNNNNNNNNTGCAAATTGCAATTTTTACCATAATGATTTTTATATTTTATTTTACCCTAGGGTGCGGCCCCAAATGCATTGTAGGA
fd_2439	198	CCCGGTCACCACAAGCACATAGCGATCTGTAGCAGAGTTCAAGAGGTTCCAAGAACTGCTCAGTGTTGGTAAAAGTTTCCTCCTCTGGAATGTCAGAGATGCNNNNNNNNNNNNNNNNNNNNNNNNNNNNNNNNNNNTTCACGTGTTTGATACAGCTTATCTCTCACATCACCAAGGATAACACGATATGGTTCATTT
fd_2441	363	GCTTACTCAGGTTGAGGTTGATAGCCTCAAGGCTCGGCCTCGTATTGATTTCTCATCCATTTTCAATCTGGTGAATCCCATTGTTGATGATGTCAGGTGCAGNNNNNNNNNNNNNNNNNNNNNNNNNNNNNNNNNNNNGTTTGACAAAGTTGAATTAGACAAGATAGTTGAAACTGTGGTTGAACTTCCAGATCCAGAGCTTGATGCAGCTATTAGAGAAGCATTTGATGTGGCTTATCAAAACATCTATGCATTTCACGTTGCACAAAAGTCAGCTGAGAGAAGTGTTGAAAACATGAAAGGTGTTAGATGCAAACGTGTGGCAAGGAGCATTGCTTCTGTAGGTCTTTATGTGCCAGGGGG
fd_2443	215	CGTGCCACGTACAATTTTTATAACGCTTCGCAGGTGGGATGGGACTTGAATGCAGTGAGCGCGTTCTGCTCGACTTGGGATGCCAATATGCCTCTCTCCTGGNNNNNNNNNNNNNNNNNNNNNNNNNNNNNNNNNNNGGTCCCACTGGCCAAGCTGCTTGTGGATTGTGTTTGTTGGTAACAAATACAAGGACTGGGGCTCAAGTAACAGTGAGG
fd_2444	629	CAATTTTCGTCGATGGAAGGATGTTTCTTTTCCAAAGCCCGTTTATCCCCTTGTGCATCCTGCAGTTTTGGTGGAAACTTTTGAGCAAGGGGAAAGTGTGGCGTACTATGTTGACGAGCTTGAAGGGCATTGTCGCCTTAAAAGTGCACTTGCACACATTGGGACTCATGCACTTTTGAAGATGCTTCTAGTGGACAACTTTATTCATGCAGATATGCANNNNNNNNNNNNNNNNNNNNNNNNNNNNNNNNNNNNNNNNNNGAAACGGCTCTTTAAGTCAAAGCCTCATGTTGTCTTCATTGATGTAGGCATGACTGCCGAACTTTCTAACAGTGACAGAGTAAATTTGGTGGAATTCTTTAAGGCTGTTGCCCGTAGAGATGGTCGCACTGCAGCAGA…
fd_2445	651	CCCATATCCTCTCCTCTATCCATAACCATACAGGCATGCAAAAAATAAAATGACCAATATGACCATCAACAAACAATCCTATACTTAGGAATACCAAATGGCNNNNNNNNNNNNNNNNNNNNNNNTTCACTATTAAAAGTCCTCCAACACGACCCCCACGTGTCCATCTACCCTAATCCAACCTCCCCTCTACTTTTCGGAAAAAACAAATCAACCCCAAAACTAAACAAAAATCAAAAAACAACCCAGGAAATGAAGATACTTTACTTTCCACCCCCTCTGCTGATCATATCCTTGTACCTTATAATGGAGTCCAGCCTCTGCAACTTCAACTGTTGCTTGAACCTGTTGATGAAATCATCAGCCTTCGCATCAACCTGTTCATCTTCTACAGCCTCC…
fd_2448	202	TTTTAATTGCCAATCTTCCTTGCGTAGTTCAAAGCAAAGTTACCTGGAATGCAGAATATTCTAGTATGAGGAACACGAATGGGAATGAGAACATGGGAAACCNNNNNNNNNNNNNNNNNNNNNNNNNNNNNNNNNNNNNNNGGGGTAGGCTTCTATAGATCACATTATTGGAATTTGTTAAGGCACTTCAAATAGTCAGGGC
fd_2450	213	CAAGATGTATGTTTTAAATACATCAAGAGTTTTACAATCCAAATATGGTTACAAAAGAGACTTAACAAAACTAGAATTTAATTCTTCTAGGGCAGTCATACANNNNNNNNNNNNNNNNNNNNNNNNNNNNNNNNNNNNNNNNNNCTAATAGTCTTCGATACCTGACATGAAATCTCATGAGTTGGGAATGCCCAGTAAATGCACGTACACCCC
fd_2452	203	CTCAATGATATAGTTTTATCCTGTTGTTAATGTGGACTCTCAATCACAAGCATTAATATGCTTTCTTGAGATTTCACTGAGCTACGGCTCCTGACTTGAGATNNNNNNNNNNNNNNNNNNNNNNNNNNNNNNNNNNNNNNNGTGTTATTGAATTTGAGAAGTATAGTCATTTTGGAAAATTCAATCATAAAATTGAATGGGGG
fd_2455	212	ATCAAAAGAAAATGTTGGTTCAATTATTTTTAATAAAATGGAACCATGGTTCCAAACCGAACCAATCCGAGCTACATTGGGTTGGTTTGGGTTGATTCTAGTNNNNNNNNNNNNNNNNNNNNNNNNNNNNNNNNNNNNNNNNGAACCGATCATGATTGAATTGGTTCCAAAATTAGTGTCAAATCGAACCAAACCAACCCACGAACACCCCT
fd_2458	203	AGCAAAAGTCATATGAAATCTAAGCAAAAGTTGCAGCAGTTCTTGCCTGCTCTTGGTATTTTTGATGCCTTCGATTCCCTTTCCACAGATTTTCCTTCGTAANNNNNNNNNNNNNNNNNNNNNNNNNNNNNNNNNNNNNNTCCAGAAGCTTGAAATCAATTCATTGTGCAATTATTTGTTGCATTTACTTCTTTTAGCCCCGT
fd_2460	169	ACCACTTGAAGTAATTGCAGTGCTCGTTCATAGTCACAACAGCAGAAAGGTTACTCAGTTTTGGTATACTTTGACTGCCTATACACTTAATATATGACATACTCTGAAGGAACTCTCCAAAGACCATACTCTGTTGCAGATGTGTTTGCAAAACATTCCTCAAAATCCT
fd_2461	485	GCTCTGGTGTGTCCTCCTCTATCAACCTAGACAACTCCCCAGGGGGAAATACAATTAAGTACATATTTCTGAAAAAGAAAATCATGACTAACCACAAAAAAANNNNNNNNNNNNNNNNNNNNNNNNNNNNNNNNNNNGTGAAGGATCAGATGTACACTTACTCTGTGCCAATGCCTAAACATACCAGAGGACAGAAAAGGGAAGGGGGGGAATGCAGTCAATTNNNNNNNNNNNNNNNNAAATAACTAACTCAGAAAATTCAATACTCAAATTAGATGGTGCAACCACCCTGCCTTGGAGAAGGCAGAGAAGATCACCATTGTCAACAAAAGAAAGAAAATTTCTATTTCATCCTTTTCTCCAAAAGAAAGGATGAGAAATCAACAATCTGTACACATA…
fd_2464	219	AGAAAAGTTGGGAATCTATTGGATAGCTCAAAAGGGACAGTTTCTGTAGATAATGTCCCTGGTGCATCCTCTCAGATTGCCAAACAGTCAGTGCCTAATGTANNNNNNNNNNNNNNNNNNNNNTGTGTTGGAGATTGATACTGGCAACGAGAGACTTAGTGTTGAACTCAAAGAAAGACAAGAGAAAATGAAGGCCCGTGACAGCGGAAAGGCAATGCG
fd_2465	206	AGAATACGTGTCTCAGAAGAAGAAAACCGCTTCTGATGACGATAAAAGGAAGAAGAAGCTTGTGCCTGGAGGTTTGATGAAAGCTGTGGTTAGGCCTGGTGGNNNNNNNNNNNNNNNNNNNNNNNNNNNNNNNNNNNNNNNNTCATTGCACGGTTCGGACTCTGGATGGAGTTGTTGTTCAGTCTACAAGATTAGAATTTGGAGGC
fd_2468	1599	GCCCACCCTTACAAGCTCTCATTGGATTCATATATTCAGTTTTTGGTGTATATGCACCAATACAACCTTAGTTTACATAGAAAGCATTTCATCCAATGCCTGCATCAAAGAAACCCAATCTAGTAGCCTAACATTTTAACAATCTTGCCAATACAACATACAAAATCAGCAAAAACTCCATTTTCACTGAAAAGGCGTAAATTCCCCTTAAGATATTATTTACATAAAGCAAACACAGTGTCATGGTAACAGTTCAGAATTGTATCTGACCTGAAAATCCTGTGGCATATCAAGACTCACCCTTTGGGTTTTCCTCTGCTCATAATCCAGATCATCTGTGGGCAACTCATACCGACAAACAGGACATGTATTACGAATACACAACCACGGGACAATGCA…
fd_2469	626	GCTGTTGTACCTTTTTGTTCTTTAGATAATGTAAACTCTGCATATGGCCGATGTGCCTCCTTGTTCTTCAATGTCTAATTCAACTTTCCTTCTCTGAATGAANNNNNNNNNNNNNNNNNNNNNNNNNNNNNNTTCTTCAGTGTCTCTTCACTCTTTTTGGCTGGCTTCTTGCCGACATCATCTAGGACCTCCATGTCCTCGTCTTCAATCTCTGCCTTCCCTGGTTCCCGAATGTTGCAGGTAGTTTTCATTGCTGCCATGGAGCAATTCTTCGCCTGCAGTTGATCCCCTCTGACTTCTTCAAGCCCATGTTCTGTTAGGAACCGTAGTAGTTGATGCAATGTTGAGNNNNAACTGCCCCCATTGCATGCAACCATGGCCTTCCCAAGATGATGTTGT…
fd_2471	210	CACAATCATTCTCTTCCTCCCTCTCCTCCACCAAAGCACCCTCTTCTCATTCTACTCACCATTCAGTCCGTAAGATTCCAGCGAAGCCATGGAAGAAACCCANNNNNNNNNNNNNNNNNNNNNNNNNNNNNNNNNNNNNNNNNNNNNTCAGAAGCTCACCGGGGCATCCGAGTCCCAATCGCGACGCCTCCAAAGCGTGGCACCTCCCCC
fd_2472	206	CTCTGACTTTACAAACCAGAGAAATTCTCATCTCCAATCCAGAGAAATTCACTTAACCCAGAGAAATTCTCCCTCTCCAACCCAAACCAGAGAAATTCTTCCNNNNNNNNNNNNNNNNNNNNNNNNNNNNNNNNNNNNNNNNTTCCAATTTCTGTGATTGGGATGCCAGAGATGGAGGCAAATTTCTCTGTTTTAACATCATGGGC
fd_2473	218	CCCTAGTATTATTGATTTTATATCAAGTCTCAACAAAATTAAAAGAATAAACTTGTGAGGGTCAACTCAAATGTTAAGTTGTTCAGATTCTACTACGGAGATNNNNNNNNNNNNNNNNNNNNNNNNNNNNNNNNNNNNNNNGTGAGGTTAGCATTTGGTTACATATATTCCGAGTTTGTTTGTGAGATGTGTCTAAAGAGCCCTTTTTATCAATTATT
fd_2474	214	CTCCAGCCTTCTTTTCTCTTCCTTTTTTGAGTTCCATTCCTCTATCATATCATAGGCCTCTGTTTTTCCCTCTTCTTCTCTCTAAATACCACTCTATCTGTCNNNNNNNNNNNNNNNNNNNNTGGTTCTTTTCTTTTCCTTCTTGTTTCTTCCTTCTACTCTCTAAGCAGTACTCTCTGTCCGTACTCTTCTCTGTCCTGCCATGGATGCGTGC
fd_2475	1091	GATGAGAGAAGAAGAAGCTACTACCTGATACATAAAAAATGGGCTGCAAATGCCCATACTTCCCTATTGTTTCATGACACAAAAACATAGAAGTCAAAATAAAAAAAGCACAAAATGGCTCACCCAATTCACCAAGCAAACCAAAACAGCCCATTTGGAGACCTCACAAGAGAAGATTTCTACAACAAACACCAAATCCTCCACCAAGAGAGCTTCATGTTGAACAAACAAAACATTAAAATCTTCACTCAGTCCTGGCTCCCCAGCTCGGCTCCACGGCTTAGAGGGCTCATAGCTGTCATCCACGGCTACACCGACGAAAGCAGCTGGCTCATTCAGCTCACCGCCATAGCCATAGCCAAAGCCGGGTTCTACGTCTGTGCACTCGACCTCCAAGGC…
fd_2476	509	CCAATGCTAACAAACAAGTCAGATGCCAAAACCGAGGATAATCAAACCAGGTTATCTCAAAATGACATAAAACCAGCTCTGATATACCCAACCATTAGTGATNNNNNNNNNNNNNNNNNNNNNNNNNNNNAGCAGTTGAAAGGCTCGACCAAAATGGATTCAATGTTGATAAAACAAGATGGTCCGGGAAAGAACTGTTTTGGAGAGGTGGGCACAAAGCCATTGAATGTATGCCAGCTTGGTTGTTTGTCTGCATCAGCTGCTATCAAAGATGTGGACAAAGAAGTACTCATTGTAGATGAAGGACAAGCGGAATGTACAAAGACATTTTTTGGCACTGGGCGTGAAGAATGTGGTGAGCAAGATGCTGGAGTTATATGTGAAACTGGTGGTGTTTGG…
fd_2477	214	CCCAAATGTGTCCTCTATTTATCTTAGGTTGTATTTGGATCATGAATTTGGATAGAAATTTAGATAGAGAAGGAAAAAGCATGAAATATTTCATTCACATTTNNNNNNNNNNNNNNNNNNNNNNNNNNNNNNNNNNNNTAAATCCCTACCAAAATCCATCAACCAAATACAACCTTACAACCTTGGGATATCAATAAACACCAGTCTGTTAGAG
fd_2478	187	ATTAAAAAGTGCATGTTGTATATGAGAGGTGTATTATTATATTATATACTTCTCCCTCTCAACTATAGGAGAGAGAGTCATCTCTGTCAGCTCAAGTCATCTCTCCGGACTTTAAGGACTCCTGCTCTCTCCTCCATTGCTAACAATTTGATCAGAACCTCATCTTCCTCCTCTATCTTCTTACTGT
fd_2479	202	CATGCTTTCAGATCGGATCAATCTGATTTTTCACAAAACGAAGAAGATGAACTCACTAGGACCCTTTTGCCCCCAGTGTGCTTCCCTAAGCTTGAAGATGGANNNNNNNNNNNNNNNNNNNNNNNNNNNNNNNNNNNNNNGTTTCCCAGTTGAAGATCAGCCTTGTTGGTTGTGGCCTTGCTGAATTGTTATTATCCAGGGG
fd_2483	170	TTGCGGCCATTGGGCCAGTCGTACCAGAGGTCGACTACCTGGAGGGATCCGCTGCGATTTATGAAGAGGATTGAGTGGAATTGGGGCGGCCATGGTGATGGGATTGGTGGTTGTGATGGTGGGTCGGTGGGGTTTGAGGCGGTGGAGAGGACGAGGATGCTGAGAAGGAG
fd_2484	227	GTCAGGAAGGGTAGGGTCTGGAGGTGGCGAAGGAGCACAGAGGAAGTCTGTTACTTTACTCCGGCACGGAGCAGAGTACCTGTAGGTTGGGGTGTAACCGAGNNNNNNNNNNNNNNNNATCTCAGTGGGCATATCGAAGCACGGTCCGAATTGCCTCTACATTGGGAAATTGATAGTTGGCTTGCAAGGCTTGGATTGCTCATCAGATAACTGTAACGAGCCATCCC
fd_2486	441	CTTCTTGTCCCACCTGAAGCCATGAATCTGTGTCTAGCACTAGGTTGTTATTATCGTATCTTAATAGTATTCCAAACAATATCTTCCCCTTCACTCNNNNNNNNNNNNNNNNNNNNNNNNNNNNNNNNNNAAGTAGCTAAAGGCTCCCATGACCTCTGCACCTCTCCTTCTTGAGGATTCAAATTGATCATTTGGCAACGGTTNNNNNNNNNNNNNNNNNNNNNNNNNNNNTATTACCAATTTTAAGACTTCTCCATTCATCTTCCGCATATGGTGCTCCACCAGATATGACAAGGTTGGGACGGAATCTCATTGGATTGATTTGAATTGGTGGTCCCTGAAAGCCTTCCTGCACATTTGAGCTTAATCTGTTGTTGAGGTCGGAAACACTTTCCTCAG…
fd_2490	204	ACTGCATGGAAACGCTGATGCATTGTCTTTGTTATTGTGAGTTGGCTGTGTAAGTTTGGAATTTCAGCCCATTGAGATGTGTGCTTCGGTGGGCCCACAACANNNNNNNNNNNNNNNNNNNNNNNNNNNNNNNNNNNNNNNNNGAAGCATGGGGTTGAGTCTGGGTTTGTTTGCTGCATTCTGCTGGGGTATTTGGACAAGGCG
fd_2491	204	TCCTTCTCCGCGGAGGTGAAAACGCTTGGCTCAATCCGTCATAAGAATATTGTTCGGTTCTTGGGTTGTTGTTGGAATCGGAACACGAGGTTACTAATGTACNNNNNNNNNNNNNNNNNNNNNNNNNNNNNNNNNNNNNGCTACATGAGCGAAATGGAAACCCTTTGGAGTGGGAATTGAGGTACCAAATTCTGTTAGGGGCAG
fd_2498	498	TTTTTTCCCTCCCTCTTCGAAGCTCCCGTGAACGACGATCGGCGGCAAATTGAAGTCGGCGACGAACATCGATGATTTGTCCCTCTCTCCCTCGGTCTTAATNNNNNNCGAAGATTTCAGCCACGATTTCATCTGTTTGTCTGTCCCTCTCTCTCTCTGTCTTACTCCGAAGATTTAAGTCGCAATTTCAGCAACGAGCCAGAGCTTCGGCGACCCAACGAACCAGAGCACTGATCTGCATTTCATCAAACTTAAGTTGCATTTTCATATGGATATGGAACCTGACAATGATTGTGGTTGGAAGCCAAAAGAAGTAATGACCTTTGAGTCGGAAGAAGGTACTTTCTGAGAAGCGGTACAAGGAGTTAAAAGCTGGATATGCTTTATGCCAAAGGTTGC…
fd_2499	308	TGAGAAGGAGGGGTCGATAACAAGGGCGGCTTGGCAGGAGCCAAGAACACAGAAGGAGGCAAAGTCTGACTGGCCGTCTTAAGACGGGGTTCCTCGGAGAGGNNNNNNNNNNNNNNNNNNNNNNNNNNGGGAAGAGGAGATCGGTGAAGGATGCCACCTCGAATAGCCTCATACTGAGGGGAGAGAGCTGTTAAGAACTGGACTAAACGACCCTGTTCCCGAAACTCAATATAAGCGTCTAGTATCTTGAGATTAGGTGGTTCCATAAGAGCCAATTGATCCCAGAGACCTGTCATCTCAATATAGAA
fd_2500	203	GGATGACTAGAAGGATCATATTGTTCATACTACTTCTTGGACCATATCACCTGAGCCTAGTTTGGAATTTTTTTGGGCAGTATGTATGTTTATTGTGTGTTCNNNNNNNNNNNNNNNNNNNNNNNNNNNNNNNNNNNNNCCAAATACTATCTAAAAGTATTATGTTAATGCCTTTACAATGACGGCATTAATTGAGGAGGTCG
fd_2501	579	TTCAAATTTGCTGCTTTCTTTCCTTTGTCTTTGGCAAAACTAGGACACTTGTAACTGCCATCAAGGAGCTCATTCACTGATAGCTCATCCAGATGCTTCGTGNNNNNNNNNNNNNNNNNNNNNNNNNNNNNACCATTTATTCCAAAAAAGTTGTTCCCTCCAGTTGCTGAATTGAAGCTCACCATGCCAGCCTTCAGAGAGAAATAATCATATTTTGTCTTCGTGGAAACTTTACCACTTCTTTTGTCACCCCGCTTGCCATTTAGCCCGTTCTTTTGCTTAGCCGTTTGAGTTTTCTCTTTTACATCATCAGCTTCGGCTTCATTTATAGACACTTCTTCCATTTGTGCCATCCTCGATCTCTTAGAATAACCACTACCTCTTGCCACTTTCCCAGAT…
fd_2506	211	ACCTGTCATTAGCATCTTTGATGACATGAGTTCAAGTCATGAAAGGAGTGTCACAAACTTGTCATATTTTTTTATTATCAAAATATTGTCCTTAATTATTTGNNNNNNNNNNNNNNNNNNNNNNNNNNNNNNNNNNNNNNNNNNCATCTTTGTTATAAATTCAATTTTTTAATTTATAATTTGTGATTGAGTTTTAACCCCCCAAAAAAGA
fd_2508	315	CTCATCTTCAAGGGAGAAAACACAAGGCGGAGTTTGCAGCAGAGGACAAAGAAATCCAGGTTAAGTGTGTAGTAGAGCCAAATCTTGCTCAAACTGAGAAGAAAATGGTTGCAGCTAGGGGAATTAAAGAGCAGGGTAAGTGTGTAGAAGATCCAAATCTTGCTCAAACTGAGAAGAAAACAGTTGCATCTATTGAANNNNNNNNNNNNNNNGAAAAAACAGCGACCCCAGCCGTAAGAGAGAACAAAATCGTGGAGGTGCCTGCTGTGACATCTGGTGGCGGGGGGAACAAAGATGTGGAGAGACCTGCTTTGG
fd_2511	205	AGACTACGTGCAAGCATTTAAGCCAGATAGAGGAGATGGACAACGTGGAGTTGGAAGTGGAGAAGTCGAGAGTTGCTTGCCTAAAGGGCTTCGTCACTCTTCNNNNNNNNNNNNNNNNNNNNNNNNNNNNNNNNNNNNNNNNNNTGGTTCAACCGTGTGTTCCTCCGGCAAACACAGCACTAGTCCATGAAAATTTGTTTTGTGG
fd_2513	509	GGAGCATGAAAATGGTCAGCAGATAAACAAGCTAGTGGATATTGCTCGATCTGTAGCCAATGTAAACACTAACGACTACAGTGCCTTGGAGTATTTGCTTGACCGTCTAGAAAACCTAAAATATGCCATCCAAGACAGGAAAGTGGATGCCCTTGTTGTCGAAACCTTTGGAAGATGTTTGGAGAAACTATTGCAATGGGTTCAGTGGACTCAAATGTTTNNNNNNNNNNNNNNNNNNNNNNNNNNNNNNNNNNNGCCAGTTGCTTCCGGATTTATCTTTGGTTTTAACTGCACTAATGTTTATGCGTGCTTCCCCCACAAAAGATGATATAGTTCGTAGTTTGCGAACAAGCCCTATCAATCCTTCTAAGGATAGGACATCCATAGAAGATTTTGAAA…
fd_2515	203	CAGAATCGCGATTCCTACACGTTTCTTTCTAGGAAGCGCGGAATCGCGTTTCTTAAGAAGATTCGTCACCTGTTAGGACGATTCCTGCAACTAAGGTTTGACNNNNNNNNNNNNNNNNNNNNNNNNNNNNNNNNNNNNNNNTTTTGATTTGTTATGAGAACGACAGCTGGAAAGAGCTTACCTTCTTGTTCAACACACAGGCC
fd_2518	646	CCCAAGTATCCATCGGTTTTTTTTTTCTCCCCAAGTAACCATTGTTGAACTAAGAAAAAAAGCGAACTGATTCTCCAATTCATGTGCAGAATCATTTTCTTGNNNNNNNNNNNNNNNNNNNNNNNNNNNNNNNAATCCAATTCAACAACCAAGTAGTGAATTCGACAAGCTAAAATGTGAAATGGGTTTTCTTTAGCTACCCCAGAAAATGAATACAATATGGGACCTGCTGCAATCGGAAATTGATTCTGCAACACATTTTTCACTGATTCTTCAATGGCATCATGCACAGCTTCATCCAAACCCTTACTGACAACATGTTCTGTTTTTACAGCATTTATACATATATATAGAGACAGAGAGAGAATATCTCATAAAAATCAAGTTCTTCGCAAGGAA…
fd_2520	477	GCCAAAAATTGTGTGAAATGTAACCATAATGAACTCAAGCACCATGGTAAACAAACAGATCGGTAATGAACCCAACCCGTAATGAACCCAACCTGTAACGACNNNNNNNNNNNNNNNNNNNNNNNNNNNNNNNNNATCGGAAGCAGGGGCCACACACACGCGAAAAGGGAAACGAAATCATAACGGCGATAAAGCATTACCTAAAGATCGGTTTGTGTTTGAGAGGGTTCGTTCTCGTTCGCTGCCGCCAACGTACGCCACAACCATTCGATTTGCCGACCTGTTCGCGAGTCTTCTTCGACTCAATATAGATGCATACTGCGGTACCAATCGCCGCTGCGAAGCTGTCTCAGATGTCATCGCCGCTGGTATACATGAATCGCCTAGTAATTCGCTTGT…
fd_2521	199	ATCACACACAAACTCTCTCACACTCTCTGTCTCTCTCACTCTCTCTCGTAGCTACAGATTCTGCAGATTGTTTAGAATTCTCATGGAAGTAGCAGCCGAATCCGCACTTCTCAATCCATCAACATTCTTCCCTCGTTCCAGCCCTTCATTTCTCCCTGCCTCTCACCCTTAGATCAGATTACCCACCAAGAATTTCCCT
fd_2522	214	CCATGTCGCAGCCCAATTCGGTAACCAAATATATGTGAAAATAATCTTAGAAAAGGGTCCGTCATCATCGTTGTTACGCTGCTTGAATATGGATGGGGAGACNNNNNNNNNNNNNNNNNNNNNNNNNNNNNCACTTGGACATAGTGAAAGAACTCATAGAACGTGCAAAAAGACTAGGCCGTGATGAAGTTGAAAGCGGGGGTGGAGCAGCCAA
fd_2527	197	ATGGGCATGGAAGGCCAGTGCCATCCTATTATAATTATGGATATGGGCCTTCTGGTTATAGTGGGAATAGGGGTTGTTACACTAGTCGGTGTGATTACTTTAGTGAGGAAAACCCCTCAGGATGCACAATCATGTAATGCTAGTACTTTGTCATGTCCAAGTTTTTTGATTCCCTTGTTTAAAAAATGTTCAATTAG
fd_2528	213	AAAGGTGATGAAAAACAAGGTGATGGTAGAAGCTGGTCTTAAAGTATCCAGACAAGCACCCAAAAATCCGCGGAAGAATAACAAGAAGGCCACCAATGCAGANNNNNNNNNNNNNNNNNNNNNNNNNNNNNNNNNNNNNNNNNNNNATGGAAACAGATAATGTTCCTGAGGTTGTGAAACCGAAAGGCAGAGCAGGTCCAAAGAAAGCACCAG
fd_2529	393	CAAATGATGCATGTGCTTTGTGTAAGGATGGAAGGATTGAAAAACCGTTGTTTTTATGTCAAGGTTGTCAGAGATTATTTCATGCAGACTGCATGGGAGTTANNNNNNNNNNNNNNNNNNNNNNNNNNNNNNNNNNNNNNNNNNNTGTGACTGTAGGAAACAACTTATTGTTTTACAGTCATACTGCAAATCACATTGCAAGAATGACGGCACGAAAAATAGTGGTCCATCAAAAAAATCATCTGAAATTACTGATTCAATTGAAAAAGTAGAGATTGTTCAGCAGATAGATTCTTTTGAACTACCTCCAGGATGGTGGTTCGGCTGATGATGTCCATCTCTTCACCCGCTGGTTTTATCTTTGCCTATGGTACAAGGATGATCCAAACTCCC
fd_2531	207	CAAAAAATAAAATGTCCTTTCACCTTTGATGTATAAAAATTATGTTAACATTGAAATGCTTTATTATTATATTATGTTATATTGTTTCAGACCTTGTTATCTNNNNNNNNNNNNNNNNNNNNNNNNNNNNNNNNNNNNNNNNNNGATGTAGAACCATTGATTTTTAGTTGTTGTGTTGTCACTGTTTAAAGAAACACATTCCCCCCG
fd_2534	216	TTCTGATTTACTGCCCTTCTGTCTGCCTGCAAAGAAACACCAGCTGATCCAGCTTCAGAAATGATTGCAACCAGCTTCTTACCATCCATGAAGAGCTGCTTCNNNNNNNNNNNNNNNNNNNNNNNNNNNNNNNNNNTCCTTTGTGCTGCGTGACTGATATGTGACACCTTTCACATCAGAGGTCCGAACAAGCATGCCTCGCCTCCCAGTGATTTC
fd_2535	791	CGCACTTGAATCGACTGTGATTGATTGCTTTTTTGTGGGTTTGGAATTGATTTAGGGTTTTCTTGTGTTCAAATTTTGAAAGGGTTGAGGGATTTGGATTTTNNNNNNNNNNNNNNNNNNNNNNNNNNNNNNNNNNNNNTGGTGATGGATGGATCTCAAGGTGGTTCTAATGCGCCACCGCCTTTTCTCTCAAAGACGTATGAGATGGTGGATGACTCGGTGACAAACCCTATTGTTTCATGGAGTCAGAGTGGCCAGAGCTTCATTGTTTGGAATCCACCCGACTTTGCCAGAGATTTGCTTCCAAAGTACTTCAAGCACAATAACTTTTCCAGTTTTGTCAGGCAGCTCAACACATATGGTTTTAGAAAGATTGATCCTGATCAGTGGGAATTTGCT…
fd_2536	206	GTCCTGATTCAAGATTTTCTCAGTAATGGCTTCCATTTTTGTTCAAACAACTTCCTACGAAAGAATGCTTTCGTGTTTTTTGTGTTTTTGTTTTTGTAGGACNNNNNNNNNNNNNNNNNNNNNNNNNNNNNNNNNNNNNNNNAGATTGGAGCCTTCTAAGAAGGCAATTCCATGAAGCAATGTGTGCTTTGTTTTCTTTTGGGGGG
fd_2537	354	AAACAAGCGCCCACCAGAGTATATTTACTTGGAGAATAGAAATACTCTTCGTGATGTATTGAATGCATGCAAAGATGCTCCATTGGAATCCTTGGAAGTAACNNNNNNNNNNNNNNNNNNNNNNNNNNNNNTCATCTGAAAACAAACCTATTTCCTGTCTGAACTGCAAAGGGCCTGTTCCTGAAGCTGGCACTGGTAGAACAATGCTACTTTGTGATTCGTGCATGATTTTGAAAGAGTCTCGACCTNNCCTGTATTGAGTGATAATAGTGATAGGTCACCAACAATTATTTCCATTCCAAAGTCATCTGACAGTGTCTCCTCTAGTTCATCACGGAGCAAGACTCGGGGGAG
fd_2539	206	CTTTTGATATCTGTACTCTGAAGGCTGTTATTCAATAGCAGTCTCTGATTTCCATATTAATCAGTGCAAAAGTTCCCTAGCCTATACATTTGCTGTAGGACANNNNNNNNNNNNNNNNNNNNNNNNNNNNNNNNNNNNNNNGGACACAGGACACGATACGGACACAACACGGACACGTGAAAAAACAAAATTTCAAAAAATAGGGG
fd_2544	199	CTAGCTATTCTCTCCTAACTCCAAAGCTAATTGCAACAATGGGAAGGAGATATTACTGATGAGGAAGATATATGAATAAAGTTGATGTATTATTAGAGTAGGNNNNNNNNNNNNNNNNNNNNNNNNNNNNNNNNNNNNATAGGAAAAAATTATTAGGTTCTAATATGTTCTTTGACAATGCGAAAGAATTAGTTGGTGG
fd_2547	813	TTGAACTTTTGCCAGCAATGTCTTATTTTGTGCTTTAAGGTCATTGACAAGTTCCTCTATTCCATTCAATTCTTGAACCTTCCTAGCTAATTCAGCTGCCATNNNNNNNNNNNNNNNNNNNNNNNNNNNNNNNNNNNNNNNNCTTCAAGGCTCTTACGTGCGGTGGAACATGCAATGATCTCTCTTCTTAACAAGTCTTTCTCATCAACAGGTTCAGTGGGCCTTTTGTCCCTTGGGACATTACTAGGCCTAAGGAGTTCAGTGTTGCACCGCCTCAGCTCGGCTTCCTTTCTCTTGCCAAAAGATTGACACTTTTGAATCCGTGCTCTAACATTGTCAAGAATGGTCATCATTCCAGCCACCCTTAGCATTCTTCTGCTATCATTTTTCTCTTTAGCG…
fd_2548	218	CACTGACCCACACTCCAAGCTCACATCATGGAACGAAAACGACGACAATCGCTGCAACTGGGTCGGCATCCAATGCGATCCGAGGACTAATCGGGTCTCGGANNNNNNNNNNNNNNNNNNNNNNNNNNNNNNNNNNNNNNNNNNNNNNNNNNNNCGATTGCAGTTCCTCCGAGTCCTATCTCTGTCCAACAACAATTTCTCAGGAACAATCAATCCCA
fd_2551	206	GATCTCGATATCACCACTCACAAGTTCAAATTGGAAAACAGAATTACTGGAAGAGTAGATATGCTGAATGGAAAATGGATGAAGCAGCAAAGAAATGGATACNNNNNNNNNNNNNNNNNNNNNNNNNNNNNNNNNNNNNNNNNNNNATAGGAATTTAGATGAGATATCTGGGTGTGTGCTAGATCAGTCAGATTCACAAGAATGGC
fd_2553	206	CGCTGTTTTCTCGTTAACTTGGGTTATATGACGTGAAGATGCTTACGATGACTATGTCCATCTCAATCTTGTGTTCATGTTCCATGATTGGATTGCAAAACCNNNNNNNNNNNNNNNNNNNNNNNNNNNNNNNNNNNNNNNGATTGTTTAGTGCTAAGACCAACACTGAGAATGGGAAAACTGAAAAAGAGTAAATCAAGGGCAGG
fd_2555	335	CTCTTGTGTAGTCTCCATTCTCTTCCAGTGATAGTTCATCTTCAGGCCCATCTCCATACCTCTGCCAATTCCAAAGAGCAGTATGGGACCAATACTGAGGAANNNNNNNNNNNNNNNNNNNNNNNNNNNNCCTGCTATTCCATAATGCACTATTCCTTCCACTTCAAATAAACTCACCAATAGCTGTGTTGTTATCCCTGCATTTATCATGCCAAGTCCAGTCATGACCAATATGACATCCTTTTCATCAATTTTTCCGAATCGAAATCTCCTTCCTTGAAAATCTATGGTAAGGTTGGAAGATGTGAAGCTTGGAGATTGAAGAAGAGGGTTCA
fd_2556	391	GTGGTGATGACGCTAGATTCTGAGAGTAATACCTCCATTGCATATTTTAGCATGAAATAAATCAGCAATTGAACCTTCACAGATGGTGTGAGTAATCTGTATNNNNNNNNNNNNNNNNNNNNNNNNNNNTGGTCCACGAGACTCCTCAGGAGCTTCTTCACTTGCATCACATTCTTGGTCACCATCTTCATCTGGTTGGTTGTCTTTGGAACCTAAGAGTAATGGCTGTGCAAGACCTTCTTCAAGTACATCATTCTTCTCTTGATCAGCATTTGGTCCTTGAGGTACATGTTGCCTTTCAGTCTCACGCAGAGGTTCTTTAAATGAGATCCACAACCAAAGTAAATACAAAAGCCATGCTACAGCCATAACCCAGCCAGGCAAAGTATCT
fd_2558	236	CTTACTGGGATTCTAGAATTAGAGTTTTCGTTTTGATTTTGAGCTACATAACTTGAACGCCTAAATTATGAGTTATGTGTTGAAGTTCTCATCCTCACTCGANNNNNNNNNNNNNNNNNNNNNNNNNNNNNNNNNNNNNNNNGTGAAGATTTACTCGGTGTTCGTGACATCCTCTGTTTGATCAAGATAGTGTAATATTCGAGCCCAATTGCTAATATTTGCTTCTTCAGTTCTAG
fd_2560	208	GCCTATTCCCATGCCCCAAAAAGCTCCAGATGTTGGATGCACTGGATTCCATCTTTCATATCTCCTGAACAAACCTTTTATGATCATTAGGACCTGAAACTTNNNNNNNNNNNNNNNNNNNNNNNNNNNNNNNNNNNNNNNNNNNACCATCAAGCTGAGATTCAAATCGGAGCTTCTCTCGATTATTTTTTTCGTTTTTCAGTGTGAG
fd_2562	221	ATTAACAAAAGGGGGGCCTCTAGGTAATCATATTTCAATCTACATGTTCGGAAAAACTCAGGTACTATGAATGCTCAACTTTCAAAACCATGTCCAATAAACNNNNNNNNNNNNNNNNNNNNNNNNNNNNNNNNNNAGAATTTAAATTTTGTTTTGATTTACAATTCTCATGATCATGTTTATAATGTATAAAAAACATATATAACAAGCAAACATCAATT
fd_2563	203	GAAAGAGAGAGAGTGATCACTTTCAATTCGAAAGTTGGAAAGTCTCTGCAGATCTTCCAATGGCGGTCGACACGAACTTTGCCTCACTGTTCGAGAACCTAANNNNNNNNNNNNNNNNNNNNNNNNNNNNNNNNNTTGGGAATCAATTGCTTCCGAGAGTGGTTTCTCTTATGGCTTCGAGGGATTGAGGTTTTGCTGGGGAC
fd_2567	824	GGGGCGGATTTTCTTGTAGAGGCTGTACGTCAGTAATGGAGGAAACTTGACAAGCATGTTGCCTATGGCATCTTCTTTAACACCTATGTCGCGTAAAAATTGNNNNNNNNNNNNNNNNNNNNNNNNNTGCTCTCCAAATCAACACAGAAAACCATTGGTTTGATAGTAAGTATTCTCCTCATACCATCTTTGGAAATCCCAAGGTAGTATAGATACTTGACAAGTGGCTTCCATCTTTCCTCAATGCTGCAAGCCATCAGTTGTGGCTTAAAAGCTAGTAATCTACCAACATCTTCATTGCCAAGGCCAAATTCCATGAGATAACCTACCTTTTGCTTCATCTCTTCCATAGAGAAGTAGCCAAGCACCTGGGGATAATCGAAAACCATTGTTCCAAAA…
fd_2569	1634	CTTTCAAGACAACTTTAAGTAGATTAATTATTTCTTTAGTGGGAAAAATAGAATAACCGTGAAACAACATCCATGTAGCAACCCCGAGTAGTTGAAAAATCTNNNNNNNNNNNNNNNNNNNNNNNNNNNNNNNNNNNNNAGAACCCTTACACCTCATTAGGAGGTCAAGGGTTCAAGTCTTGCTTAGGCAAGACTCCCCCCTCCTCCAGGCTATGGCTTTTTATGTGCCAAGACAAAACAAACAAAAAAAGCATTATACTTCATTTGGTAAGAAGAATGGAGAAGTGAGAGGAAGGAAAGTTAGTAGCATGAATAGAAAAGGTTACCTATGGCAAAAGGAAACCATATCTTCCTGCATTTGCTTGATTGAGCATGTCAGAAAGGAGGTAGGAAAAGGGT…
fd_2572	177	CGTCGTTGTCTCGGACCTGTGTTTGAGCTGCAAAAGCGCTAAATTGACTTGCTTGTTCTGATTTCGATTTCGCTGCCTCGACTTCTTGTCATTTTTGGCGGAAGAGTCTTCATCTACTATAAAGTTCAAATCTTTATACTCATCGTGCTTTTTTTTTGTGTGTGTGTGTGGCTTGGG
fd_2573	223	CATATTTGGCGGCAAGCTTGCATGGGGACCTGAAGCAATTGTTTGTGATGATCCAAACTTCCAGGGCCGTGGAAATCCTTCAAGTGGTGATATATTCCATGCNNNNNNNNNNNNNNNNNNNNNNNNNNNNNNNNNNNNTAAGAAGAGATATAAAAGAATGGTTAAACTGGTTACGAAATGATATAGGTTTCGATGGGTGGCGCCTTGATTTTGTGAGAGGCTT
fd_2574	220	GAAATGGAATGCAAGTGTGATGAGACTTCCACAACTCTTGGCAGGATGATTTCTGAGAAAGATAAGCTCCATCAAGCCTTTGCTGAGGAAATGAGAAAGATGNNNNNNNNNNNNNNNNNNNNNNNNNNNNNNNNNNNNNNNNNGGAATGTCAAATGAGGAATATGCATTTCATGAGGCTAGAAAATGAAAAGCTGAAACAGGACTTGGTACATCAAAGAC
fd_2575	205	ATTGTTTTCAGATTCTGATGATTCTGATCTCCGCTACCATTACTTTGTTCACAATTTTACTAGGATTTGTTAGTTTTCTAGAAATGTGCCTTTAATTGCTTTNNNNNNNNNNNNNNNNNNNNNNNNNNNNNNNNNNNNNNNTGACTAATCAGCTAGTGTGAGTTCAAACCCAAAAATTGTGAATCATGGGTTGAGAGGGGAGGGC
fd_2576	270	GTTCAAAGTAAAATGGAGCCCGCATTTGTATACGCTCTTCTCCATTTGATAAAATTGTGAGAAAAAAAAGCACGGAGAGAGAAAATGGTGGAGGAAGTAGAGAAATCTTCATCAGCCACTGAAGAACCAACCATCATCAAGAACCCACAAGNNNNNNNNNNNNNNNNNNTTGACGATGATGGCGATGCCCCGGAGAAATGAGAGATTGTCAGCGATGACGACGTGTCATCATCTGCCAAGCCTACGGCTGCTCTAGTCACCGAATCACAC
fd_2581	642	CCTGAAGCACTGGATGCAGCTCGCAGATTTGGCATCAGGATCATCCCGGGTGTTGAAATCAGTACACTTTACTCCCCAAGGGGCGAGTCTGGTACAGAGGAGNNNNNNNNNNNNNNNNNNNNNNNNNNNNNNNNNAGCTGCGGGCCAACAAGATCCGAGGAACTGGAATCGTTCTTGGCTAACATTAGGGATGGACGTTACCTTCGCGCAAAGAATATGGTTTCAAAATTGAACAAACTTAAATTCCCTCTTAAGTGGGAGCACGTCGCAAAGATTGCCGGCAAGGGAGTTGCTCCCGGGAGATTGCATGTGGCTCGAGCTATGGTTGAAGCGGGCTATGTGGAGAATCTGAAGCAAGCTTTTGCTCGATATCTTTATGATGGTGGACCGGCTTATTCC…
fd_2582	242	TCTCTCTCAGTTGAAGTGGAATAGCTCTTGAATTGGTCCTATACTGGAGAACATAGCGCAATAGCAGAGAAAGTTCTTGCAGCTGCTTTTGCTCAGGTCTCTTTGTGCAGACATAAAGTCAACTTTTTCTGATAAACCAAAAAAGGGCATCTTATANNNNNNNNNNNNNNNNNNNNNNNTTTTAGCAATTTCTGGGCAGATGTCAAGTGCCTTCAGTTTATAAGTTGTAATTAATCCTGGGC
fd_2583	204	GTTTGTTTTAATGATTGTTAATAACTCACACATTATGATGTCTTGAAAAGGATAAAAACTCGTTATTAAACAGAGGTGTAAATCACACGTTTTATAGGATTTNNNNNNNNNNNNNNNNNNNNNNNNNNNNNNNNNNNNNNNNNTGATCTTAATTGAATTGTTGAGATAGAATTGTGATGTTTGGATGTGATGCTTAGCGATGGC
fd_2585	204	AGAATGGATACACCCATCTCAAGATAGCAGTATTGCCTAAGATTGATGACATATGATACCACATCACACCTGTTATCTGGCATGGCCGCCAATGTTGCACGCNNNNNNNNNNNNNNNNNNNNNNNNNNNNNNNNNNNNNNNNTCATGATTACTAGTGAACTTGGTTGATTAGGGATTTTTTCATGGTATGCCTCTGATTAGGCC
fd_2587	203	ATCCTTTCCAAACCCTAGCCTTTCTCTCTCTCGGCGTTGCTTTTAGCGCCGCTACTTCCTCCGTCACCACCGCTTCCTTCCTCACTCGTTGGTGGTGTCACCNNNNNNNNNNNNNNNNNNNNNNNNNNNNNNNNNNNNNTCTTCATTTTCTCTTCCCTACCGATCTGAGATCAGTTATTTGTTCTGCTGATGGCTCCTCCACC
fd_2588	440	CAAGTATTTGAGGTCGCATGCATTAATTTTGCTCATACTGCTCGATCAAGAGCCACGATTTCAATCAAACCACAAGGTAACAAGCCTGCCACTATTATATCANNNNNNNNNNNNNNNNNNNNNNNNNGTTAATTTCAATCACCCTTGTATCCTAGGACTACCCTCAAAATGGCCAATGTCATGCTTCTTACTAGGTGCATTTGTTGGTCTTCGGTGTTCGAAATCATCTTAATCAAGTTTTCCCTCATTTTATTTTCAATAAGTGATACCTCTACCATCTCATGAATCATTCACTTCCAATTCTATCATAGTTTTGCCACACACACATCTTAACAACAATCATTTTGTGAACATGTTTCTTAATTACCCAACATTCTACACCATAAAAGCTTGACCTCT…
fd_2590	717	CTAGGGTTCGAATCGCGCTCTCCTTCGTTTTTCTCTGGTGTTATTCATCTTCTGTAGAAAAACTTTTTGCAGATCGTTCACAGATCTTTTGATTATTTTCAANNNNNNNNNNNNNNNNNNNNNNNNNNNNNNNNNNNTTCAAATCCTACTCATCATCAACATATATATACCATTGAAGATTTCATGGATTCAGATCAGCCCCCTTCGAATCCCAGAAAGGTTAGGTTTGCACCGAAAGGTCCTCCTCGGNNNNNNNNNNNNNNNNNNNNNNNNNNNNNNNNNNNNNNNNNATGATGGTGATGATGCTAACGATAAGGATGAAGCTGCCACGTCTCTCCTCCTCCGCCGAGTCAACGAGCATCTTGGAAGAAGAAGAGGACCTAGAGTTGAAAAGAAGTC…
fd_2592	392	CAAGATAATGGTACGAGGTAGAGATGCCTGTTGGGAACACTGTGTCCTTGTTGATGCAACAAGACAGAAGGTTAAGTGTAATTATTGTCAACGGGAGTTCAGNNNNNNNNNNNNNNNNNNNNNNNNNNNNNNNNNNNNNNNNAGCTCAAATTAGAAACAAAGATATAATTCCTTGTGCTGAAGTACCAGACAACGTGCGGGACCAGATACAGATTTTATTAAGCACCCCCAAGAAACATAAAACCCCCAAGAAACTAAAGGTGGATCGGGCAGCCAATGGTCAGCAAAANNNNNNNNNNNNNNNNNNNNNNNNNNNNNNNNNNNNNNCAACCATGGATCCAGTGGGCAGCGTGGAAGCACGTGTCCATCTTTCCCATGCCCCTCTCCCAGTC
fd_2593	220	GCCCTTGATTGTTGCCTAGCACCTCACAACTTTTTGTCCTCACTTGGCTATTTAAGCCTGTTTTGTCCTCACTTAACTAAAATAGCCCAACCTTCCCTTCCCNNNNNNNNNNNNNNNNNNNNNNNNNNNNNNNNNNNNNNNNCGGTCTTATTATGATTAGAATTATTATTCCTATTATATTCCTTCTTTGTTTAAGACTTCTTTTACACTATATATAAAG
fd_2598	200	CAGCCAGTAGAACCAGCAGATTACAGCAAGAAATGTCAACTATGCAAGATTCCAGTTCTTCTGTTAAAGCTGAATGGACGGTTTACATGGAAAAAGCTGAAANNNNNNNNNNNNNNNNNNNNNATACTGCTGCAGTGGAAAGCGGAAAGAAAGACCTTGCAGAGATCCTCCAGAGCTGTTTGCAAAAGGCAAAGATGGGC
fd_2599	229	GCTCCTTTAGAGGTAGGTTGGTTAATTTTCTGATCTGGGGCAGATGCTTTCAGTAAGCCAGGTTATGTATGAGCAGTTGATATTGCAGAGAAAAAAAAAAAANNNNNNNNNNNNNNNNNNNNNNNNNNNNNNNNNNTCTGATACAAATCAGAACTTTCTTTTTTTGTATTATGGTAATTTCCCTTTGTCCCTAAACATGTCCAAATTTGTCTCGCAAAACTACAATTTC
fd_2601	204	GCCAACTACAATGGATCAAAAAAGGTGATCTTTCAGTTGCTAAGGTGAGAGTGGGATGTAATGGGTGATAATATAGACAATATATGGCATTACATATTTTAGNNNNNNNNNNNNNNNNNNNNNNNNNNNNNNNNNNNNNNNATTATGTTGAGGAATCAGATTGCCCTCAACAGGGTTCAGGAACAACTATTATTTTTGGCGGGG
fd_2603	207	GCTTGATTTCAAGTTCCACTCACTGAATTACTGTTTTTATCACCAATAATTTGTTTGGTCCTTTTTACCTTCCGGTGTGTGCGCACACCCTTGCATGTGGAGNNNNNNNNNNNNNNNNNNNNNNNNNNNNNNNNNNNNNCATACAGATGGAAATAGGAATGGTGTACTTGTTACCAAAGAAATAATATAGGGAGCAGGGGACATGGC
fd_2605	203	TGTATTCCGAGTCCAATTCCCTTCCAAACAAACACCTTCTTAGGGTTTAGGCCCTGTCTGTGTCTCTGGCTCGCTCGAAAGGGAAGGGTTTTGTAGCGAGCANNNNNNNNNNNNNNNNNNNNNNNNNNNNNNNNNNNNNNNNAAGGGAAACAAACTATCAGAAGCTGGTGGACAAGGGCATGGAGCTCGAAACCCATCCCCAC
fd_2606	449	TACAAAGAACACTGCGTATAAAGCAATGGCAACAGAATATGTTGATGGGTTAACAAAACCAACATGGAAGCTGATAGATGGGATCTGCAAAGAAAGCCTTGCNNNNNNNNNNNNNNNNNNNNNNNNNNNNNNNNNNNNNNNNNNNNATCCGAAGAGCGGAAGAGCTATATTTTTCGGTTTACGCAAAAGATGTGCTTTTGGAAAGGAACGACACAAAACTAGAACAGTTTACTTCGGATATAAATGTCAATGGGTACAATGAAGGCTATGATCAAGTTAGCAGTATCGGTAAAAGAGCAATCTACCACAAGGTTGAGTCAACTAACCGAATGGAGATTTTGCGGAAGGAAGTCGAGAGTGCAGTCACTGTTATTTGTCAGAAAAAGTTAATTGAGCTCT…
fd_2607	346	GTTCTGAGGTGAGATTTTATGGTTGATTTCAACTTTGAGAATTTTGAGAAGAGGTTTCATTTTGAGAAAATAAGTTATATGGAATTCAATGTATTCTGTCTCNNNNNNNNNNNNNNNNNNNNNNNNNNNNCTCATGCAAGCATCTTGTTTCTTCTTTTATTTACTGTTGACTGAGGGAGAACAACATAGTCTATCAAACAAGGGACACATTCTTTAGAGTGAAAATTAGGATCTAGTTTTTGAGGATTACAAGTGATGGGATTTGATCCTTCTGGACAAGATTATGACTTTATTTTGTTTATTGGCACCTCCCTGTGATAGATTTGTAGCTACTTTAATGCAGGCA
fd_2608	205	ATTGGTGAGGGTCTTTGTACATTAACAACCTGAAGAGAGATCTAGAATGACTTGGAGCTCATTGTTTCCACCTTGATCTATGGAACCCAAAGAGATTAAGTTNNNNNNNNNNNNNNNNNNNNNNNNNNNNNNNNNNNNNNNNATGAAACACTCAAAATTTTGGATCTTTTGTCTTCTTGGTTATTTTCTTCTATTGAAATGCGGC
fd_2609	210	CAAGTTCTTTCCTGCGAAGTCGAAAATTTCTATATTTACCTTTGATGTTTTGGACATGTTAGATGAAAACTATCAGTTTCATCAATAAGGAGGCAAAGTGCTNNNNNNNNNNNNNNNNNNNNNNNNNNNNNNNNNNNNNNNNNNNNNAAACTGGTTATGGTTCCCAACACTGACAAGTCTGACACAACTTGTTACACTGATTTCTCTGGG
fd_2615	177	CCCGCCGCATCGCCGCCGTCCATCACTCTCCTCACGGCGGACTCTATATTCTCTCTCTTCACCACAATCTTTGCAGCATCAATCCACAAGTTCCAATCCTTCTTAATTATTGAATTGGAATTGTTACCCAACACTTGAGTCACCAACCTCTCATTGTAAAAATGCTCAGCATACAGA
fd_2616	360	GGTTGAATACCCAACGACCGAAGAGAGACTGGGAACAGATATAATTTAAAGGCAAACACTAGTTGCTTGGCATTTTATATTGCATTGGTTTGTTGCATCTCCNNNNNNNNNNNNNNNNNNNNNNNNNNGGTTTTGCACTGGCAACCCAATGCCGGAACTACCGTCAACAGTCAAATCCTCAACGAAGTATCGCAGTGTGTTGAGAGCATCAATGGTGTCAAGGAAGGAAGGGGGAAAGCTACTCTCACCTTTTACAAACCTATTGTTAGAGATCAAGCACCCACTACTGAATTCCCTCGGGAGTTCCTGGGGATTTCTCTTCCAGAGCAGCCCAATAAGTACTACTTTGTAATTCGAGGC
fd_2619	306	GGGGAATGTAGGACGGCGTTGCGTTCCTGGGAAAACTCGCATTGGCAGAACTGAAGGCTTCCAAGAAAACGACAGAGATGATGATGATGATGATGATGATGAACGCAGAATGATGATGGCGTAGTTGGCGACGGATCGAAGACAACTTGAAGCTTGCAATTGCTGCCATGGCTATGGAGGAATGAATAGTTAACTCAGAATGGTTTTTCTCAGAAATTGNNNNNNNNNNNNNNNNNNNNNNNNNAATGGCCAAACCCAGTGGCCAAAGCCCCCCCTCTGCCTGAAAACCTCGACCTAGATAAGGAG
fd_2620	466	GCCTCCACATACCCCACACTTTCTCTGAGCTACAATTCGTTTGCTAAATTCAATCCCAGCAACCACAAATGGCATTACACCAGCCAAAGCGCCGACGACAATNNNNNNNNNNNNNNNNNNAACCCGCTCCCTGATCCGGCCCCGCCGCAGCCAAAACATCGTTAATCGCCGCCGTGGCAGTTGTCGGCGTCTTCAAACGATGAGTTTTGATGGAACGATTGTTTCGATTTCTGGAAATGAGATTGATGACAGGTTTGGAATGGTCGGTGACTCTGCCGCCGCCGTGGACGACGGTCATGGTGGTGGTGGTGGTGGGGGGGGGGGCGGGGGGGGGGGGCAACAACACCGGCGAAGCCTCCATAGCCGACGGCGAGGAAGTCAGAGCCACAGAGCGTAGTG…
fd_2621	873	GAAAGATCCAGTGAAAGTCGGCATCCCTTTTCACCAATTAATATTCTCTCGCGGTTACCTAATATTGGTGGTGACCTTGGCTATGGAAAACAAGAGGATGCGNNNNNNNNNNNNNNNNNNNNNNNNNNNTGCAATCAGTGTGCCTAGATGAATTTGGCGGAGAGAAGGCCCTTCATCCTAGCACTCAAGAAACAACCCTTATTCAACATATATTTGGGGGTCATCTCCAATCTCAGGTGATTTGTTCAAAATGCAATAATGTTTCAAATCAGTATGAAAATATGATGGATCTAACTGTTGAAATTCAAGGGGATGCCACATCTTTAGAGGAATGCTTGGACCTATTCACTGTCAGAGAGCGGCTTCACGGAGATAATATGTATAAATGTGATGGATGCA…
fd_2623	241	CAATAATCTATTAGGATATGGCACCTCTTGGGGCTTGCCACGTGGAGGCTGTATTTCCTGCGTGGGGGATGAAATGGTGCTAGTGGGGCCTGCCACGTAGTGNNNNNNNNNNNNNNNNNNNNNNNNNNNNNNNNNNNNNNNNNNNNTAGTTTGCCATCTTGCTTTTACCATGAATCTTGAGCTTTTTGTTGCAAATCAAGTTACCAGCCGATAGTAATGTCAAGGAGTTTTTAATGTCTAC
fd_2624	474	ATTCAGCGTAAGACCATGCCTATTATCCTCGCCGGCGCCGACGTCGTCGCCATGGCCCGCACCGGCTCCGGCAAGGATAATAGGCATGGTCTTACGCTGAATCCCATGCTTGAGAAGCTCAAGCAGCACGTTCCTCAGGGCGGCGTTAGGGCTCTCATTTTGTCCCCCACCAGAGACTTGGCTCTTCAGACCTTGAAATTCACCAAAGAACTCGGTCGCNNNNNNNNNNNNNNNNNNNNNNNNAGTTTACTAGTTGGTGGTGATAGTATGGAAAGCCAGTTTGAAGAATTGGCACAGAATCCCGACATCATAATTGCAACCCCTGGTAGGCTCATGCACCATTTGTCTGAGGTTGACGATATGTCATTGCGTACCGTGGAGTATGTCGTTTTTGATGAA…
fd_2630	394	TTCAAGCAAGGACAAATATATGGCAAAACCTATTCAAGAACTTGACCTCTCTAACTGTGAGCAATGCACTCCCAGCTATCGACTTCTGCCCAAGAATTATCCNNNNNNNNNNNNNNNNNNNNTCAGAGAACAGATGTTGGCGCTGAAGTATTGAATGATCATTGGGTGTCTGTCACTTCTGGAAGTGAGGATTATTCTTTCAAACACATGCGCAAAAACCAGTATGAAGAAAGCTTGTTTCGATGTGAAGATGACAGGTTTGAATTGGACATGTTGTTGGAGTCTGTTAATGCGACAACTAAGCGTGTAGAAGAATTATTAGACAGGATAAATGATAATACAATCAAAGCAGACAGTTCAATTCGTATTGAGGACCATTTTACAGCTCTGAATC
fd_2631	845	CCAAACAACCCTCCTAAACTCAGTCAAGTTTTTACATAAAAATTTAAAAATTAAATGAAATTAAAATAACAAATAAAAGGTTAATTAACATTGTGCTTAATANNNNNNNNNNNNNNNNNNNNNNNNNNNNNNNNNNNNNNNNNNCCAACGAGCTCAGGCCGGTACGGTAGGTAAGACCGTCGTCGATCTTCTTCCCTCACCGCTCTGTTCCTCACATAATGCAACTCATGAGGCGACAACGACGCCGTTTTGTTCTTCTTCCCCTTCACTTTTGCTCCGGCGCCGTTGGCCTTGGCATCTCCGGCGGCAGATTTCTTCTCCGGCGAGGTAGCCGAACCATTCAGAAACACGAACGTGTCTCTCCCATCGCTATTGCTCCGATTGAGCAAGTCTCTGAAT…
fd_2632	864	GTAAAATGTTAGCGAACATAAAGGAGGATGTTGAGTTCTCTACTCCATCAGTTACTCTGTTGGGTAAGGAAAGTCCTAAAGTTTTAGATATGGTTGAGGGTGNNNNNNNNNNNNNNNNNNNNNNNNNNNNNNNNNCTGAAAGTGATGTGGAAAATATGGTCGGTTCAAGTCTGGAAAACTCTTGCAAAAATCCCGGGTTTAACAAGATTTTGTATACAATTACCCAAACAGAACACCCTGGTCAGCAGAGGAGTGGTGACGCTACAACAAAACAGCTTTGCCATCTTAAGGATACTGAATTCTCTGAGCGGACTAAGGTGGATTCTACCATGTCTTCTGTTTCAATTAGCCAGCAGGTCAATCCATCTGATATGATTCATCAAACCTTCAGTGGCAAAG…
fd_2633	293	CCCAGATTCAGACCCTTGTCCAATAACCAACTCACCCTACTACTCCTAGTGTTAGTGTTACTTTCTCCTTCATCTGATGATGTGTATTCCTGAATTTCCCAGNNNNNNNNNNNNNNNNNNNNNNNNNNTCCTGATGATGGTGATGATGAAGTTGTAAGAGCTGCTCTTCTGAGGGAGAAGAGAAGAAGAGAAGGAGGTGGCGGCTATGGTGGAATAGGAATAGGGTTTCTTTCACAGCAGGAGTGTTCATCATCTATCTGATGACATTGTGATGAGAGAGAGAGAGAGAGAGA
fd_2634	211	CTCAAAGTTTCAATTTTGAAATGGGACAAACTGACATCTTCTCATCTTTTCTGCTGAACTTAGGGCTGCATGAAATTCTGTTGGAAAGGAAAGTAAGGTGTGNNNNNNNNNNNNNNNNNNNNNNNNNNNNNNNNNNNNNNNNNNNNNNNNCCGGTTCATGTTTTAGCGATCTTGTTGTTTTATTTTGTTTTGTTTTGTTTTTAGAACGGCC
fd_2635	209	CTCTCAGGCTCCCCTTGATTAGAAATCAACACAAACTCATTGGGAGGATACTTTCTTGAAGGTTGTCGGTCCTTTGTAGATTTCCTCAACTCAAGTTGTGGTNNNNNNNNNNNNNNNNNNNNNNNNNNNNNNNNNNNNNNNNNNNNNCAACTTCATTTTGAATAGTATCATCATCTACATCTTCAAGAGGTGGCTGCACATGTCCCCCA
fd_2636	371	CTCAAAGTCCGTGACTACGAATTGGATCAATATGGTGTTGTAAACAATGCTACTTATGCGAGTTACTGTCAACATGGTCGTCATGAACTTTTCGAANNNNNNNNNNNNNNNNNNNNNNNNNNNNNNNNNNTTGCCCGTGCTGGTGATGCACTAGCACTGTCAGATCTGTCACTCAAGTTCCTTGCACCTTTACGAAGTGGAGANNNNNNNNNNNNNNNNNNNNNNNNNNNNNACTCTTCAGCTGCTCGTTTGTTCTTCGAACACTTCATCTTGAAGCTACCAAATGAGGAGCCCATTCTGGAAGCAAGGGCCACTGCAGTTTGGCTTGACAAGAACTATCGGCCTGTCCGTATTCCACCAGAGGTGAGATC
fd_2637	323	TAATGTGGCTTCCTCTTCTTCTTCCTAGCCTCTGCTAGTTCCTTTGCTTCCAAACGAAGTTCGCGCTTCGTTTTCAAAACATTTTTCTCTCCACCGGCCTCTNNNNNNNNNNNNNNNNNNNNNNNNNNCAATTTGAAAGGCTGTTGTTTGGATGATTTGAAAGGTTTCTTCGGGTGAGTCGAAGACAATTTCACCTTCTTCGGATTCGATTTCTCTCCCTCATGTTCGGATGATTTGAAAGGTTCCTTCGGACCTTTGTTTGGATGATTCAAGGGTAATTTAGATTTCCCTCCCTCATGTTTGGATGATTTGAAAGGTTTCTT
fd_2640	214	GCTTCGACCTGGACCTTATATATGTGCGGGTTGACAAGTGGTGGGGAATACTGCTTCCACTGATGGCCCCTCTTCTTTATGACAACGGAGGTCCCATTATAANNNNNNNNNNNNNNNNNNNNNNTGAATATGGTTCCTATGGAGATGACAAAGTTTACCTTCATCATCTGGTCACAGTAGCTCGGGGGCATCTTGGGGATGACACAATTTTGTA
fd_2641	208	GTTTGCCTAAAGAAGCAATAAGACCCGCTTGTGATGACTCTGATGCAGTGAAATCTGATGCTGGAGAGACCACTAATACAGGTGATCAGCGATGGCGAGGTGNNNNNNNNNNNNNNNNNNNNNNNNNNNNNNNNNNNNNNNNNNACTTGCAGAACCCTCTTCTTGGTTCTCAGGGTATGATCGATGCAACATATAGACAAGACAGGAC
fd_2642	205	ACTGCAACTTTTATTTGTTGCAATTCTATGAGATCTAAGTGGTTCACCATGTCATATTGATGAGCACTGTCACTATTGAAAAATTGAAACAAATTAGGTCAANNNNNNNNNNNNNNNNNNNNNNNNNNNNNNNNNNNNNNNNNCAAGAAAGGTCATGCGTGCACTATGAAAATTAGGTCAAACAGCACAGCGTGTACTCCAGGGC
fd_2643	358	CTGCCTCTCATTCTCAGCAATAAGTTTGTCAAGTTGCATCTCAAGCCTTCTAGACAAACTTTTGTAATCAAATTCCTCCTTAATTTTCAACATATTCTCCACNNNNNNNNNNNNNNNNNNNNNNNNNNNNNNNNNNTTGCAGTCTCTGCTCGATGGCGTGGTGATGGGCCGATAGTCACAATTAATGAAGTTCTTGCTGTACCTCCAAATGAATCTCTAAGCAATCTTGTAAGCTTGGAGTCTCGAACTGGCACGTNNNNNNNNNNNNNNNNNNNNNNNNNNNNNNNNNNNNCACTTAGTGACAGATTGATTGATTTGGCTTCCTCTAACATATGTCCCTCACTTCCTGACTTGTGAA
fd_2645	208	GTTGGAGTTCAAGGCAGTTCAAGGTTTGATATGAGCAAAGAGACAAGTGGGAATCCACACTGGCCAGAGGACCGTCTAAATGTCAGGTATAATCAGCTGGATNNNNNNNNNNNNNNNNNNNNNNNNNNNNNNNNNNNNNNNNNNNATTTGCTCGACGTGCCAAGGTCTTGTAAGGATGAACCAGCACCTGGAAACGAGTCTATGAGGG
fd_2648	203	CGGCGTTTGAGCCCACGCATATACATTTCGGTAGTGTTGTGACTCATAGCAATTTGCTCGGCAAAGCTCCAAAATTACTCAACATATGTATAACCCCGAGCTNNNNNNNNNNNNNNNNNNNNNNNNNNNNNNNNNNNGCCGCCGAGAGCATATTCAACAATGTGAACCACCAAGCTCTTTATCCGAGCACATTCACCCACCAA
fd_2649	333	AAAAACGAAAAATAAAAAGTTAAAACATTAATTTTGAAAATCCACCCAACCCAAACAAATATGCACTTCATTTGGGGCCTTATAACATGTTTTTCACATTGTNNNNNNNNNNNNNNNNNNNNNNNNNNNNNNNNNNGCTGTTGTTCTAGTTGGCATCTGTTTCGGTATCTTGCTTTAAAAGCGCTTCACATTTGAGCCACCAAAGACTAAGAAGTTGTTCATTATTTATGGCNNNNNNNNNNNNNNNNNNNNNATGCTTCAATTTGATAGTTATAGATTTAGACACTTGTTGTGCAACATAATATTTATACCTGTAAATTCCAAACATAATAC
fd_2651	341	CTTAATTTTTTGCACGCATGTCTAGCAAGTGAGCTAAATATGGGCGATATATATATATAGAGAGAGGACTTATTGAAAAAGACCTGCTCATCACATCATATTNNNNNNNNNNNNNNNNNNNNNNNNNNNNACTAATTAAATTAGGCCTGCTGATATGTTCAAGTAAACCAACATTTCATCACCACCACTTTTACACCACTTTTACAAACTCATCAAAGTTCTAGTACAAAACCTAAAAACTCTAAGATTATATACATAAAATGAGAACTAAAAATGAAATACACGGCCCAGACAAACTTTCCCTGTAACCAATCACCTCAAACAACAATAAATCCAGATAA
fd_2653	213	GGAAGGCTGTGCATTGTTGAATTCCAACTCATGATTAGCTACTCTCGTGGTTTTGCCTAGTGGATGCATTGTCCATCCTATCATTGTGTCAATTTTCTCAGTNNNNNNNNNNNNNNNNNNNNNNNNNNNNNNNNNNNNGGTCTCATTCCAACAGAATGAGTATTCTTCTGCATGAGTATGCAGGTTAGAGGTGAACGGGTTTCGAGATGGGGG
fd_2655	807	GCCGACATGAATCGGACCCATCTTTGTTCCATCAACTCTTCGTACCAGCTCACCCGGGTCCCCAAGATTCCCGGGTTCGGGTTCTTATTGCAGAGGAACGAGCGGCCCTTTGAACGGCGTCGTCTTAGGTTCGTCTTCAGGGCTGAGCTCACGAAGCCCTTCTCTGCCAACATTGGGTTGGATTCTCAGACCTTCCAGTCCCATGATTTATCACAGTTGCCCTGGATTGGTCCAGTTCCTGGGGATATCGCAGAAGTTGAGGCTTTCTGTAGAATCTTTAGAGCTGCTGAACAGCTACATAATGCCCTAATGGACACGTTGTGCAATCCATTGACAGGAGAATGCAGTGTTTCCTATAATTTCCCGTCGGAGGATAAACCATTATTGGAAGATAAAATA…
fd_2656	211	GGAGTGGTTATCTTTGCGGGGATTTGGTGGGTCATTTTCCCTGGGTTTGTTTGTAGGGTCTAAGCCTGTTCAGAGTTTAGAATTTAAGTTCAACTTGCCAAGNNNNNNNNNNNNNNNNNNNNNNNNNNNNNNNNNNNNNNNNNGATGGAAGATATCGCTTATACCTGTTCTCAGCCATTGTCAAAAGAGCTGATTGCAAAGAACACGGGGG
fd_2658	209	AACACCTTGTAACAAAGCGACAAATACGGTGCAATGGAGTCGAAGAAACTGAACAAGTGATATGCTACTACGGCGGGGCGCAGGAGGAGGATGTGGAATCTGNNNNNNNNNNNNNNNNNNNNNNNNNNNNNNNNNNNNNNNNNNGGTGAGATGTTCGCGTTCTGGGTTCCCTCTATTTGGTCCTGTTCTTGGCCTCATCTCCGCCGCCG
fd_2659	208	GGCCAGGGCCATCAGAGAAGTCAATTATCCGACATGGCTATCAAACACTGTGGTAGTAAAGAAAAAGAATGGAAATGGAGGGTTTGCATAGATTTTACAAGCNNNNNNNNNNNNNNNNNNNNNNNNNNNNNNNNNNNNNNNNNNNNNACCAATTGGTAGACGCCACATCTGGACATGGAAGGATGAGCTTCCTGGATGCTTACAGGGG
fd_2663	490	GGGGGTTGTTTGGAAGCTCTTGAAGAGTTCAGCAACTGCTGTCCATTGTTTTGTTTTGGTTCTTTGTTCCACAGTGCTCATCTAGGGGAGAAGTTTCTTGTAGTTCTCTGCACGTGATGCCATGGTTCTTATTGCTGAGATCCAGATGTCTTGTTTTTCTTTCAGTCAGCTTCTTGTTCATTTGTCGGCTTGTGGTTCCCATTAGCTGTTCCCTTCACCTTGAGGATGGTTCTGTTCCGTCTTTGAATGTCTTGTTGTGAGACAGGCTGCNNNNNNNNNNNNNNNNNNNNNNNNCTTGGAAGGAAAATGATTCTTGTGCTGATTTGAGAGTTCACGTTCCCTTTTACAGGAATTTTTATCCCTCCCCNNNNNNNNNNNNNNNNNNNNNNNNNNNNNNNN…
fd_2664	217	GGCGAGGGAAATTCACAGAAAGCAGCTATTACATACGAATTAATGTATAAATCTGAAAATCACAAACCCCCCTAAATCTCAGGAGGTCTCCTCGAACAAATANNNNNNNNNNNNNNNNNGAGACAGAGAGAAAGTGGGGGATATACGTCTCCGATTCCTTTTTCAGACTTTACTTTTTCCTTTGCGCATTTAGAGTCTGACTCATCATCATCCCAAC
fd_2665	200	CTTGTGCATGGACTTGGAGATATAAACACTGTTGGCAAGAGTGGCCTTGACACCTCTGGCTACCAAACGTTTGGAGAATTGAAGCATTGGGTTGATGTGGCCNNNNNNNNNNNNNNNNNNNNNNNNNNNNNNGCTTTGTAGGCTCTGTTCGGTGTCTCCATTAATTTGTCTCTACACGAACTCTCAGTGACTCACTCTAG
fd_2668	215	TCCGTGGTTTTGGGTGAATTTGCTTTGAATTTACATTCTACGTGAACGTCGACCCCTGGCAAGAAATAGCTCTGGCTTGAGAAAGTGTTGTGATAACATGTANNNNNNNNNNNNNNNNNNNNNNNNNNNNNNTGTCAGAGGTGGGTTTTGAAGGCTGAGCCACCAGTACAAGTGGCTGAGCAACCAAAGATGCAAGAACAACAACAAAGAAAGAC
fd_2669	317	CTCCTCCTTCTCTCTCTCTTCCTCGGTTATTCTACTCTCTCTCTTCGTCTTCGACTTCTTCTTCTCTCTCTCTTCCTCGACGATTCTACTACTCTCTCTCTTNNNNNNNNNNNNNNNNNNNNNNNNNNNNNNNNNNNNNCTCTCTGTCATGCTGATTCTCCGAATTCGAAGCTTTCTTCGATCCAGCGCCCTTCCTACGCCTCACCATCGATGAATTGATTCAAATGCTCTGCATATATGCGTATATATGTATATATATAAGCCCTAACCTATAGTATATATATGTACGTATGTATATGTGTGGTGGTGGTGGCCGG
fd_2670	207	TTTTGGAGATTCCTGTTTGTTGCCTTTGGATTGCAGGCTGAATAATGTTGGTGACTACTCTGAAGAGGCCAACGCCATCCTCAGTAGAGGTTGGGCTTTAATNNNNNNNNNNNNNNNNNNNNNNNNNNNNNNNNNNNNNNNNNNNNCTGTACTTTTCCAACCACTATTGTGCTTCTTGCAATTGCTGACATGTCCATTTACCCCCCG
fd_2672	206	TGTGTGTCTAATCGGTGGACATGTGCATTTAAGCAATAGACATGAGTGTTTGAAGAGTGTCCTGATCTAAAAAAGCATTTTAAAAGATAGGACACGTTTTGANNNNNNNNNNNNNNNNNNNNNNNNNNNNNNNNNNNNNGTTTGACACGGACACGACATGGATACATATACCACCTTCGTAGAAGTGTCCATGCTTAGAGGGATCC
fd_2674	201	GATTCATTATACGTTTATCCTCTCTTTCTCCTTTGTTCTTTTAGCTTGCTTGAGTGGTTGGCAGAACTGGATCACAGATATCAGCATTGAACTTCTTGCCAANNNNNNNNNNNNNNNNNNNNNNNNNNNNNNNNNNNNNNTAGCTGTGTTTTAAACAGAATAAATTATTGTAATGTTGGAAAAACTTATGTAAAGTTGTGG
fd_2677	580	AAGCGATGGGGTGTTGGTGAAGAACAAATCAACAAAGGTCTACATTTTATTGAGTTGAATATCACTTCAGCTACCGATGAGAATCAACATTCTCCAATTGGGNNNNNNNNNNNNNNNNNNNNNNNNNNNNNNNNNNNNNNNNNNNGATTTAAACTTGAACCTCCCTTTTGAAACAAAAGATTTAGATGCCATGCGTCACATGAGGGAGTTAGAGCTCAGAAGAGGAGGCTACTCAGAGGAAAGGAAATCTTACCTAGCATATATTTCAGAAGGAATGGGGAAGTTACAGGACTGGGAAATGGTCTTGAAATATCAGAGGAAGAATGGCTCACTGTTCAATTCCCCATCAACCACAGCAGCTGCTTCTATGCACCTTCAGGATGCTGGTTGTCTTAATTA…
fd_2680	199	CCCGAAATGTGCCTCAATTTATTTTTAAAAGTGCGTGATCAAATTTCAACTTCTATTTTTTACAAAATCCTTTTTCAAAATAAAGTGCAGCTTTTTTTTTTTNNNNNNNNNNNNNNNNNNNNNNNNNNNNNNNNNNNCGCTTTTTTTTCCGAAAGTTTTGGGGAGTTCGAATTTTATTCCAAGGAATCAACCAAACGAT
fd_2683	450	CCTTTGTCTTTCTCCTTGAACATCTATAACTATGTGGCCGGAGGTTCGTTCTATAAGCGTAAAACCATAGGCAGCAGCAGCATAAACCAATGCCTGTTCATCNNNNNNNGGAGATTCCCCTTGATAATCTATCAAACTCAGTGTAGGATCAGATGTCTCAACAATAAGAGGCACAATTGTGTTGCAAGCGGCCAATGCAAGGAAGAAATCATGAACATGTTTGCCTTCTATTGTATGCTTCCCGCTTTTGGATAGGTATAGAAGCTCTGGATCAACCTTCACCTTCATCTTCGGCCTCAGAACCTGCCCACCNNNNNNNNNNNNNNNNNNNNNNNNNNNNNNNNNNNNGTGAGCTCATTTTCCCACCACTGTAATCTACACCCCAAATGCTTGCACATT…
fd_2685	367	GCAGGCGGTCGGCGCGGAACACCAGAGTCAATGGCCACAATATGAAAATCAGACACTGTTGTTGATGCATTTGAAGCTTGACTTTTTAGGCTCATGTTGCTANNNNNNNNNNNNNNNNNNNNNNNNNNNNNNNNNNNNNNNAGAGCTCTGTGATACCAATCCTGAGTCAGATGGGGTCAACCTGCTATCTACTGAAATCGATCTTCTTTCTTTCTGAATAACCCTTGGTCTGTATCTCTTGATTGCTGAATCAAAGGCTTCCTCCAACGCATCCATATTTTCCGATGCCATTTTATCAGCCAACAATAAATTTGCACAATTTCCGCGCCACCTGAGTTGACGACAAGGAAGCCTATCTTCATTTCTG
fd_2687	652	GATGAATAACCTCCATTAATCTTTATCCGATCATCACTTCACGTATACGGATAATATTCATCTGTATTCAGTGTGGATTGATAAAATTTCTCCAAGTACAAANNNNNNNNNNNNNNNNNNNNNNNTTTTCAGATTTTGCATGTCCTGCTCAAACGGTAAAAATCTTCCTCACCTTCTTCATCGTCCTCCGACAAATGGGACAAGTACCAGCCTCTTCCACAACCCTTGTTCCACATGCAAAACAGGTAGCGCAGTGCCCGCATGGAAGAAAAAAACAATCCCGTGGGGCATCGAAGCATATAACACAAAGACGGCGAGGGCTGCTATTGCTTTCCCCCTCCTTTGATGCCTTTCCATCAATGGAAGGCACTATAAGCCACTCATCCACTTCCTCCTCAT…
fd_2688	234	GGCAAAGTTGGCAACTGTTGCAACCTACCATCTGCGCATGAAATTCTGGAATCTTGGAAGGAAAGCAGAAAAAAGGATGGCATGTTCTGCCCCTATCAGTTTNNNNNNNNNNNNNNNNNNNNNNNNNNNNNNNNNNNNNNNNNNNNNTGAACAAAACTACATAGTATGTGCAAGTGTCATGGTATTTTTGTCAACTATACAAGCAAGGATGGAACTAGGAGAACACTATGGGGG
fd_2689	598	CGCTGGAAGTTGTTTACTTTAGTCCTCAAACGAGGATGTGCCTTGTAAGCTTTTAAAAATTCTTTCTCGGGCACCCATGTGCAGTGAAGATTAAGATAATCCTTTCCACTTCACAAGATATTGTTTCACAAATATTTGCTTTGAACCCAGCTTAGAGGCATCACTATCATCAGCAACAGTAGGGCGCATTTCACAGTCTAAGATCTTTTCAATTTCATTTAGAGGGCTAGCACATTCAGGGCACCTCCAGTTGCTAGGACGAGGGGGTTTCAACGGTGCAAGTAAACACTTGGGGTGATAGGCATATGTACATGTTTCACAGCACCAAGGATTTCCACCTTCACCACATGCTTGACATGAATCAGGTTTCGCATCAGCTCTAACAATCCTTTCAAATTT…
fd_2690	261	AAAGAGGTTATTGCCATCTTTGTGGATGATGAGTATGGAAGAAATGGAATATCTGCTTTGAATGATGAGCTTGCAAAGAAAATGTCAAAAGTTTCTTTTAAANNNNNNNNNNNNNNNNNNNNNNNNNNNNNNNNNNNNNNNNNNCTCAACAAGTCCAAATTGCTTGGACCTCGTGTTTATGTTGTTCATATTAATCCAGACCCGGGATTGAGAATCTTTACTGTTGCTCAAAAACTTCATATGATGACTGGTAACTATGTG
fd_2692	212	CTCCACCACCACCTCGGGTCGAACCCGACCCTATGTTTTGCTACTTCCAATCGTTGAAGGACCTTTCAGGGCTTCACTCCAACCAGGGGATGATGATGACATNNNNNNNNNNNNNNNNNNNNNNNNNNNNNNNGTCCACCAAAGTCCTTGGCGCCAGCTTCCGCAGCTGCATGTACATGCACGTAGGACACGACCCATACCAATTAATCAAG
fd_2694	207	TGATATAATCCACTTGTTTGAGGTGTAGTGGAGCCAAGCCCCTGTCTTGACAGGGAGAACCTACTTGGTGAAGCTACATTTCATATGACTTTACTGGATTTCNNNNNNNNNNNNNNNNNNNNNNNNNNNNNNNNNNNNNNNTTTATTTGTGTTTTTATTGAATTTTGAAATTACAACACTGGTTTGAATGGGAAAATGGGTGAGGCA
fd_2696	219	TGCAGACATCAGAGTGCATCCTATTTAGAGGACCCCAGAGAGAAGAGCTGATCCTCCTGTCCAACCATCAAGAGTTCAGAAGACTCTCATAGAAGATTTTGTCNNNNNNNNNNNNNNNNNNNNNNNNNNATTGTACAATTCTCCTACAGTTGGTCTTTGGAGGGCAACGTATGTCTGTCCAATTCCCCTGCTAATCCATCAGACATTTCCAGTTCAAAG
fd_2697	231	GTTGATGTTTACAGGAAAAATCTGCTGGAAGGGTTTTTGCACATAAACCCTAATCACCTTCTTCTTCTACTCCCAAACCTCATTCAGGTAATTGTTCATCCTCNNNNNNNNNNNNNNNNNNNNNNNNNNNNNNNNNNNNNNNTATGGTCACTTCTATCTATTTATAGTCCCTCTCTTGTATAATCCTACAAAGAGACTCAAAAATGGAGCCCAAACTGTTTTTACCTTCAC
fd_2698	167	AAATTGTGACTATGATTTTGTATGAAGTTTTACGGCTATACCCACCGATAGTTTGGTTGCATCGAGTGGTCCATGAAGATATGAAATTAGGAGGAATCACCCTCCCGAAGGGAGTGATAGTTTCTTTACAGGTAATGCTGCTACATTATGACCGTGAAATTTGGGGT
fd_2700	402	CCTCAACAATATCCTTACCCACAACCTCCCAGGAACTCTTAAAGAAACTAGCCGGGTAGCCATTGGGTCCAGGGGCCTTGTTCCCATTAACAGACAGGAAAAANNNNNNNNNNNNNNNNNNNNNNNNNNNNNNNNATGTGATTTCCTAACAAATCCAAAGCTAAAAGTTCAACCTTTGAGCTAATTTCCTAACCCCAATAAAAATAAAAACTACCTACCTAAATCAGGACTATGGAAAAAAGCATTTGTAAGACCCTTTTTGTTAAGTTAGTTTGAGAAACAATGATTAAGTAGTCATGGCTGTCATTGAATTCCTTCTTGACAAAAACAGAGCTCTAGAATTTAAGAAAATAAAATAGTTCAAAACATGGTCCTAGCCTTGTACACACACAGATTTAT…
fd_2704	353	CTGAACTCTCAACAGATGGCCAGTTTCTGCAACTTCGTTCAAAACAGGTATGGTCAAGAAGAATAACTGGGGTTGGTGATGGAATCATGCAAGGAACAGAAGCNNNNNNNNNNNNNNNNNNNNNNNNNNNNNNNNNNNNNNNNACGAAGCCAATGGAAAGTGCTAGACAAAATGGGCTTATTGGGCTTGCTCATGGGCTGGGACGAGCATTCCTGGGAATAATTGTACAACCAGTGAGTGGTGCATTAGATTTCTTCTCATTGACTGTTGATGGCATTGGGGCAAGTTGTTCCCGGTGCATAGAGGTTCTCAATAACAAGGCTACCTTAGAAAGGATTAGAAATCCACGGGCG
fd_2705	203	CAAATTATTGCCAAATAGAGGGAATAAATAATATTTGCACTTGACATGGAAACTTTAAAAGAATTAAAAAACATTGTGCCATTCAATCAATTGCCTTCCAGCCNNNNNNNNNNNNNNNNNNNNNNNNNNNNNNNNNNNNNNNTGGTCTAGAATGGGAACTGTAGTTCTAGTTTGAAATATGAAAGAAGTTTTCAAGAGTCGAG
fd_2712	592	ATTTATCTGGTATAAGGGGAAACCTATATCGGACCAGGTATTAGGAGAAGTTGTCTCCAGATTTAAAAACATGTGGCTTTCAGTGGATGGTTTTAGGGACAAACTCTCAATCTGGTGGAACAATTATGAGGTAGAAGGCACTCCAGGCTTCACCTTGGCTAGTAAGTTGAAATTGTTGAAGGTCGATTTGAAAAGGTGGAATAAGGAGGATTTCATAAAGCTAGAGGTGCAGAGGGCCTGACTATTAGAAAATATTCTCTCTTGATGCTTTGGAAGAGAGTGTGGGACTGTCAATGGAAGAAAAGGTTAGAAGGGAGGAGGAATTTTTTAGGGTTGCCACTATGGAGGAAATTAATTGACAGCAGAAAGCCCATTCTAAGTGGTTGGAGGGAACAGGAA…
fd_2713	212	CTCCAAGAGAATTGATTGACGAAGAGCCTCAATGAAGCTTTCTAGGGTTTCAGCTAACGTAAGGACTCAAAAACCCTAACTTTCTTTGTTATTCACAGTTTCANNNNNNNNNNNNNNNNNNNNNNNNNNNNNNNNNNNNNNNTTTGGAATTTCAATCAGAAATGACATGAGTCGGTGACTTTTCTAGTCTCCGATGCATCGACGCATTCCAC
fd_2714	1248	GAAGAGTCCAAGGGCCGGATTGGATCAATGAAGGAACAACGCCCCCCAAGTCCACATCCTCTTCCTCTTCCATCACCTCAGATTCAGAGCGTGGCTATTCTGANNNNNNNNNNNNNNNNNNGCAGGGACTACCAGTGGTCCTCTCAATGCCTCTGGACCACTACCACTGCCTCCTTTGGGAACACTCCGGAACTTTTTGTACGATGAACTTGCAGCTGCTTGCCACAATTTCTCTCCAGAATNNNNNNNNNNNNNNNNNNNNNNNNNNNNNTCTTCCTTAATGTATAGAGCTTTCTTTGGGGATGATACTTCTGGCTCGAAAAAACTTGAAGCCACTGTTATTCGCCTTCACCCCTCCACCCTGGGTTTGAGGGAATTTGTGAATGAGGTGAACACTAT…
fd_2716	180	TCACTCCCCACCGTCGGATTACAATACTCATGATCACGGTCAGCACCGACCGGTAACGATAATTTCCAACCCAGATCAAGAACAAACTCAGGCAATATTCGATCATCTGCCAAACGAAGCTCCGACCCAGTCCTCTCGGATCCACCAAAAGCCGGATGATGCAATACCAGCCCTCTGATC
fd_2717	301	AAAAAGAGTCCCTCTTTCAGCCTTAGAAGGAAACCGTGTTTCCTTACGTTTTGGAAGCAATTATATCACTGAAAACTGAGCCCCGCTCGCTCACTCACTACCCNNNNNNNNNNNNNNNNNNNNNNNNNNNNNNNNNNNTTGGAAGAGTTTCATAGATGGGTAGGAGACCTTGTTGTGCCAAGGAAGGCTTGAACAGAGGAGCATGGACTGCCATGGAGGACAAGATTCTCACAGACTACATCAGAGTTCATGGTGAAGGAAAATGGAGAAGCCTTCCCAAGAGAGCAGGTCTTAAGAGATG
fd_2719	222	GCTTCCCATTTGTCCAGCTTCTAACACTAAAATCCCATCCTAAAGAATCATCGACAGTGAAAGTAACTGTGTCAATTGTTTCCAAGTGAAGTGAGAGGGAAACNNNNNNNNNNNNNNNNNNNNNNNNNNCTCTGCTTGCACTGTATCTTCCCTGGTGATATGTTTAGCCACATCATCTTGGTTGGCCTCATCATCTTGTGCCATTTCTTCAGGATCAGAAAG
fd_2721	953	CAAAATTCAACAAAATGGAATAAACCCCCCACCTCTTCTTTCCATTTCTCTCTCTGCGACTCTTGGCTTCATTACCTTATCTTCTTCTTCTTCTTCTTCTTCTTCTTCTTGGGCCACCACTGTTCACGTTTCACAGAGGAAGCTCAGCTATGGAGCTTTCCTCTGTTCCAATTCAACCCAATAAGAATCGATCCAACACACCCACGCTTGTTTTTCGCGACATTCCGGGTCTCGAACCTTATTCTCACACTAGTTTCTTTCAAGCTACACACGAACACCAACATCAATGGCCAAACAGATGGCTCGGAGGTAGCAGTTTTGCATGTGTTTCGATGGTGGAGAAGAGAGAGGAGCCAGAGTTTTTTCCTACGACTGCCCAGCTCTTGAAGCACCCTTTGG…
fd_2723	205	GTGCGAACAATTCTGGGTATGCATGTGCATCTACTAAAACTTGAATTTGGTGATCCAATACTATAAAAAGGAAGGAGGAGTGATGTTGAAGAAACACTATCACNNNNNNNNNNNNNNNNNNNNNNNNNNNNNNNNNNNNNNNNAAAAACCCCTAGATTTGGCGAAGTTGAGATTCAGAGAAGCTGGAACAACAAATCGACAAGCT
fd_2724	385	GCGTATGTAAAGACTTGACATGACCAACACGAATGTTCAATCAACATAATCACTAAAATAACTGAATCACCAATAGCACAAAAGGCAATGACATGAACCCAGTNNNNNNNNNNNNNNNNNNNNNCAAATGGACAAAGAGATGTATAACAATTAACGGAAAAGCAATAAACGGGTGTCTCCAACCTTGTCAGCATGTATTGATCCCATCCTTGCAATCACTGGTCAAGTTATGGAATGTCTCCACACGTGTCTTTGCCCTGTAAAGGACCTCAGTGTCGACTTCAACTCGCATATATCCATCAAAATCAACAGGGCGGCCACCATTCAAAAGCCTTGTCTCATTGTACCACTCACTCGTATTTCCCCACAATTCCTTGTAATCATC
fd_2725	202	GGAAAGCATGACAGTCTGATTAAGATCAAAGATGGTGTCTATGCCTCCTTGGTTGCGCTCCATATGAGCGCTCCATCCTAAACGTCTGTTTGTGTCCGTCTTTNNNNNNNNNNNNNNNNNNNNNNNNNNNNNNNNNNNNNGACAAAACTTTAGCTCTTTGTATGAGTACTGAATTTGTTTCTAAAGGATGAATAACAAGAGC
fd_2727	208	CTTTGCCGGCATGCACTGAATGTCCTTAACTACAATGGTGTCGAAGAAATACCTTCACGATACATTCTACTGCGTTGGTGTAAGGATTTTAAGCGCAGATATCNNNNNNNNNNNNNNNNNNNNNNNNNNNNNNNNNNNNNNNNNNNACCCATTGCAGTGGTATAATCATCTGTATAGACGTGTCATTCAAGTTGTCGAAGAAGGGGCG
fd_2729	980	CAACTTAATTTAGTGGCCAATAACTTCACATTGGAAAGTTCAAACAACAGTGTTCCGCCTTCAGGATTGAGGTGTCTTCAAAGGAATTTTCCCTGCTACCGCAATTCTCCTGTCTATTATAACTTTTCAATTAAGTGCGGTGGTCCACAGATTACATCTAACAATCAGATTATTTACGAGAGGGATAACGAGACTCTGGGTCCAGCTACATATTATGTTACCAGTGAAAACAGGTGGGCAGTAAGTAATGTTGGACTTTTCATCGACAGCAACCAGCAGCAAGCCTGAGTACAGAAGTTTCTCTTCATCTCAGTTCACAAAAACTTTGGACTCAGAGCTGTTCCAGACAGCACGAATATCTGCCGGATCATTAAGATACTATGGGTTAGGGCTCGAGAA…
fd_2730	196	CCTGCATGAGATCCTGGGATTTCTCGGGAATCAAAAAGCTAGGGTTTCTTCTGAGACTCCTTCAATTTTGAGCACACATACAGAGAGAGAGAGAGAGAGAGAGAGAGAAAGAAGAAGAAGAAAGATGATTGATTGAAGAGATGGAAATATTTGGTGTTCACCACCCACTGGTGTTTACATTTGGTATCTTGGGTAA
fd_2732	206	CATCCTTCTAAGAGGTGCCGGAAGGGAAGTGCAGAATTACTTGTGAACTTTGATGAGTTGTTGCCACCTGATATTTGGTCAGCCAAAAAACAAGAATTCATCANNNNNNNNNNNNNNNNNNNNNNNNNNNNNNNNNNNNNNNNNNTTTCCAGATTTGTGGAAAAGAAGTTCCTCGTGGAAATTGGATGTTTTGTCGTGGTAGCAGG
fd_2737	206	CTTCAATCGTTCTTGAGGTTAGAGGTAAGTCTCATTTTTGTATTTTGAATATCTAATTAGGGTTTCTATTGTACCTTTTCTGACTCGTTCATGGTGATCCCTGNNNNNNNNNNNNNNNNNNNNNNNNNNNNNNNNNNNTTGATCTTTTGTTCATTTTATTTTATTTTATTTTAGATAGTTTCATCTCTTCATTTTAGTGTTTAGGG
fd_2738	211	CCTCTGTTGAACTCACTGTAATTAATCCCACAATCAAACAGGGCTTCATATTTCACCTTGGTCATTGTATTTACTTCCTACTGCACTTGCAGTCAAGCTCGAANNNNNNNNNNNNNNNNNNNNNNNNNNNNNNNNNNNNNNNNNNNNNNNAATGACTACTGCTTTTAGGAAGTGAGATGATTCTATGTATGATGAACATAACAAATTACGG
fd_2739	208	TGGGTATCTCTAAATTAGTTCTATTGTGCCTATCAAGTACAGAAAAAGGTGATTACAGATGATAGAATAAGCAGCTTTAGTAGAAAGACACAGCAAAAACTAGNNNNNNNNNNNNNNNNNNNNNNNNNNACTGACAGAACCAAGTGTGTTGAGGAGAAGGAAAATACCATGGAGGCGCTGATTGGAAGAGTGCTGACTCTGAGAGCAC
fd_2744	208	GTCAAAAGTTAGGAGGGATAACCCGTAGAAAAATGATGCTCTTGAACCCTATTTTAGTGATTGAACTATTTGATTGTTGGGGCATTGATTTTATGGGACCTTTNNNNNNNNNNNNNNNNNNNNNNNNNNNNNNNNNNNNNNNNNNTGCTATTGATTATATTTCCAAATGGGTTGAGGCAATTCCTTGCAAGCATAATGATCATGGGGC
fd_2749	207	CAAGCCTGTCGTTAATTGGTCAAGATTAGTCTTTTTTTGCTCTGTTGATCTGATTCGTGTATATCTTGTTTTCAATTATTGGAGTTTCATTAATTCAGAGGTANNNNNNNNNNNNNNNNNNNNNNNNNNNNNNNNNNNNNNNNCATGTAGCGTGTTTGCTTAGGGAAATTTGAGACAACTGATTGAATTTGGGTTTAATTGCCGGGG
fd_2752	402	GCAAGTAGGGAATTTGGGATTTATCGATGTCATAATCAGGATAAGACCTCTCAATGACTTCAATGCTTAGAAATTCAGTCTTGGTGTGGGTGTTTGATTGCTGNNNNNNNNNNNNNNNNNNCAGATATACAAACCACAGACCATTGCGAAAATTAAAACTACCGTCCTTAACAGTACTGGAGATTTCTTGGAGGGCTTTATGATGAGAGTATCCTTATTGACGAAACAGATATATTCCGCCATAGCAAAATCGAGAGAGAGAGAGGAGAAAAGAAAAAGGGTTTCTGCAGAAGTCAGATTCTTCTTCTCCTCTTCATCCCCTTTCTGTTCCACATTTCAGCTGGACCACTTGTCAAACATTGTACATATATGTAGAGAGACAGAGAGAGAGACAGAGAG…
fd_2754	523	CAAGATTCAAAAGCAGTTAACTCTACACCCTTAAAGTTTACCTGGATATGGATGGAGAAAGAGAAAGAGATAGAAATTGCAAAGTTAGAATTATAATCTAATTNNNNNNNNNNNNNNNNNNNNNNNNNNNNNAACAATCCATTTACGAGATGTAGTTTTTTTCTCTCAATCTATATATTTATCATTGGATCTTATGAGTCAAGCCTCCATACATATGCTTCAAATTGAGGGCGCATGCTCTTCTTTTTCGACTCTCATTCAAGAGCAATATGAATTTTTATTTCATTAAATCTTGGGGAAAATTTTAAGTGGAATTCATTTGAGAAAATTGAATAAAAAAACTTTGACCTTCTGTTCTTGATCAAACACTTCAAAATCGAAAATCATCCAATACTATAA…
fd_2755	334	GAGAGATCGAGCAAGCGTCGCACGTCCAGAACCAAGTCGGCAACAGAGGAAACAAGTCGCGAACCAGGTAGGTTTCGATACGACGAAGGCAGATGCTGATCGANNNNNNNNNNNNNNNNNNNNNNNNNNNNNNNNNNNNNNNNNNNACAAGTAGAACTTCAAACCAGAGAACTTCGCGATGCGAACCAGATGAGTCGTGAGTCAGAGGGAACAAGGTGGGTCGAACCAAACNNNNNNNNNNNNNNNNNNNNNNNNNNNTGAAGCTGGTGGGTCACGAGTTGACGGGTCGCGATTTGAACTCAGATGAGTCGCACAAGCAAGACGAAGCAGAGGG
fd_2756	385	TGCTGATTTGCCCCACGAAATGAAGCACATGTTTCACCCAATGCACGCTCTCACCCTCCGCTACCATCGGTATGGTAAATGCGAGGCTTGTTTACGTCATTCGNNNNNNNNNNNNNNNNNNNNNNNNNNNNNNNNNNNNNNNNNNNATGGCACATGGATGTTGGATGTGCTCTGTCAAAACCCAAAACCATGATGTCTAAAATTCACCCACACCCTCTTGCTTTGTTTAACAAGCCAAATTATGATATACTATGCACTACTTGTCGCCAGTTCTGCGTTACCCCTTTCTTCCGTTGTGTGCTGTGCCATTTTGATCTCCATATCTATTGTATTTCAATATTACCACCCACACTCAAGTACTTCAATCATGTCCATACCCTCACTC
fd_2757	205	GTTTGTATGTAATCAAAATATTAATAGCATATATACGTTTTCATATCTTCTGAATCAAAACCATGTCCAGTTCATCATCGGATTCTGACGATGGTAGGATCAGNNNNNNNNNNNNNNNNNNNNNNNNNNNNNNNNNNNNNNNAGGGAAAAATATACATCACATTCTTGGTGGAGGAAAAGTTGCAGATGTGTTGTTGTGGAAGGC
fd_2761	205	AAAAAAGGTAGAAGTATTACATCATTAATGTTGATTGAATAGCTTAATGTATCATTTAGATGATGTTGGTCCTGGTTGGTCAAAGCTTGCAGCTTATAGGTTTNNNNNNNNNNNNNNNNNNNNNNNNNNNNNNNNNNNNNGCTGCAGTGTATACTTATAAGTTATGAGACAGAATAAGTTTAAAAAATCTGGAAGTTGGGGAGGG
fd_2763	213	TTGTATGGGCTGACCATTTTTATGGCAAGTATAGATTTGTATAATCTAGTGAGTTATTAGGTTTGTGTTTGGAGGTTGTGATTTTGGGTGAGCCTAAATCTATNNNNNNNNNNNNNNNNNNNNNNNNNNNNNNNNNNNNNNNNNCCAAAGGAGTGATGGTAAAGGTTTTGGGTGCCCCAAATAAAAGCCTGTTTGATTAGAGGAGTACAGGAG
fd_2764	203	GTTATTGGGAACCCACACATCATTGGCAAGGATTTATACTGGAATATGTTCTTATGGCGTTGTGTGGATAATGGCTCCTATCAAGGTTGTCCTCTCCCTGAAANNNNNNNNNNNNNNNNNNNNNNNNNNNNNNNNNNNNNNAGAGAACAACTTGGGCTATGAAGAAGAGAACCCTCAGCCATCTGATGAAGTTGAATGCGAGG
fd_2766	207	GGTTCAGTGTCATCTCCTGTTCATTCTGAGTATACTGCATCTAGATCACTGTTGCTTTCAAAACCTTCAACGTTTGTATCTGGGTCTGGTTCGCATTCGAGATNNNNNNNNNNNNNNNNNNNNNNNNNNNNNNNNNNNNNNNNNNTTCTAGGTCAAGGTCTGGATCAACATCACAATATTCTGGGTCTGGAAGTTATAAGTCCAGGG
fd_2776	444	CCGGGCTCCACTTTTTTTTTTTTTTTTCCTTCCAAAAACTCCCCCTTTCTCACATTCAGCTCATCTCATTTATAGAGCTCACTACACACTCTCGAAGCTGTCTNNNNNNNNNNNNNNNNNNNNNNNNNNNNNNNNNNNNNNNNNNNNNNNATTGTTGAAATTTGATGCATCGATTTCCATTAACAGATTGCACGCCTCCATCTTTGTCTCCATTCTTTGGCTCTTCGTCTTCCGCAACTGCGTTCGGTCTTCAATTCAGAGATAATGTTCAGAGATTATGTTCATGAGCCTGAGGAAATGATTTTATTGCACAGTGGGTCAAGTCATATAAGGGCTCGGACGTCCACCTTAGGATGATTTTTCCACAATTTTTGGCTTGAATTTTGATGTCTCACGAAG…
fd_2777	211	ATTTTTGAATTTTTGCAAACCCATAACCACACGTACGGCCTGGATCCCCACACGTGTGGAAAGCAGGGCACAGAAAAGCTCCATTACTGCTTTAATTGCACGTNNNNNNNNNNNNNNNNNNNNNNNNNNNNNNNNNNNNNNNNNNNNNNTCCGTATGTGCGGTTTTAAGGCAATTTTGGTTTCATTTTCTTTCCATTTTTCTAACGCCCGA
fd_2779	1300	TGCCCAAACTTTGCTCCCTCTCTTCTTGGCCAAACCAAATTCCTGACTTTTGCTTATTCCAGGACCCAACTTTTTCCGGTTCATCACTTTTTCCAATAAATTTCTATCTTCTAGTGACAATTGGGCACTGTGGACCTTTGGAGAATCAATCAGGGATGGGAGTCGCTGCATCGTCACTGGCTGCAGATGCAGTCCTTTGCCTGTTGGAGATCGAACTGGCAAAGCTCTGCAGATTCCATTATCTCTGTGTCTCACAACACTGATTAGACGGTGAAGCCATGCTGCCATTTCAAGGATGTAGTGGTCTGTCTTGTGCATATCTGCGTGATGAAGCGTCTGGAGGCGAATCACGTTATTATGGGTGTCCCCCTTCTTGCCAAACTCATTACAGGTGTTCGC…
fd_2780	210	CGGTGGGACTATGCTGGAAATATCAGAAACGGAATCAATGTCATCTAAAAGGCTATTACAAGCCATTTCTTCCTTTTGGGTATGAAAGACCAAAGTTGCAGTTNNNNNNNNNNNNNNNNNNNNNNNNNNNNNNNNNNNNNNCGCTTAACGATGATGATTCAGACAAATTGTTATTCTCAGGAACAACTAACTCCAACTCTTCTGGCCCAG
fd_2781	263	CTTGAACCTTAAACCAATCTGGATGACCATCATTAAACAATCACTCATTTCTCATTTTTCACAATTCCCCAAAAATTGCCAAAGGTAATATATTCCAAATCACNNNNNNNNNNNNNNNNNNNNNNNNNNCATAGGAAAATTAAGCCACCACGAGCAAATTGATTCAGGTGCCACCCACATCAAACCCCACCATCAAAAACACATCGCCCAAATCCTCCAAGAAAAATGGCACTGAAGAAATAAATGATCCACCTTCTTAGCAT
fd_2783	215	TCGTGTCGTTGTCGTTGTCGTCACCTTCCTTCACCCTCATATTCACACAAATAATTATGCATCAATCTCACACTGGAACATGGACGATGAAAAAGAATTTAAGNNNNNNNNNNNNNNNNNNNNNNNNNNNNAGCTACCAGAGTTCTGACAATCAAAATAAGTCTGTATATCGTCAGGGAAGCTACTTCGTGGAGGGTCGGACTCTGGAGGCGTCG
fd_2786	227	GCCACTTGCGAGTCTTGGCTGGAAGATAGAAGACCCAGACCATCTTTCCTGCCTAGAAGATGGTCCTTCTCTACCAAATCATAACAGGAAGGAATGACACATCNNNNNNNNNNNNNNNNNNNNNNNNNNNNNNNNNNNNNNATAATTAATGGAAAACCAGTACAATTATATAACAAATATGGAACAAAAATGCATATTTCACGAGCCCCGGAAAATGCATCCATCAC
fd_2788	192	CTCTCTCTCTCTCTCTAACTTTCTCTCTCCTCCACTCCTTCCATTCCCCCTTTCTCCCCTAGTTAAACACACAAATTCAGACAACCCATTCATCATTAACAACAACAACAACAACAATTACTAAACCCATCTCTCTCTCGCTCTCTCCCCTAGTTAAACACACATTCAGACAACCCATTCATCATTAACAAC
fd_2791	219	GTCAGTGGGTGCAATTCTGGCAGGCATGGAGGCTCCTCTATTTGCCTTTGGAATTACTTACATCTTGACGGCATTCTATTCCCCTGATGTTGCTCAAATCAAANNNNNNNNNNNNNNNNNNNNTCACTAATTTTTTTAGGTGTAGCTATCATTACAATTCCAATATACTTGTTACAACACTACTACTATACTTTAATGGGAGAGCGCCTCACTACCCGC
fd_2796	1292	CTTCAGAAAGCAGCAGCAGCAAATGTCTCCTTCTCACTTCACCCAGCTTAAGCTGGTATACTACTTCTACTCTTCTTTTTTGTCCCCTTTATAATTAAACAAGAACACTACTACTTTGGCATGTGGAGGACGCAGCGCAGACACTTCCCTTCCTTCATAAGATCAAATGCTTTGTTAATTTCTTCAAATGACAAATTATGGGTGATGAACTCATCAATCTGGATTTCCTCCCTTAAATACATGTCCACTAACAAAGGAAGATCAGATTTTGGCTTCCACCCGCCAAGTAGTGATCCCTTCAATGTTCTCCCAGTAAGAAATAATGCATAGTGAGCTGATACCTCTGGCTCCACTTTTGGTACACCAAGGGTAACAGCCAGTCCCCATCCATCGCAACTT…
fd_2798	215	CCCGTACCTGCACTGCATACTTGATGGGTATTGGAACGTCATATGGTACTTTTGCATATGTATAGAGTACATGAAACATAAACTCAAATTTTTTCTTCTTAATNNNNNNNNNNNNNNNNNNNNNNNNNNNNNNNNNNNNNNAGCCCTCAGTTGAAATAGCATGTTCTTCTAATATAGAGGTATAATTAATTTCATTAGACTTCCTTTTTTCTTTT
fd_2799	206	GTGATGGTAGACTGAATGTGCAGCAATGTCAAGGGTTGCAAAGTGGAAGCTTGAAAAGACAAAAGTAAAAGTGGTCTTTCGGCTGCAGTTTCATGCTACACATNNNNNNNNNNNNNNNNNNNNNNNNNNNNNNNNNNNNNNNNNNCCCTGCCGATTCTGGAAAGGCAACAGCAAAGACAACCAAAGCTAATGTGAGAAATGGGGCA
fd_2800	204	CCTTCTTTGTGGACTTCCCTTAAAAACCAATTGCACTAAAATTTTGCCAACATTAACAACGTCAAAAGTTCTGCATAGAGAGGAATATGGTGGTTTCATAGATNNNNNNNNNNNNNNNNNNNNNNNNNNNNNNNNNNNNNNNNTATATTATTGTGTTGATGGGAATTGTTGCAGTTTTGTTCATAAATCCTCATTGGCGACGGG
fd_2801	208	GGGGTTCCTAGAGGTTTGGTGCCAATTAGAGAATTGCATAGTTCAGGGTAGGGGGCTTGGCTACATGGTGACATGGTTGTGGACCCATGTACTAACCCAAATGNNNNNNNNNNNNNNNNNNNNNNNNNNNNNNNNNNNNNAACACAAGAACAAGTTTGGTATCCATGTATGACCCAAAACAAGTTTATAAACACTTCTTAGATCTCTT
fd_2802	1901	AGATGTCTTCAACTCCCGGAGTCGGAATCAGAATCGGAATCGGAAACGGAGACATCGACACCACACTGTTGAACAATCGATTTCTAGGGTTTCTCATATGGCAAATGGAGACATCGACACCACACTGTTGAAGAATCGATTTCTAGGGTTTCTCATATGGCAATCAGTTCAGTCCACACTCGTCTACTTTCTCTCCAAATCCCTCTTACTCTCCCCCTTTACTCTCAACCCCTTCACACTTTCTCTCTCCTCCTTCTTCTCCTTCCTCTCCTTCCACTTCTCTCTCCTCCTCTTCTCCCTCTCCATGTCCGCCGTCGCCTCTCCTCAGCCCCACACCGCCGCCACACCCTTGGAACTCTCTCTCGGACTCCTTCGACTCCTCTTCGTCTCTGGTGCTCA…
fd_2804	185	GCTGAAATACATGACCGTTTAATATTCAGGTGCAAGTAACGAGGAAATGACTTTTAGTTTCAATTTCTGGTGTTAGTTTTTGAGAAACGAGGCAGAGACTCACATTATACTATCCCCACTTGTATGTGTGAGTGTGTATTCAATTCAAGGACCATCGAGAACCATCGACGATTAATCCAGCTCAC
fd_2811	217	GGGGAATAGGGGAGGGATTTTGTATCGCGTAACATTGAGACTCCAATGCAAACATCACACCCGGCAATGGAATGCCTCATCTAGTAGGCCAACTCTTGGATTANNNNNNNNNNNNNNNNNNNNNNNNNNNNNNNNNNCCAAAAATGCTTGTTGCACACTAGATGTTTAGAAACTAGTTGCTAGTGCTAGAAGCCTTTTGATGACAACTATTTATGAG
fd_2812	326	GTGGGCTTTAAAGCAGACTGTCCGCAACACAACGATGTTTACTTTATATCAGTCTGATTCAGAGGAGGAGAGGAAGTATTACAAGCTCACCTTCCATAGAAGATACAGAGACATTGTCACCGGGGCTTACTTGACGTGATGGAAGAAGGTAAGGCAATCCAGCTCAAAAACCGACAGCGAAAGCTCTACACAAACAATCCCAGTGATANNNNNNNNNNNNNNNNNNNNNNNNNNNNNNNNNNNNCATAGTTTTTGAGCACCCTGCAACATTTCAGACGCTGGCAATGGATCCTAAGAAGAAAGAGGAGATTATTAATGACCTCATT
fd_2813	205	GGTGAAACTGCTTGGTTGCTTGATGTGGTGACCTTGAAGAGGATCTCATATGTTGAGATTTAATATATTGAAATTTATAGAAAGTGAATAAAAATACCAGCTTNNNNNNNNNNNNNNNNNNNNNNNNNNNNNNNNNNNNNNTTTTTGGGAGCTCATTTTCGGACTAATTTTGATAATCTAAATCATTTATAGAATATTTGCAGGC
fd_2814	244	GGTTGTTTTGGACTTGAGTTTCAACGCCTTGTCAGGACAGCTTCCAAGCAAATTTGCAGAACCTCCGGAGAAGTCAGGACTTGTACTTCTTGACCTATCTCACNNNNNNNNNNNNNNNNNNNNNNNNNNNNNNNNNNNNNGACTATAACGGAATTGAAAAGCTTGCAGGTGTTGTTTCTTTCACACAATCTTCTCACCGGTGAAATCCCAGCAAGGATAGGCAATTTGACCTATCTCCAAGTGA
fd_2817	215	CCCTCCCCAATTTCCCAGTCTGTTGGTTGCTTCTTAGGACTTTCAACAGTTTTTGAATTGAACGTGTCCCAGTCCCACTTAGCATTCCAATCCATTGCAGATANNNNNNNNNNNNNNNNNNNNNNNNNNNNNNNNNNTTTCACTCAATCTTCCTCGCCACAGAATGCACAAGCAACTGGGTATCAGATCTGCATCTCGAAACAGCTTTATATTTT
fd_2819	202	CAGAGACGAAGAGGGAAGAGGGACGGGCAACGATGACTGTGGCGGCGAGGCCACATTCAGTTCCTCCGACTGCATTTCTCTCTTGTCGCCGGCGACCCAACCANNNNNNNNNNNNNNNNNNNNNNNNNNNNNNNNNAAGGCTCCGAGCGAAGATTTCGGATCTTAACCAACTCCCAATCGACGACGATGAAGCCCCTCTGGT
fd_2820	179	TTCTCCTTCGTGGAAGCGGACCAAGCGGTGCATCGTCTTCTTCTCCATTTGTTTGCAATTTCAAATAAATTGTTTTATCTTCTATGTCCCCAACAAGTGTAACTGAGGCCTTCATTGGGGTATATTCAAAGCCTTCATTTTGCTCTGTAGTTTTGAATACAAAGTATGCTGCATAGTTG
fd_2821	209	GTCTCAGGAGGAAGAGCAATCTAAAACTCAAGGAGTGAATTCAAAAGAGTCTCCTCAGGCTAATGGCACTACCGAGGAGCTTCCTTCAATGGAAGAGGACATGNNNNNNNNNNNNNNNNNNNNNNNNNNNNNNNNNNNNNNNNNNNNNTGGCAGATTCAACCACAGGGAAATGGTTCTATATTGATCATTTTGGTGTGGAACGTGGGCC
fd_2822	327	GCCCATTACAGTTGATGTTTTGGTGACAATTTTCATCATCATCCTTCGTCATATAGGAGGGCTCCAGTCTCCAGTAGCCACTCAATCCATNNNNNNNNNNNNNNNNNNNNNNNNNNNNNNNNNNNNNNNNNNNNNNNGCCTCCTTTGTGACAAACAATCAGATCCAACGCACACTTCTTCGTTTTAAAACGTGACGACATAACAAAAGAAAAACAAAAGAAATTTCGAATTGCTCACCACCTTTAATTCTATATCCAAAATATTCTTCAACTATTATATGGCTTCCCCAAACATAATCTCCACAACTTTTAGGGATGCCAAAAAAGG
fd_2827	718	GGATGAGCCTGATGTGGAGTCTTCGTCAGCTACGTTAATGGAAACTGAAGAAGGTTTCCAGCCTGTATTTTTCCAGCCTAGAAGACTTAAGAATCTTGTAAGGNNNNNNNNNNNNNNNNNNNNNNNNNNNNNNNNNNNNATGGACATGAAAATCATAAATCTATTTGAGGAAGAAACTCCTCAGATTTTTACACTTTGTGGGAGGGGCCCTCGATCATCTCTAAGGATACTGAGACCAGGTTTGGCTATTAGTGAAATGGCTGTGTCGCAGCTTCCTGGTGTCCCAAGTGCTGTCTGGACTGTGAAGAAGAACGTCAATGACGAGTTTGATGCTTATATTGTTGTTTCTTTTGCAAATGCAACTCTCGTCCTTTCCATTGGTGAGACAGTTGAAGAAGT…
fd_2829	199	CCACCTCTCATCCCACTTACAGATGCCTGACGATGTGGATCCTTTTCGTAATTTTGTTGAGTCTACTAGGAGATGTTGTTCTTTTCTGAGTGGATTGCTTTGCNNNNNNNNNNNNNNNNNNNNNNNNNNNNNNNNNNNNATTTGGTGCTTCTTATAAGTTGGCTGGAGAAGGGGATCATCATTCAACTGTTATGGCCGC
fd_2831	473	GCTAGGGTAAGCGAGTCAGACGAGTTGGAACGGTTAATTTATGGGTCCATTCGGTTGTTTAATTCGAAAGAAGGAGAGAGAGTTGAGGAGTGTTCGTGCTCGGNNNNNNNNNNNNNNNNNNNNNNNNNNNNNNNNNNNNNNNNTGTGAGGAGTTTGTGGAAAGTGTGGATAGGTTTGTTGCGGCAATGGATGGAGTGTCAAGTGGGGGTTTTTTGAGGGAGGAGGAAGGTGAGTTGGGCTCGGAATGGGTTGAATTGGAGTGGTTGAAGGGGAAGGGGTATTACAGTATCGAGGCATTCGTGGCGAACAGGTTGGAAGTGGCCTTGAGGTTGTCATGGTTGAATTATAATAATGGGAAGAAGAGAGGGGTGAAATTGAAAGAGAAGGTGAGTGCTGCGG…
fd_2833	897	CCACTGCACATTTGCTATGCAAAGACTCAATGCTCTCCATAGCAAGAAGGGTATCACTATCAATGGCATCGACGACGAGACCATCTTCTCCAAATTCTCTTTCNNNNNNNNNNNNNNNNNNCATGAATTCAAACAATTGTTTCGGGGGATCGATAAAGCTCACAACCTTAGTTCGACAGCTCCGACTTTACAAACCCCCTCCTCCGACGATCGATGAAACAACCGATGTCGAAGAGCAGAGAATCGAAGAGAGTGCAGGGAAGGTGGTTTCTCAGGTGGGTTTTGTCGAATCTGCAACCCCAATTGCCGGAAAACCCGATACCGGAAAACCCGAAAGATCCAGACCCAAGAGAGCCTCTGTTCTGATCTGTCTCTTTGAAGGGGATGATGATGATCTTC…
fd_2834	215	CAACTACTGATCATGATCATGAACTAAAAGAATCATCAAGTAGTTCAAATTCCTCCATTTCTTGTGATGCATCGGATTACTCAAATTCCAGTGCTCGAGTTGANNNNNNNNNNNNNNNNNNNNNNNNNNNNNNCAGAACCAGAACCAGAACAAGAAGAAGAAGAAGAGGGTTCATTGTTCAATTTGGGAGGACCTTGTGAGGCTGATAACGCGAC
fd_2836	203	GCTGGCGAAAGTGGGGATGACAAAAAATAGGAATCGACAATAAGAATAGATAAAGGGTGTGTTAAAGGTGACACTGCACTTGCATGAATCTACTTCTCATTAANNNNNNNNNNNNNNNNNNNNNNNNNNNNNNNNNNNNNATCAACAACCGACAAACTTCGTCGGTGTAAAAATTGAAATGAGCCACCAATTTGCAAATTTTG
fd_2838	199	CTTAGAAACACCAAAGATTAAGTGCACGTACTTCCAGATTTGATAATTTCCTTGTATCTTCCAGTCTTCCAATCAGAAGTAGAGTTGTGGTGGTCGTCGGGAGCGCCGGAGATATAGCCGGCGACGGAAGAGACAATCTTCAAACAAGATGAAAGAAACCTCACAGAATTGGGATGAAGGTGTGCTCGGTCTTGTTGCT
fd_2839	218	AGGGAGATGAAGGCATTGATGAAATAGGCGAATTGGTGGAAGCGCAAGATGCAGAGCTAGGAGAGCTGACGGGCGGTCCGAGCTCGGTCTTTGTCGATGATCCNNNNNNNNNNNNNNNNNNNNNNNNTCGACGGTTAGGAAGCTAGGGTTTTCGGAATTGTTTTAGAGAAAGAGGAGGTCATCGTCGTGGTTCTCTCTCTGCTTGTTCACCATTCTTG
fd_2840	208	AGACATTAAAAAGCTTGAATGCAAGATATCAGAATTGATTTTAGAGTCTGAAGCTTCAAAAATAGCGGCACTTAGAGGAGGCATAGATGGAATTCATGGTAGCNNNNNNNNNNNNNNNNNNNNNNNNNNNNNNNNNNNNNNNNNNNNCTAAGAAGTTGGCAGTTTTTTGGGACAATTTTGGAGGTAGAAGTGCAAGAGCGGAGCGGGA
fd_2843	210	CAAAGACGGGATCGCCACAGCTTGAAGCCACGTTTGATACTATAATCGAAGCATTCTTGTTTCTTGACACAAATGGTGATGGAAAGCTGAACAAGAAAGACATNNNNNNNNNNNNNNNNNNNNNNNNNNNNNNNGGATTCTCCTCTGGAGATTTCCCCAGCACACGTTACAAGGACTCGATTTGAAGAAACGGACTAGGAAAGAAAGGGG
fd_2844	216	CCAATTTTGTTCACACGCCTAACAAGTTGCGTGAACAAAACACTTTGTGATTGGTTCTATTTTGAATGGGTCATTAAACTTTCAAATGGGGTTCACCACTCTTNNNNNNNNNNNNNNNNNNNNNNNNNNNNNNNNNNNNTGAATAAAACAATTTTCAGCATATGCTTACAGATTTATATCATGTATGCAATCAAGCTGGGTGAAAGTTGTTAGTGC
fd_2845	211	CTGAATGAAACAGGGATGCTAGGATGCAAGCCGGCAGAAACTCCTATGGACACAACTATCAAATTGGAAGAAAGTGACGGTAGTGCACCAAGTGATAAAGGGANNNNNNNNNNNNNNNNNNNNNNNNNNNNNNNNNNNNNNNNNNNNNACAAGGCCAGACATCGGCTTCTCTGTTAGTGTGGTCAGTCAATTCATGAACAATCCTACCGAC
fd_2850	319	GTTGCATCTGGTTTTTTTTTTTTTTTTGGGGGGGGAAAGTTTGGCCCCAAACCCAATCCCCTCTTTGATTTCTCCTTTGGTTTGTTCATCTCTNNNNNNNNNNNNNNNNNNNNNNNNNNNNNNNNNNNNNNNNNTTTTGTTAGCTTCATAGATTCCTCATTTTCCTGTCTCTCTCTCTCACCTCTCTGTTTTGTTAGGTTTGGTTCTCTTCTCAAACGTTTGAGAGAGAAAAGAAAAGGGAAAGGAAAGAAGAAAGAAAAAATTAAAAAAAAAAGTCGTTTTGAACCGCGGCGGGAGCTGCGGCAGGAAACTACGGCAG
fd_2852	219	GGGCAGGCATGGGGGGAATGAAAGTACTTTGGGTTCCACAGCCAGATTTTGCCTTCAATACATATTGTTGAAGACATCGGTCAAGACCGTTCATCAAATCAGGNNNNNNNNNNNNNNNNNNNNNNNNTATTGGCAACAAAAAGAATGCTTCTATTGTTTCATCCATGGTTCGTAGAACTTCAATAGCCGACGGAGCAAATCGCTCTTTGTTTGCCTGTG
fd_2853	207	GTCCTCTGCACCAAGAAAATTGGCTGGCAAACCTGTCCTGTTGTCTTCTGCTACCTTCCCTTGTGCTTGTGGGCCTGCCTCCAATTCAATGCTCCTTTCTCCTNNNNNNNNNNNNNNNNNNNNNNNNNNNNNNNNNNNNNNNNNNCCCGGGCTCCTGGGTCTAAACTTTGTAACCAGAAGACGGTTAAAACAGAAGAAAAGACGGGG
fd_2856	285	GCCTTTGATGTTGCGAGTAAGTATGATTCTGAGGAGATGAACTAAAAAATCTTCCTGAAGACAGGTTGTCACCTGGGAAAGACTGCATTGTCCTTGATGCTGANNNNNNNNNNNNNNNNAAGGTTGAGGGGGTATGTTGCTGTGAGCAAATGAATTTGGAGGATTTAAACCCTGAACTGGAAACTGTGAGAAGTGATCTTCTCCAACAAGACCTGTACTTCCAAATGGTTGACTCACTGGGTTGCTCATAGGGAGAGTTTTTGGTCTGAAATCTTTCATGTGCAA
fd_2858	686	TCTCCCTCCGCTCGCTTAATCTGCAGTATCTTCTCTGCTTCAGCTTTCTCATTTGCAGCAACCCTCATTCTTGAAGCTGCATTAATCTCGTTCATGGCTCTCTNNNNNNNNNNNNNNNNNNNNNNNNNNNNNNTATCCACAATGAGAGTTTGAACTATTTGGAACCCATAATGAGACATGGCCTTTTCAAGTTCGTTCTCCACAGCTTTTGCTATATCATTCTTCTGCTCAAAGACTGAATCTAGCTCCAACTTTGGCACACTTGCCCTGATAACATCAAAGACATAAGCTTGGATTTGCTCTTTGGTATTGCTGAGCTTGTAGAAAGCGTCAGAGGCCTTGTCTGCTATGGCTCCGGTATTGAATAGAAGCGACCACAGTGACAAAAACATTATCCTT…
fd_2861	1191	GCTGTATGCTCTCTGCAATTTTCGGTGCAGCACTTTGATGAAAATGAAGAGTGAGCTGATCAACAAACAGCAGGTTCTTCATTTGCCGCAGTTGCTGCCACTCTATCCATTTGTAATTCAAACTCCTCGAAATATGAAATTTTGTCTTGGATCTCCTTCATCTGCACATCAGCAATGCGAGAGATTGCTTTCTCCAAGTCCTGCTCCTCTTTCTCAACATGGGATTGCGCATCTACATGAGCTCCTTCTAATGTTTTTAAAGTGGTGTCACCATTAGATGTAGCATCAGGTTCTTGCTGTCTTCCATGACCAGAGAGAGATTCTGGACTATCTTTAATTGTTCTATATCTCAACTCAGAGAGAGCTCTCACAGCAGCATGCGCAGCTATTTCTATTCCT…
fd_2863	203	GCCTTCTCTATCTGTTTCCAGGTCTGGTTCAAACCTAAAAAGACTTGGATTTTCATCTGATCCAATTCCATGCAAAACCCTAGGTATTATAGGAATGGCCTTTNNNNNNNNNNNNNNNNNNNNNNNNNNNNNNNNATCCCGGTTGCCAATCTGAATTGATTTCCTCTCACTTCCAGCACCTATGGGTGTCTCCTCCACAGCCA
fd_2867	602	GCAATTCTGTGAAGAAAAAGTTTTGTATTTTTGAATAATTTTTTGTTTTTTGAGGAAGAATTCGTGATGCCGGCTGCGGCTTCAATCGAGCCGGCGGGTCCGGNNNNNNNNNNNNNNNNNNNNNNNNNNNNNNNNNNNNNNNNNNNNNNNNNNNGTTCCAGAAGGATCTTCCACCGAGAATCGTCGTTTCGCCGATCTCAGAGGTGTTCAGTGGCGTATCGATTTGGGGATTTTGCCCTCTTTATCTTCTTCCTCCTTCGATGATCTTCGCCGAGTTACCGCTGATTCTCGTCGGAGATATGCTGGTTTGAGGAGGCGTCTCCTAGTTGAGCCACACATTCCCAAGGATGGAAGCAATTCTCCTGATCTTGTTATGGATAACCCGCTGTCGCAAAACCC…
fd_2875	203	AAAAATATAAAAATAGAAGTTTGTTGTGGGCTTTTAGTTCAACCCAAAATGATAAGCGCAAGTTGAATTTGGGCCACTCGTTTTATTCAGTCACGTGTTACAANNNNNNNNNNNNNNNNNNNNNNNNNNNNNNNNNNNNNNNACGAAAGATCACATGATGGGTCGCCAGCACATCTTCGGTACTTCCACTCTATTTAGGCCCA
fd_2877	225	AAACCCCACAAACTCCTCAAGTTGAACTTGTGAAAATTAATCTATACCCAACTATCTAATTACATTTATTTGAAGAAATTAAAACATGAAATGGAGTTGGCATNNNNNNNNNNNNNNNNNNNNNGAAGTTAGTATATTTGTTTAAATAAGGAGAAACAACGAGTTGGAAAATATTCGTATTTGACATCATCTAGGGGCACAACACCAATGCTGTCACTCGCCTCT
fd_2878	402	GATTCTCAACAAGGAAAGCAAATTGGGTTCTCCCCTCCACAGATTCAACAATCTGGTGGGCCATCTGTTCAAAATGTTCCAGTGGGAACTAATTCCATTCAGATGCAACAAATGGGTGTGCAAACTGGTCAAGCACAACCATTTGGTAGCTCCTCTCTCNNNNNNNNNNNNNNNNNNNNNNNNNNNCATTGCTGCAACATGGTCCCAGGTTTCAAAGTCAGTTGGACTCAACAATAATGCATAGCCAACAACCCAGTGCAGTCCCTGTCAATTTAAAGATGGGTTTTGAAGNNNNNNNNNNNNNNNNNNNNNNNNNCTGGGATTGAGTATTACCTCAATGCTAGCAATGACGGGACTGCTATGGTTCCCCAGCAGCCAAAGCTTGTTGTATTACCCATG…
fd_2880	242	GGACGGGGTTGGAAAACATATCATCGTCTCCGATCCAAAAGTGATCGGAGATTCATTTTTAAATATTATCCCTGATCCGTCGAAAATATTTTTGGAAAAAAAANNNNNNNNNNNNNNNNNNNNNNNNNNNNNNNNNNNNNNNNNNNNNCGTTTAAATTACCATCCCTGACCCTCCCTCTCAACCGGCGTTTTTGGCGCCCAAATGTGCCCCCGCTTTTAGTCTGTTCCATCTTCAAACCGCC
fd_2887	406	TTGATTCCTTGGAATAAAATCCGAACTCCTCAGAACTTTCGGAAAAAAAGAGGAAAGGGGGTACATTGAAATTTTAAAAAATAAAAATAAAAAAAAACGGAACTGGCACTTTATTTTGGGAAAGGATTTTGAAAAAATTAGACGTTGAATTTTTATGACGTACTTTTGAAAATAAATTGGGGCACATTTCGGGAAACAATAAATAATGGAAAGACAATTGTTTAGATTGATCACTCTGGTAGGAATCGTTTAAATTCCTCAGAATTCCCTTGGCCGGGCNNNNNNNNNNNNNNNNNNNNNNNNNNNNNNNNNNGTTAAACAAAATTGACTGGGTCCATTCACCTATTTTCAAGTTTGTTGCATAATATCCCGGACATTATTCGTGGGTTATGTTATGTC…
fd_2890	239	CACAAATGTAATGGGCACTAGCTGGGCATTAGTTAGCATGCCTTGCACGCGGCCCTTTCACTAGTAAATAATAACGTACAAAAGAGGTTTGAAAAGCAGCGAANNNNNNNNNNNNNNNNNNNNNNNNNNNNNNNNNNNNNNNNNNNNNNNNNNNCCAGCTCTGCTCTCTCCGGAACTTGTCTTAGGACATTGTAGTATTATTCTAAAGCCCTCCAATCCAACACTCTCTGCCTTTGCCC
fd_2893	1060	AAAAGAATTGTGTTTATAGTTGTGCAGGATGCAGATATGTTGCCCATGTTAATTGGACAAAAGAAGAAGAAATTGATGAGTATGTGTAAGTGTATGTCATCAGTAAATCTAGCAAACCATCTTTTACAACAACTCAGCCGTAAAGACAACAGCAAACCAACTGCGCTCGAGCAGATCTATCACGATCACCCACTAACCCTCTTCGAGGTCTACTCTGGGAGAAACAGAGAACAAATCTCGAATGAATTAAAGAACACTGAAATGTGCAATTCATGCCTCGAACTCATCTCAACTCCTTACTATGGTTGCTCTGAGTCCGACTGTGACTTCCTTCTCCACAAATACTGTGCTGATCTGCCAAGCAAAATACAACATCCACTTCACCCAAAACACACCCTC…
fd_2898	210	CAGGAGAGCAAAAGAAGAAGCTGCAAGACGGATACATCTTGATTATGAAACTGTGTCTGATGATTCCATTTCAGATTCAGAAGAAGAGACTGCATCTTTAACANNNNNNNNNNNNNNNNNNNNNNNNNNAGAACAAAGGATGAAGAAAGCTCGTTATTACAGATTCTGGACTCTTGGTACAGCAATGGGGAGACCAATAGAAAGGACGGG
fd_2899	352	AGATCCATATCCATTTGGTGTCGATCCCAGCTGGCGTGGAAGTCGTACAGAACTTCCTTTCTTGAACTCTCTTAAAATGAAGATGTCTATTTTGTTGGGTGTGTTCCAGATGAACTTAGGAATCATAATAAGTTACTTCAATGCTCGTTTCTTTAGCAACTCAGTGGATATTTGGTATCAGTTCGTGCCGCAGATGATCTTTCTAAACAGCCTTTTTGGGTATTTATCACTTCTCATTATCATCAAGTGGTGCACCGGTNNNNNNNNNNNNNNNNNNNNNNNNNNNTGTGATGATTTACATGTTTTTAAGTCCCTTTGAGGATCTTGGTGAGAATCAGTTGTTTTGGGGCCA
fd_2901	662	TTTCTTTTTTGTTGTTTTGGGATGGTGGGAGACAAAAAGAGGCACTCAGATTGATCTTGTGAACATAATTTCGAGAAGTACAATTACCTTGGTTGCGGTCGTGCAGGAAATGATCGAGCTGGTCTAACTGATGGTTGAGGAGATGCACTACCAAACACCATAGTCTGCGATCGGGTAACCATGTCGACCATAGATGGTGTCTGGTAAGCTTGCACGAGGCTTGTACTCTCAGTGGAATCGCCTCGTGCAGTCGCTCTCTGCCATGAATGTGAGCTCAATCCAGACAGAACATAAGCTCTTCCAGACGACTCGTAAACACGGCGATTCGCCATCCTTTCTTGCATTTCCTTTAATTCAGCAGCCAAAGCAACACATAACTGGTCTCCAGCTTGCGCTGAT…
fd_2904	208	GCTTGCTTTTCTCCAAGACGGCACCTGTGCCAGTTGTTCAGGAAGAGGAAGAGGAAGTGAAAAGGATGAAAGGAACTACATTTGTGCGGAACTCATCTTCAACNNNNNNNNNNNNNNNNNNNNNNNNNNNNNNNNNNNNNNNNNNNNATCCAAAGGATGTGAATTTGAGCAGATATAGTTCTTCCATGGCTAGCACAAGTAAACCGAC
fd_2907	203	CGGTGATATTGCTATGCGGACTGTGTTTGATGAAGTCATACTACCATGTGCTCAGAGGTTTCAGCCAGATATAATTCTTGTCTCAGCAGGTTATGATGGGCATNNNNNNNNNNNNNNNNNNNNNNNNNNNNNNNNNNNACAGGAACATACTATATGCTTGCATCGAACATTAAACAACTTGCCAAAGATATCTGTGGGGGGCG
fd_2909	401	GGCCTAAAGAGTATTCTAACATCGTCTTCCTGTCCTCATCAACTTCTTTAAATGCTTTAGTTTCTGCATTCAGCCTTTTTTGTGTTTCTCTCTCAGCTTTCCTNNNNNNNNNNNNNNNNNNNNNNNNNNNNNNNNNNNNNCACTTATCTTTTTCCTCCCCTGCAATCCGTAGGGCATTCTTCTTGGCCCTTTCTGCTTCTTCTAATCTCCTTTCATCTTCCATTTTCACAAGTTCAAGTTCCCTTACCTTTTGTTTGGCTGTGAGTGCTTCTTTGCAAGCTGCATGATACATGTCCATGGTTTGCATCATCTGTAGTTCTAGCCTTCTCATCTTTTCATCCACTTCCTCATTGTTTTGTGGCAAGCATAATGTTCTTCTACTTTCCTTATCCGTTGGTG…
fd_2910	217	GTGGGGCTGTGGAGGACTTTGAGACTACTTGGCATCATAGTGGGAATCATCAGATCAGTAATCAAAACCACAACTTTGATGGTGAAGAAGATCCATTCACTGGNNNNNNNNNNNNNNNNNNNNNNNNNNNNNNNNNNNNNNNGGTTAAAAAGGAATTCGACCATTTGCCTAATAGTGGTTACCTGAACAGATTGAGGAATGGGGGCTTGGATTTGGG
fd_2911	1420	GGCGGTTTTCTCTCTCTCCTCTCTCTCTCTCTCTGCTCCCGCCCCCACCAATAAAAGAGTCCAATTTGGGGGCTGCACTACTGTCTCTCACCTCTCTTCCCTTNNNNNNNNNNNNNNNNNNNNNNNNNNNNNNCGTTTTTCTTCTTCTTTCTTTCTGGGTTATGGATAATAGAATCCAACCCGGAAGTTTCTTCCAATACTCCCCAACTGGAGTCCATGGTTCACTCCAAAGGTCTTCTTCTCTACCTTTGGATCATGAAAGATACTTGGCAGAATTGTTGGCAGAGAGGCAAAAATTGGGGCCATTTGTGCAAATTCTTCCAGTATGCAGCAGGCTTCTAAATCAAGAAATCATGCGGATGTCAGGATTGATATCCAATCAAAGTCTTGTTGATCATG…
fd_2912	247	CAATTCATTCTCATGCTCAGCACCCTGGCCATCCAGGTCAGCAATGCCCTATTCTGCAGCCAATTCAACAGCCAGTGCCTCAGCAACGTTTGCAACATCAGCANNNNNNNNNNNNNNNNNNNNACATCTGTTCCGGTTCAGAATCAGTTGCATCCACATGGCCATTTCATACAGCAGCAGCAGCCAGTGAAGTCTCAGCTTTGTACTCAGGCCCCATCTCATTCGGCACAGCAAAATGCTCTTGCCT
fd_2913	446	ACGATTGTGGTTACCAGAACAGTTCAATTTCTGCCACAGATGTCTTTATGGTTATTGGTGCTGTCTTGATAGGATACACTTCATGCATGCTTCAACAAGGATTCGGACCTTCTTTTTCCTCGAAGGTGCAGAAACATCCACCTGAAAGTGAGTATCAAGACTACTTGAGCAATGAGAAACCCACACCTGTTGTGGAACCCGTAAAAGAGGAACAAGAAGCCGGGTGGCCTTCTTTTGGAAGGCTCATAATTGATCTATCCAAGCTTGCACTCGAAGCATTGGCTAACGTCTTCTTTTTCTTCATTNNNNNNNNNNNNNNNNNNNCCAAGGGTGTCCTCACTCCATTGAAAAATTCTCTCATAATGCCTGAAGATGAAGCCGAACCTAAAGCCCCGGTAG…
fd_2915	205	GAGCTTTTCACCTTATACACGATTGGTTTCGTTATTTCAATTCTCAACTAGTCTCTTGTCAGAAAAACACCATTTTTATCTGGTTTTGGGCATTAATTGTTGANNNNNNNNNNNNNNNNNNNNNNNNNNNNNNNNNGTAAAGTTATATGCTGTGATGCGTGTCTTTTGCTGCACACGGGTTTGCTCAGAAACAAGCTGGGTAGAG
fd_2916	444	CAGTACTAGGGCTTGAAAACACAGTTCGATTCGATCGTTGCTTGACTTGAACCCACAATGTTGTGATCTACAGAGCATTTCAATTACTCTTTGTTCCCTTCACNNNNNNNNNNNNNNNNNNNNNNNNNNNNNNNNNNNNNNNAGCTATTGCTAATTACAGATTGAACTTGAGCTTGTATTGGAGAGTTCAGTTTCAACATGGGGCGTCTAAAGCTGCAATCTGGAATAAAGTCAATTGAAGAAGAACCAGAAGACTGTGAGGTTATTTCTTCTAACAAAGCTGCTTTAGCATGTATAGTCAATGCGGAAGTAGGTGCTGTACTGGCTGTTATGAGGAGGAATGTGAGATGGGGAGGTCGTTATATGTCGGGTGATGAACAGCTAGAGAACTCTCTCATC…
fd_2920	1382	TTAGCCATGCATGGGCTTGGTGGGCTCCTTCCCACAGCCCCGACAAAGCCCACATGGGGTAGGACCGGCGACACGCTGGAATCCATAGTCCATCTAGCTGCATCCCACCAACAAAATCTAAATCTACTTCCTCCACATGACCATCTGCATCATCATAATCCGGCTCCAAACAGGACGACCTCCTCCGCCAAAAAATGTGCCGAAACCGTGGGACACATGCCGATGTCTCCAGGATTCTCGAAGAAGCGGATGTGGTCAGAATCCGAAAAAAAATTTGCTAGTGGTATTCAAGACGATAGAAGTGCTTGTGCTAGTGCGACAATTTTTAAGGATAGTGGCACAACTATGATGACATGGGCTTCTTTCGAATCCCCTCCTCAAAGCTTGAAGACTAAAACC…
fd_2922	742	GCCATTACTGTTACGGTCATCTACTTGATACATCTCCTGGCACAAAAATGGAGAACCCATCCGATTTTCAGCAGAGGGACCTGCCTGCTCATTTGCATGATGANNNNNNNNATTCCCCCTTCCATCCTCTCTTTTCATCTGAATTGGCCACATGTCTTTCCACCATTTGAGGAGTACTCTGTATCTGCCATGTCATCTGTTTGATTTGCTCAAGGTTTTTGTGAGTATTATTTGCTTGGAGGTTATTCATCTTCAATTCTTCTTGGAGATGTGGGTGCCCCTGACTGCAACCGTTTTTGTCANNNNNNNNNNNNNNNNNNATGGACTCAAATCTCTCATGTTTGCTCTTCTTGCAATGTCATTTAAAGTATTGTATTTGACAGCAGCTGGTGGCACAGA…
fd_2923	342	ATGTAGGCTAGTGCTGATTGTGAAACACTGTCATTGTTGCAACCTAGATGACAATAAATGGCATAGTGCATTGCCTTCAGTTCCCTAAATGATATTCTAGTAANNNNNNNNNNNNNNNNNNNNNNNNNNNNNNNNNNNNNNNNNNNNTTGTACTTGCTATAGATTCATACGCTTTGAATGAAGGTGAAACCACTACTCTTGACTCGCATTATTTCATGATTAAGCATCTTGTATATGGAATTCAATCTGAAGTTAATAGCAATGCATGTTGTCCAATCAACTGCATAGATGACCATCTAGGATTTTTGTTTCTCCAGATCCGACCTTTGTGGAGACATTACT
fd_2927	264	CACCAATATCTTAGCCACTGCTTCAACAGCCTCAACGGTGTTTGCAAACACCATTGTTCGTCTGAATCCAGAATCAGGACCAAATGCTTTGGATTTGAGTCCTNNNNNNNNNNNNNNNNNNNNNNNNNNNNNNNNNNAACATCCACCTGTGTATCAACTGTAACCTCGATCCACCTCTGCTCCAATCTTGGATTGTGATGGTGGAGATAATGTCCACTAACCCAACTGGCATCTGGAAACATCCGTTTCAACACTCCCCCAGCA
fd_2928	199	CGAAGAAGACTACGAGGACAGCAGTGGTTTGCCTCCTTTCTAGCCATCCGCGCAGCATGAACACACTATCCACCACACTTGTACGCAAGAGGAGGACACCCCGNNNNNNNNNNNNNNNNNNNNNNNNNNNNNNNNNACGCTGATGACACACCAACGAGTGGCGAGAGCAAACGCAAATTCAATCGCATAACACACCCAC
fd_2929	200	CTCTCAATGCTCCTCCACCACCGCCACCATCAAGTTGAAAGTTGATCCAAAAGAGTAAGCTCTAAATGTTTTGGACATTTTTCTGTTTATTGTCTCAATTGTANNNNNNNNNNNNNNNNNNNNNNNNNNNNNNNTATACAGATTGTAAAATGTGTCTGAATCCTTTAGTTTTTATTGACGTAAAAAATGACAGGCAGCAG
fd_2931	451	TCAACACAAGGAACATGAGACAAGCTTTTGTACTCGATAAAGATGTGAATCTTCAAGACATTGCTTGCATGACAGATGGCTGTAGTGGCTCTGCCCTTGCATCNNNNNNNNNNNNNNNNNNNNNNNNNNNNNNNNNNNNCCAAGCAGGGGAGAGTGGATTAGTGAAGCATGTCAAGAAGGATGTCAAAGTAACAATGAACCACTTCCTCCGTGCTATAAAAGATATTAAGTCTAGACTTCAGGAATCTGCCCTTGAACCAAGCAGTTTCAGGATGGAAAAAGAGGAAATGATTCTACAGCAGTTCAGCTCCGGTAATTTGACTGAAGTTTTACACATTCAACAAGACATTGCAAGGCTCAAGAAGGACAATGCATATTTTCAGGCTACACTTGCTTCTT…
fd_2933	341	GTGCTATATTACCATTGAATTGTGCAGCTGAGAGTGGAATATCCAAGGAAAGGAAAATTGCAGTGTAAAAAAGGTCATACTCAGTCCACAAGGCGTTACAACANNNNNNNNNNNNNNNNNNNNNNNNNNNNNNNNNNNGACTTCCCCCACTTTTTTGTGGAGAGGCTGATTCATGTGACGCGAACCCGTGTCACAAGGTTGGGGGCCGGATAGCACTCTTGCCANNNNNNNNTCGACAACTATACAATAAGTGCAACTGTGCAAATACACAAACAATCCTATGTGTAACAAAGTGTTCAGCTCAGTTGCTGGTATATGCTGATTAATCCAGTGATTTCTAG
fd_2935	207	CAAGAAGGCCGAAGCCAGTTTTTGGACCGCCGAGGAGGTGGATCTCTCCCAGGATGTGCAGCAGTGGGATTCTTTGTCTGATTCCGAGAAGCACTTTATAAGCNNNNNNNNNNNNNNNNNNNNNNNNNTTGCTGCATCCGATGGGATTGTTTTGGAGAATTTGGCTGGAAGATTTTTAAATGATGTTAAAATTCCAGAGGCTCGGGC
fd_2936	236	TGGGCATTTGACACAGAAACTGAGTGCTGGTCACTTATGGAAGCAAAGGGAGATGTTCCGGTTGCTCGCAGTGGTCACACTGTAGTTAGGGCAAACTCTGTTTNNNNNNNNNNNNNNNNNNNNNNNNNNNNNNNNNNNNNNNTCAGTGATTTACATATGTTTGATTTGAAGTCTTTTACTTGGCTTCCTCTTCATTGCACAGGACAAGGACCATCTCCAAGATCTAACCACGTGGC
fd_2945	588	CAATTGTTGGTGACCATGATCCTGCATTGATGAAATACTTTGATTGCACACGGTCAGGACCTCGTTCGGCCTTTGATAGTGATGTTGTCTTTCAGTTTGAGATNNNNNNNNNNNNNNNNNNNNNNNNNNNNNNNNNNNNNTCGATCGGTTGGGTGCAAATCGATCACAGATTGACCATCCTGTCCTAATTACAGAATGTGCATGCAACCCAGTACAGTCTCGCAGTAAAATGGCAGAACTTCTATTTGAGTCCTATGGGGTTCCATCAGTAGCATTTGGTGTTGATGCTGCCTTCAGCTATAAGTATAATCAACAACTTGGCGTTTGTGATAAAGATGGTCTTGCCATCTGCTCAGGGTTTACCACAAGTCATGTTATCCCATTTGTCAACGGAGAACC…
fd_2946	802	GAGAGAGAGAAGAGAGGTGAAAAATGGGGAAGAGTGAGACTGTGAAGAAGGCAGAGAAGCTTATGGTATCGGCTATGAAAGCAAACGATGCATCTCACGATGCNNNNNNNNNNNNNNNNNNNNNNNNTCGAGACCTCGCTCTCTCTCTTGCCCTTGAGGAAGGCCTCTCTTCTTCTCCTGATTCCATGGAAATTGTGGAGCTGGCTGCGCTTCTCCATGATATAGGAGACTACAAATACATGAGAGATCCATCAGAGGAGAAAATTGTTGAGGAATTTCTGGAGGCTGAGAACGTAGAGGGGAGCAAAAAGATAAAGATTCTAAGCATTATAAAGGGAATGGGTTTCAAAGATGAAATTGGAGGACAGGTAGATAGTAAACATTCCATAGAATTTGGGG…
fd_2948	208	TTCTTTTGTGGTTGTCTTGCTCATGAAGATTGCCGAAAAGATGAAGATCTTCTGCAGCAAATATCTGGAGAAGAAGATGGTTTGTTTTGTACACTGTGTCATGNNNNNNNNNNNNNNNNNNNNNNNNNNNNNNNNNNNNNNNNNNNTGCGACAAATGTGTGGATGGATTTGATCATCATTGCCGGTGGTTAAATAATTGTGTGGGGAG
fd_2950	207	GCACTGGTGTATAAACTAATCTCAACTCCACAATGTTTGGGAGAAGCATTGCCATATCTTAAGCAGTATGGTTAATAGTTAAGTTGGAGACATGGTTGAGAACNNNNNNNNNNNNNNNNNNNNNNNNNNNNNNNNNNNNNNNNNGGTTAGACCAGATTGATTAAATAATTACTGTTGCAAAGGGCATGTTTCTTGAAAATGCACGCG
fd_2952	203	CTATATACCTGTTCACATTTATTGTCTGAACATATGTGTTCAGACAATAAATGATGGCAAGTAGTTGGAGCATTGCTTTTACAAGTCGTAAAAGGTGTTCCTCNNNNNNNNNNNNNNNNNNNNNNNNNNNNNNNNNNNNNNNTAAATCAGAGACTGGAGTATCATGTCTATCTGTTTCATTGTGCTGGAAAAGTTGAAGGGCC
fd_2953	209	ATGAGATAAATGTGTGGTGTAAATAGAATGACCCTTGACTTAAGCGTTTTTCTTATCAACACTCAAAAATGGGCACATATGGCACAATTTCTGTCAATTTAGANNNNNNNNNNNNNNNNNNNNNNAGAGCATATGAGTTACATTCATTGTTCACAGAACTCAAATTGTTATCAAGCACTATGTTTGTGTTGCAAATGAGCAGAAGATGC
fd_2955	379	CCCCTTACTACACCTGCGTGGCCAATAAACTTTTGCTCTAACAGCAGCAAATGAGTGCATTTTATGATCACCTCCAAAGCTCCGTGAAGGAATTATCTTCAATNNNNNNNNNNNNNNNNNNNNNNNNNNNNNNNCAACTCAGCAGCTTTCTTAGCAGCATCAGGTGTAAGAAATGTTATCCTCCCCCACTTTTCCTTCTCATCACTATCTTGTCCACTGCCTGTGAATTTTTGGACTGCACAAATACTACCAGAGCTACTTCTCTCCAAAAATGNNNNNNNNNNNNNNNNNNNNNNNNNNNNNNNNNNNNNNNNNNAAACACATCAACAGTCAAACATCTCTTTTCGAGCTCCAGATGCTTTATCTCTGCACCAGCTCC
fd_2959	199	ACATTAAAAACATACATACATTACATATTTATTTTATTTGTCCACACAAAACATGCATACGATTTACAAAGGTAATCTAATTCTTATTAGACGTAATTTCCGCCTCTTTTGTCTCACCAGCACCATATCCAGGGTGACCGCCATGTCCAGGGTGCCCATGTCCATATCCGTGTCCATGTTCGTGTCCATGGCCATGTTC
fd_2960	1364	GTTTTATGCTTCTTCTTCGCTCTGTCTCTCTGGTGGTTTCTTTCTCTCATCTGATCCCATCAATTATCAGACCGCCTAGGGTTTCCAAACATCAATCATGGAATCTCATGAAGAAGAGATGAATATATACTTGAAGGTCATTAAAACAATTGCCTTGAAGGTGAAGACATCGGAGACAATTAAAAATCTAAAATCTATCTTACATGAGAAGGAAGGCATTTCAGAAAATTTGCAGGAGCTCTTTTTCACTGGTAAGCAACTCAAGGATGACCAGAAGCTGGTTGATTATGGCATTCAGACAAACTCCACTCTCCATCTTGTTCTCCAAAACTTGGATTCAATAAAATTTTATGTCCATATTCCATCATATCAGAAAACATTTGAACTTGAAGCAAAGAA…
fd_2961	185	ATCAATTTTACCTCTTCTCTTACAATCATTTGGAATACATACACATATTTGTGCAATTTCTTTCAAACAAGGTAGAAGGCAGAGAAGAGGCAACAGCCACATGNCTGAAGCTTGAGTCTCCACCGCTTTCGTTTGTAGCACATTCAGAATTCTTGGAGAAACCATTGAGCCAGCAAACAGAGGTC
fd_2962	208	AGATTTTGCTGTAGACTTATAGAATCCATTCAAACGATGCCACATTTGACATTTGTATCTAAGGAAGGTAGGAATCATTTATCTTGGCTCAAGCATGCAAGTANNNNNNNNNNNNNNNNNNNNNNNNNNNNNNNNNNNNNNNNNNNCTTTTACTGGATGGCAAACTATCCATGTGCATGATTATAATGCACATGAAACTGCTGTGGGG
fd_2967	202	ACAGTGGCTATTATATTAGGAGGTGCAGTTGGAGTGGGGCTTCTAGTAATTTGCTTGATGTTTGCTAAAAATTCAATGCAAAAACATGATGATTTTTGAAAGGNNNNNNNNNNNNNNNNNNNNNNNNNNNNNNNNNNNCAAAGTTCTTTTTGAGGTGGATTCTTTCTTCTTTCTTTTCCCTTTTTTTTTCATATATGAGGGC
fd_2968	215	CCCCTATCTATTAGCCCCTCTTTGCTCTCTTTCACTGTGATCCGCTCATTCTCTGTCAGAATCTCCGTCGTCCTCATTCAACAATGACTCTCCCCCCTCTTCTNNNNNNNNNNNNNNNNNNNNNNNNNNNNNTTTCACTATTCTCCAGCTGTGACACCCCTGCCTTAGACCTTCAACCATGACCTCTCAATCTTCTCAACCACACTACTTTTTCT
fd_2981	208	TGTTGCTGTCTCTGTTTGACTGAGAAGTTTGTTCATGCTACACCTGTTTTGTTCAACCCCCCCCATAGTCTTGGTATGTGGTGTTTGAACAGACCTTTGTTATNNNNNNNNNNNNNNNNNNNNNNNNNNNNNNNNNNNNNNNNNNNCATTTAGTCTGCTGGCTGTGTCGTTTGCTGTCCTGTTTGTTGTGTTGTTTACTATCCCCCCC
fd_2983	201	GCAAAAGTTGGGTCTACCCAAAAATAATACATGTCACCACAAAGAAGCTTGTCTTTTCTTCTTGACCATTGGATAATAATGAACAATGAAAAGTATTAATGTANNNNNNNNNNNNNNNNNNNNNNNNNNNNNNNNNNNNNCTTTTCAAGAGTAAAGAGCTTTCATTCTTTAAATTCTTATATTATCCATACTTCCCCTCCC
fd_2985	490	GGCTGGAAAAAGAGCTGCACTGTACCATCTTCGCATTAACATTTGCCTTGAAGGCATGCCAAACTAAATCCTCTACTTCTGATGATGTATAGGATGGATCCAGNNNNNNNNNNNNNNNNNNNNNNNNNNNNTTTTCATAAGCCCTCTGCATCCTTTCCTCCCAAGGTTGTTGCTTGAACCATTTACTTGTATCCTCACCCGGCTTCCTTGTAACCTCCAAAATCTGGCTGTCAGTTTTGATGCCCTTATCTTGTTCATGTTGAGCAACTGATGTATCAGAAATCTTCCTTGCCTTCTCATGAAAATTTACCCCCTTAGATAGTTCCGAGTTCTTGATGACAGGATCTACAGCATCTACAGATTTCACTCGAATATCAGGTAATCTTGGGAGAGTATCAG…
fd_2989	303	GTATGGTAGTTGCCGTCGAGCGACCTTGTTCTCTCCACAAACTTATCATTATTCCCCGTTGAAAGCATAGCCGTAGCTGCCTCTGCAGCCTTCCTCCACTGGTCCGATTGCACTTTCAATCTCCTCAACTCGGCTTCTACCNNNNNNNNNNNNNNNNNNNNNNNNNNNNNNNNNNNGTAACCCGAGCAGCTTTTCTGCTACTTTTATCGGCTTCCTCAGTTAAATAGCCTAGCTTCATAAGTGCTTCTCGCTCTGCAGCCCTAGCTGCTTCTGCGGAAGCTAAAGCCTCATCATTCACTTTAT
fd_2991	228	CCACACACTACCCCGTGACTTTTTCATTCGGCAGGATATTTCTCCATCTGCCTTTGGAGGACTTCTTGCAGAAACATTAGCATCATAAATTTGCTTCGTATCANNNNNNNNNNNNNNNNNNNNNNNNNNNGGCTGCAAATTTCTGAAAACCATTCCTCTTCTAGAAACATCCAAAGGTTGACTAGGCAGCCCATTTCCTTTATGGTTGAAAGTCTTCTTTGATTTATC
fd_2992	206	CAATTGTGCAAATGTCATTCTGACAAGCAAACTCATCAAATACCCATCTCCACTCTTCCCCTGAAAATGGACAACGCTTTGTTTCTCATTTTTCTCCTCCTCCNNNNNNNNNNNNNNNNNNNNNNNNNNNNNNNNNNNNNNNNTAGCATCGGCATTGGTGGCGGAGGCGGCGGAGGTGTATGGATTGGTGGAGGAATCAGCAGCCC
fd_2993	166	CTAAAAATGCGATTGAGCAATGCATCTGCTACTGTTTCACGGGAGAATATCTTGTAGCTCATATCATTCTTACTGTGTTGCTTGAGAACAGAAATGCTTGTGAATGGAATATCAGAATTCTCTACAGTGCCCACCAGTTCTGGAATTGCTGATGCAGAATGCAGGT
fd_2996	500	CTCAAAATGATTTGCAACCTGTCTATCAGAACCCAGATCAGAAGTGGCGGAGATGGGTCCACGGCCACCGCCAGAAGAACCACCAACAGAGGCGGAGGCCGCCCCGCCAGCGACGCCTCCGACACCCGCACATCTCCGCCGACACCCGGCTTCACCGTCGCAGCAGGAGACGAATCGGAGGCACAGCTCCGACCCAGAAAGTCATGAAAAATGGTGGGTTTAACTTCGTCGTTGGTGTTTTTAGCATTGCTCTCTCTCTGAGCCATCATCATCATCAACAGCAATACGGCCATCTCACCTGCACACCATCACCCTTCTGCTGCTGCTGCTGCTGCATAGCTAGAGAGAGAGAGCGAGTTTTAGAGAGAGAGAGAGAGTGAGAGATCAAAAGGGTACACG…
fd_2997	222	TGGGGGAGAGAGTAATTTGTAGAATTGGGGGGAGAGAGAGAGAGAGACGGTGATGCGTTGAATTGGAGAGAGAGATAAGAGAGCGAATTGAATATAGAGAGAGNNNNNNNNNNNNNNNNNNNNNNNNNNNGGTAGAGAAAGAGACGGTGATGTGTTGAATATAGAGTCCGAAATAATGAGCTGGATCAATTAGGGTCAATCAATGTCTTGGGAAGATAAGTT
fd_2998	212	GGTTAGGGTTTTGGTTGGGAATTAAGACTGATCTCTAGCTTCAGAGGTATTCGATCAACATCTCTCTCTCTTAACATCTCTTTGTTTGCGATTTCTTGACCGGNNNNNNNNNNNNNNNNNNNNNNNNNNNNCACGGAAAATGCTCTGATTTGTGATGGAGTCATGCCTTTCTTTGCAAACATGAAGATATTCTCTTCAACCTAAAAAAATCA
fd_3000	202	GAGGAGCCGAGGCAGAGAAAGCGGCCTCGTAGAAGGCCAGGTACAGTGGTTCTTCAGGAGATTCGGCGTTTTCAAAAGACCTGGAAGCTTCTCATTCCAGCCGNNNNNNNNNNNNNNNNNNNNNNNNNNNNNGATTAGCAATTTTTTTGCCCCCAAAGTCATTCGGTGGACAGCTGAAGCTTTAGTGGCAATTCAGGAGGCA
fd_3002	221	CTGGATTGGGCATGGTTACGCCACTTGGTTGTGGAGTGGAAACTACATGGAAGCGACTGATAGAGGGGGTGTCTGGAGTAAGGGCAATAACTCCTGAAGATCTNNNNNNNNNNNNNNNNNNNNNNNNNNNNNNNNNNNNTACTTTTGATCAGTTGACATCGAAAGTTGCTGCGATGGTTCCTTGTGGAACCAATCCGGGCGATTTCAATGAGGACATATGG
fd_3006	999	GCAATGCTTTTTCTAACACTTCTTCAGGCCTCACAGTGGAAGGATCAGGTGCAGAAGTAAGACGCAAATAGCGTTTCTCAATTTCCTGGCAGGTCCCCTTGACAGTAAGGGAATCCCAGTCAAAATCTTCCACGGNNNNNNNNNNNNNNNNNNCCATCATCAAAGTTCTTGCTAAGTAACAGTGCACTAGCCCTTCTAGTGTACAAGTTTCCAGATCCAACATTTTTTGGTCTAAAATGCTTAGTTTCTGCTCGATTTCCTGATCGCTTTTCAAAACGCTTTGACCGATTCTCTCGTCTCTTCCTTTCCTCCGGTGAATTGGCAAGTGCTATTGCACCTGAGTAATATGCAGTTAAACTTTGTTCCTTGTCACTGTCACTGGATGCATCAGCATTATCA…
fd_3010	197	AATCAGGTCAACCATTTGAAGGCAGTCACTAATATTTTGGAAGGTAAAAGGGCAGATGTAAATGGGTTTTTGGGAAATTGGAAGTTTGCCCGAGTGGGAGGCGNNNNNNNNNNNNNNNNNNNNNNNNNNNNNNNNTACTTCTGCTAAGGAAGGGGATGATGATAGTGTTATTGCAAGCAACAAGGAAGAAGCGGGGG
fd_3013	359	GAAGTTCGTGGGGCTGCTTGGACTCGGGAGGACATTCGGTACGTGAAAAACATACCCAAGCTATCTCCTGTCTCCTACCCTTCTTCTCGGCTGGTGGCCCCCCNNNNNNNNNNNNNNNNNNNNNNNNNNNNNNNNNNNCCTTCAGATGAAGGACAGGTGAAGGAGGAACGGAACAAGGATGCGCAGTTGGATAGAGAGACGGTGCGAATTCAAGCCGATAATCGTAGGTTTAGGTGGGCTTTGAGGGGTGTTGAAGAGGAGAGGCTTCCTTTCCCCACACTTATCAAGCAACAACAACAAAACAAGGACAAGGTTATTTTTGATCTCCAGGAGGCTATTCGACTCGTCAAGGCTAATGC
fd_3015	207	GTTAACATCATCAGCGTGTCATGACACATTACAAGCTATGTAAATGGTATGTAAATCAACCAGTTGACTTGTTTGAGTTATGTAATGCTTGTTTGTTCATTAGNNNNNNNNNNNNNNNNNNNNNNNNNNNNNNNNNNNNNNNNNTCTTTTATGATAGGCAATATCTGATTGCTAACTTATTCTTTTGAAAATTATAATGACCTCGCT
fd_3016	205	TGAGAATCGGAAACAATTGTGTTCATTTTGGTGTGTATAGGATCCCATTATACACCAAAATGAAGTCAACTTTGTTTCCAAGTCATTCTTTACTGCTTCATTGNNNNNNNNNNNNNNNNNNNNNNNNNNNNNNNNNNNNNNNNGGAATGCAGCTTTGCTTAACATTTCTGCGAGTAAGGTCATGTTTTCACTTTTATTTTTTCCC
fd_3017	207	TGACTTTAAGGGGGCAGTTGGCCATCTTGTTGCTTCTGTACCTGGAATTCATTCTCGCAGGGCACCTTCTATCTTGGAACCCATGTACTTCTTACCTGGTGAGNNNNNNNNNNNNNNNNNNNNNNNNNNNNNNNNNNNNNTATTGAAACATCTGTAGTTGGTTTAAGCCATCTTTTTCGCACTTCAACAGATACAAATGGGTCACAG
fd_3018	388	AATCATTGAAGAAGAAGAAGGCACACTTGGAGTCAGTGTGAAAAGTGTTCATCATCGATGAAGGATCGGAAAGACAAAAGGCGGCAGACACTGACGCTCTGTTNNNNNNNNNNNNNNNNNNNNNNNNNNNNNNNNNNNNACAAGAAGATCAATAAAGAGGAATCTGGTGGTGGTCATAGTGGTATTATCAGCAGCAGCACTCGGCGCGATGGACTTTTCTCCGCGATTTTCGGGGAGAGGAGTGGGCGATCCTCAGGGTTTCTGTTTCTCTGTTGCTCCCAGATTCAGGGTTCATCATCTCCCCCAATGTCCCCTCTCGCCCCCAAACCTGATGATTCTTTCGGTTTGTCACCGAAGCAAGGTGCATTGTCTGTAATGGTGCCGCCCG
fd_3020	599	CCACAAGCAAATCCGCGCCTCCACTGCTCTTGTAATGCAAGCCAACCGTAAGGGCCATCACCGCAATCAGCATCAAGCGCCACATCAACAAATGAAGTAGCTTNNNNNNNNNNNNNNNNNNNNNNNNNNNNNNNNNNNNTCCTGAAGTGGTTGCCTCATCCCGAACGAAAGCATACCTTCCTCGTTGGACAAATGGGGTGGTAAGGGTGGGCAAATTTCCATACTTGGTGACATATTAGGCTTTGCACCTTTAGGAACTCCAACAGAGCGCCAAACACCTACAGGAGCATNNNNNNNNNNNNNNNNNNNNNNNNNNNNNNNNNNNNNNNNNNNACCAGCTATTCTAATTGGTATAGATTCTTTCTTTTTCACCTCGTACTTAGCAAAAACATTGTCCGT…
fd_3021	736	CGATTCATAATCTTGATTTGAGCAAATATGTCAAATGTAAGGATGCATTTGGACAATCTCTTGTGTATGAGCTCTATGCCATTAGCAACCACTATGGTGGCCTTGGTGGGGGGCACTACTCTGCTTATGCTAAGTTAATCGATGAGAACAGATGGTATCATTTTGATGATGCCCATGTATCACCGGTTGGTGAAGCTGACATAAAGACCTCTGCAGCGTATGTGTTGTTCTACAAAAGAGTTAAAGTTGAACCAAACGTAGGATTGGGAGAGTCATCCCGGGGTCAAGTTAATTCTTAAAGGCCATGTTTGGGTGTTTGCATTTCAGTTTTGCCTATTTGTAGCCCTCAGGCGTCCTCTGCTTTCCCGGAAAAGTTAATTTGATGATCAAAGGGCACCT…
fd_3024	207	AAAATGAGAGAGAAAGAGAGAGAGAGATAGAGAACATGCATTGCTTGGTCATCCCTTGTGTAAAGATAGGCTGAGCACTTATCATGTTACATGAAAGTATTCTNNNNNNNNNNNNNNNNNNNNNNNNNNNNNNNNNNNNNNNNNNNGAAGGCATGTGAGTATTATGCATTGTAAATTTTTTTGTAGGTTTGAGTAGCTAAAACTGGG
fd_3026	355	CTCTAGTGCAAATGTGCCGCTTAAAGTTAAAATATTGGCATGAACCAGGGCTCATGAGAAATTATACCAATGATATGAACAGAATTGCTATTTACATTCATAANNNNNNNNNNNNNNNNNNNNNNNNNNNGGGGAGGAAAGTATTGATTACTTATTTTAGCATTTCCCTGATTTGGTGGGGGTGGCTTGGGTGTTACTGTTTTTTCTTTTTTTGTTAAGTTGCTTTGTATGAGCCAAGACAAATAAAACAAACAAAAAAATGGCATGATCATCCCCCACCCACCAGCATTACAGAAAAACATTAGCAAAAGCAGCAGGATTAGAAATATTATACCACTTCCAGGTTGGCAACTGC
fd_3029	256	GTTGGGGTTGCACAGATGAGCTTGGAATGAAGAAACTAGTGATGCATGTTTTCCCATTCGGATATACTACTAGTTCTATAATTTTTTTTTGTTGGCTGTCGACNNNNNNNNNNNNNNNNNNNNNNNNNTTACAATTTTTTCATTGTGAACTTAATAATCCTTGGTATTTTGTATTGAATTTTGTCGCTGAGCAATCATTCAGGAGCGCACTGGTAATATATCTTCGGTCTTTTGTATTGAATTTTTATAAGAAATG
fd_3031	316	GGCTGAGGCTGTTGCTGTTGCGTCAGTTGAGGAGGCGGAGATCCAGAATCCGCCTCCGGAGACTGCTCAACCTGTTCTACGGACACCGGCGCGGTGGAATTGGNNNNNNNNNNNNNNNGATCGGGCTCGGACACCATTGAGGAATCAACATCCATAGCTGGAACCCTTCTTGTATTCCGTTGTTAGACTCGAGATCGGAACTGGAATTCTCACGGATTCGCATTTCTGATCAACATATTGGAATTCGAATTCAAAACCCTCGAATTAACGCCGAGAAATTCGATGGCTGTAATTGAAACCCTAGCTCAGATCGTTC
fd_3032	347	TCCCACGAACCTGAAAGAGCCTTTTAGGGCTCTGCTCTTTCATTATGTCTGATGCTATCTCAGAAACATATTCCTCCCAATCCATTGGAGGTATGGCTTTGTTNNNNNNNNNNNNNNNNNNNNNNNTGAACACGGCAAGTCTCAAACGCCAAAATAGCTCTCCTTAAACTCCGATTTGACTTTTCTGCTATACGGGCAGCAAATCCAGTTGGAACTTGCAGCCCTTCTTTCTTGCCAACAAACTCCAACACTTTTACAATCTGTTCCTCTGTTGGTGCATTTATCCGCACATTCAGACAACGAGAACGGACTGCTTCAGTAACCTTTGAAGAACTATTACAACACAG
fd_3033	413	GCCCAGATATATAATCATTCAAAATCTTTGTCAGGACCAATGTACATGGTGCAACATGCTGAAATTAAGATAAGTAAACACCCAACAAGTCTGCCGAAGGATGNNNNNNNNNNNNNNNNNNNNNNNNNNNNNNNNNNTAGTTGTGTTAAGGCAGCCTCGATGTACTGAACATTTGAAACTTTGCTGGTTTTCTCAAGCTGAAGCCCACGTGCTAAAAATACGTCTGCAAAGAAGGCCAGTATGCCAAGAGCAATCATAAGAAAGAAAGAATAAAGACTAGGTAGCACAAAATCCTCAAAAGCAAATGTACATATTATTGAAGCAGGGCTAGCAAGCACTCCAAATGAAAAAACTGTGACCACTGGTTGATCAGATGCCTTTGCTCCAGCCCTTGTAAGG…
fd_3036	3051	TTGGTTTTGATTTTGGGAAATTTGCAGTGATTGTGCGAGAAAGACACGAAATGTGTTATTGGAATCAACCAAGCAAACAAAGCAGCCATTACTCCCACTTCACNNNNNNNNNNGCATTTTGATCTTCTTCTTCTTCTCTCTCTCTCTCTCTCTCTCTATTTTCCTTTTTGTAAATAAAAAAAATAAAAATATATACAGGCACGTATAGTGTATATACCAAAGTCCCCCAACACTTGGAACGAAGAAGAAGAAGAAGAAGAAGAAGANNNNNNNNNNNNNNNNNNNNNNNNNNNNNNNNAAATAGTCCCAAGGAAAGGAAGGAAATGTCGGTAACAAGTCAGTGAAATGAACAAACAAGGGGAGGCAAAATGTTAAGGGTTTTCGAGATCTGGCGTTGGA…
fd_3037	200	GCTGGGAGATGGTGCTAGTATTGACAACAAAAGTACATAATTTACCATGTGCTGAACCATAGTAAACGATCATGAATGATGGAACTTAAATTTAGTGGAACATNNNNNNNNNNNNNNNNNNNNNNNNNNNNNNNNNNNNAGTTGGTCCAAATGATGGGCATTCTTAATTGACTCTGCTCATGAGGGTGTTTATTCTCAAG
fd_3039	204	CCTTTCTGCTTAATCCCCCTCTCACATCACCATTACTTTCCCTCCTAAACTCTTGCCAAGACTCCGAAAACGATCTCTCAACCCCATTTCCTCTACTATTATTNNNNNNNNNNNNNNNNNNNNNNNNNNNNNNNNNNNNNNNNNCATTTCGCCGGTGTATAAATCCCCAAATCTTACTCCACCGGCGAGACTTCTTCAAGCCCT
fd_3040	923	CCACTGTTTTCTGGGGCAAGCCACAGCTGATTGTAGTCGCTCAATGCAACACAGAAGACTACTACACGCACGTCTTCAAACATTTCCACCCACTTGCAGCCCTNNNNNNNNNNNNNNNNNNNNNNNNNNNNNNNNNNNNNNNNNNNNNTAGTTAGAGGTGGGGGTGGAGCATCCAGATTGTCTGTGTAGGTCATAGACATTGGGCTACGATCATCTAAGGAGAACTCCATGAAAGCCAAACCATTCCCTTGGGTGACCCCTTCTGCATATAGTATGTCTCGCTCTGAAGGCTCATATTCATTGCTTGACACTTCCACAGCCCGGCTCAAGAAGTACTCAGCAACATCAGGAAGGAAATGAAGCTCATTTTTTCTCCTATATGTTTCCTGTATAGCAGAA…
fd_3045	219	CGGAAAACTGGAGCTTTTTTATTTTCAAATTTTTTTAGATGCTAAAACTTAATTTATTACAACCATTAAGTAGTGAATAAACCCTTAATGAAAGTTGAAGTTGNNNNNNNNNNNNNNNNNNNNNNNNNNNNNNNNNNNNNTGTCATCTTAATGCTATACTAAAGGAGGTCTCTGGTTGGCATTCCTTGCTAATTCCCCCCCACCAACACTGACACCCAC
fd_3046	213	GAAAACCTAGAAGTTGCTCACGAATTCCGCTTCTTCCGGGTCTACAAAGACGGTCGGGTCGAGAAATTTGCTCCATCCACTGAGAAAATCCCGCCGTCCGACGNNNNNNNNNNNNNNNNNNNNNNNNNNNNNNNNNNNNNNNNNNNNTCTCATCCGAACCCGAAATTTCAGCCCGGATTTTCCTGCCCCGGCTATCCGACCCAACCCACAAAC
fd_3048	323	AGTTGATGAAGTGCATGAACGTTCTCTTCTGGGTGATTTTCTACTCATTGTTTTGAAGAACCTGATTGAGAAGCAATCTGCTCATAGCACCCCAAAATTGAAATTCTTATGTCAGCAACTGTTGATTCAGATCTGTTTTCAAGATACTTTGGTCACTGCCCAGTAATTACTGCTCAAGGCCGAACACATCCTGTCTCAGCACACTTTCTCGAGGATANNNNNNNNNNNNNNNNNNNNNNNNNNNNNNNNNNNNNNNNNNNCCAGCTTATCTAAGAGATGATACATCTACAAAGAAGAATGATCCTGTTAGCAACCACAGGGGG
fd_3049	528	GAGAGTCTCACCAGAAAAAGGAACAAAGCGAAAGTTGAAAATGGCCCTTCACCGGCCTACAACCCCAACCCCAACCCGTTTCCAAATCCCCAAAACNNNNNNNNNNNNNNNNNNNNNNNNCCCCTCCCCCCCCCTCCCACCCCCACCAATCCAATTCTCTCTCGTCCCTCTCTCTCCTCTCGCCTCCTCATAACTCCCCCCTCATACCCCTTCTCTCTCTCTCTCTCCAAAACTCTCTCTTTCTCTTCCAACCATATTATAAGCACGAAAACCAGTTAGCTGCAATGGCCTTTGTTGAGCGAATGAAACTATTATCGTTCTTGTATTCTACCACCAACAGCAACACCAGCCGAGCTGACCTTGTTCCGAAAGAGGTACCATTTGACCATTGCTATGTCA…
fd_3052	206	AACAAATTATAAGTTTCTAACCACTCAGTCTTTGGCCTATGATGACATCAATACTTTCCTGAATCAGAATAATATTCGTGGTAAAATAGTTTTAATAGTGAGANNNNNNNNNNNNNNNNNNNNNNNNNNNNNNNNNNNNNNNNNNTGTTGTTTCTTTGAAATCAAATGTTCATCGACTTTGTTTCTGTACAACAATGAAAGCCCCC
fd_3058	461	CTCCTGCTGCTGACAAGATCACCAACAAATTCATCATCGTCCTTTTCACATTGTTCTAAGTATACATTGTAAGCAGAATCATAAACAACTGCAATGCGCAAATNNNNNNNNNNNNNNNNNNNNNNNNNNNTCCTTGTATAAAGCACTCGCAAGCAGTATAAATGCATCATAGTAATGGGCTTTGCTCTTTGAATCCTCCGGCTCTTTCAAATTTGCAACTCTTTCAAGGTGTTTGATTCCCTCTGCACATCTCTCCTGACGTATATAGGCAATGCCTGCCCATTGAGAAGCGAGAATCAAGAGATCAACCTCCTCAACTTCTGTTGGATGGCCAATGAGAAAAAGCTTGGAGATGGCACGCTCCAAGTATTCGGTAGCCTCTGCAAGCTGTCCACTTTG…
fd_3060	209	GAGAAACGGTTGAGTAAATGATGCGTGACAGCTCACACATATGAAGAAGTTCACTGGAATTCTTGTTCTCCGAAGTGAACATGTCGGCCTGAAGTGAATGATCNNNNNNNNNNNNNNNNNNNNNNNNNNNNNNNNNNNNNCAGAAAGAAATATCGATATAGGTACCATCACCTCAGGATACCGAGGTAATAGAACCTAGGGGGCAGTTG
fd_3062	174	ACATGGTATCAGAGCAGGTTTAGAACCTAATATTTTTTGCTTCACCGGCGGGGGGGGGGCGCGGCCTGGCCCCCCCCCCCGCCCCCCCCCCCCCTCCGCCCCCCGACGCCCCTATTTTCTACACATACCTTCCAATCATTGCCCAAATCCTCTCTCTCTCGGAGGCAACCCAGC
fd_3063	207	GTCTCTCTCTTAGGAAATATATAAATCTAGGGTTAGTCCAGTGCGTAAGGTTGGTCCTAATATGTGACTTGGGAATTTTGTTTTTGTTAAAATGCTGTAAAAANNNNNNNNNNNNNNNNNNNNNNNNNNNNNNNNNNNNNNNNNTGACTTTCCATAGTTTTGTAAAGAATTTTTCTATGTGTACCTTCGAATAATCACCAAGCGGGG
fd_3064	215	AATTCACATGCCTTGAAGCCATGATTACATCTGTGATTCTGTCCTCTAACTGCTTTAACCTTCTGCCTGCATTTCTGGTTGACAATGTGACATTATTGGACTCNNNNNNNNNNNNNNNNNNNNNNNNNNNNNGAAATATGAAGGTCTTGCAGCGGACTTCTATAAATAAATGATAGATGCACTTGACATCCACACACACAAAGACTTGTCGGGAA
fd_3065	858	AAGTTGCTCTTCCTGAGGTGCAAGATAAGAAGGATGTGCCAGATTATGCACCAGGAACTCAAAAAAAAGTATCTGGTGAAGTTATTAGGTGGAATAATGTTTCTGGTCCTGAGAAAATAGATGCCATGAAATATATTGAGTTACTCGAAGCAGAAATTGAGGAACTCAATCAGCAAGTAGGAAGAAAATCTGCAAATGGACAGAATGAATTGTTGGAATATCTCAAGTCTCTTGAGCCCCAAAATCTGAAGGATTTNNNNNNNNNNNNNNNNNNNNAGGATGTTGTGCTGGCAATGAACACATTCATAAAACGCCTCTTGGTTGTGACAGATCCTGGACAAATGAAGACGAGTGTGACAGAAACAAGTGCCCCTGAACTTGGCAAGCTGCTTTATTGGC…
fd_3066	362	CCCGACCATCCCCCCCTCAGTCATGTTGCTGGTGCCATGATGACTGGTACCATATCCATATCCAGCAGACATGTTTGGACCACTAGTAGAGTAATTTTCCATCNNNNNNNNNNNNNNNNNNNNNNNNNNNNNNGGTCCCACCACCGACTCTGGTAGTGGCTGCAGCTGATTGTCGCGCGGTGGCATTGTGCTCGTGCGCCTCCTGCTTGTTGGACTCAGCTTGATTGATTTTGTCTTCTTTTCTCTGCATGGCCATGTCCTTTTGCATTGGGTCATGTGCACTCACCCTCTCCACCTTTTCTTGCATGGTGGCCTTGGTCTTGTCCAAGCCAGCCTTGGCAGAGGCGGCAACATTGGCCACC
fd_3067	213	TATTGATCTTAAAAGTTTGTGTGTGAAACAATGTCTAGTCACGACCGCAAGAAAGAAATTGAAAATACGACTGAGAACGGATTCGACACGGCACACAAGGTCGNNNNNNNNNNNNNNNNNNNNNNTAGGCACTATTTGTGCAGTCATTCATGGTATTGTTAGATGGATCAGGAATTGGCTCTTAGATGAACACCCTGGAGATCGGCCCCGCAG
fd_3068	200	AAAGAAAAGGAAATGATTATATTATTAGGAGTGAAGGTATTATGGTTGATTTCTCTCCCCCTTGTTTGGATAACTAGGAGAGAAAAGAAGGGAAAAGATTATGNNNNNNNNNNNNNNNNNNNNNNNNNNNNNNNNNNNNAACTACATAAAAGAAAGGAAAAGAAATAGTTTCATGTTATATTATCATGTCTTGTAGGCGT
fd_3069	627	GCACCGTTAAAAAGACCCTTCAAATAAAAAACTTCGTTGTTTTAATGGGAAACAACATTAGCAGCATACAGGTGATGAAAATGTTGTCAATGTCGTTTCCCATNNNNNNNNNNNNNNNNNNNNNNNNNNNNCACACACATTCATGTAGGCATCATCCATCAGTATTCAAAGGAAAAGCTAAAATTTAAAGCACTAATCAACGAAACAAAGACCATCCATTCTATGGTCTAAGCCGATGGTCTAAGCAGAGTGACATTGGGTCCTATAAAAAAAAACTGTATGATCTAACCCCATAATACCATTTTACATAACTGGGGCCAGATCTTCAGCATTTAGGTCAAGTGTATCAAAGTTGCTTAAACAGGACAGATCACTTCAACCTGAAATCTGCAGTGTCTT…
fd_3070	214	CCCCAGCTTCTGATGCTCCCATAAAATTAATAAGGGGCTTTCTTTGAGAATCAGTCCATCCATCTGAAACAATACTCAACCCTTTTTCCTTCCATGATGCTCTNNNNNNNNNNNNNNNNNNNNNNNNNNNNNNNTCCTTTTGAAGCAATGTAGTCCTCAACAAGTTATAACCGGGTGGTACATAACCAGGAATTGGATTGTTGGCAGCAAATTG
fd_3071	243	CTGGAATCATATCAAGATGTTTAAGATCGCTCTCGCCTTTGCCCTTGTGGCCGTCACTCTGGCCGCTCGTCTCGACCTGGACGATTACTGGGTGACCTACAAGNNNNNNNNNNNNNNNNNNNNNNNNNNNNNNNNNNNNNGTCCAGAGACGTGCTATCTGGGAGTACAACCTTGCCTACATCCAGAGACACAACATCGAGGCTGACCGCGGGCTCCACACCTTCACCATGGGCGAGAACCAGT
fd_3072	2129	CCCTCGTATAACCCCCGACCTTAGACCTTGGCAAAATTTCAACCAAAAAAATACATTAGTAATTCAACGAGTCGTTGATACGAATACAAAGGTCAGGTTGCCANNNNNNNNNNNNNNNNNNCCAAATCAGTAATCAGCAAGATTTTCTCAACTTCAACAAATCATTGTCTACATATATATATGAACTTCACATGGAATGGCGTCCATCTGGTTTATCTCTAGTTGATTGTTCCTCTTGAATTTCTTCTAAATCTTCATCCTCCCCTTTCCTACCTGCTTGTTCTTTCCAATATGCCACCAACTTCTTCAATCGGGCCACTTCTTTTGATGACACATTTTTACTTGGGTCATTCACAATTGATCGGACTCTTGACGCGTACGTTAGAGAATTGTAGGTTT…
fd_3074	239	GGCCTCTATCTCTCTCCCTCTCCCTCTTTCTGTGTCTCTGATCATCAATCCAGAAATATTTTGTAGGTCTACTAGTAGGACTGATGTGCAAAATTACAAGTGCNNNNNNNNNNNNNNNNNNNNNNNNNNNNNNNNNNNCAAACAGGTTAGCTCTAAATTGATATCATTGTTTCTTCGTTTGGTCAACGGGAAAGTTCTCTTCTGGCTGCTTTTGCCAAAGATAGTTGGCTGCTTCTATC
fd_3075	201	CTTACTGTGATTATTATTATTTTATTTTTTTGATAAATAACTTACTGTGATTATTATTATTTTTGAAAATGCTATGATGAACTATTTATGAGTTTGTGATGGCNNNNNNNNNNNNNNNNNNNNNNNNNNNNNNNNNNNACTTGATCCTTCTGGTTCGTCTTGCATTCGCTTCATCACCTTATGTCTTAGTGATTGCACGCC
fd_3077	205	GTCCTAATTTGTAGAGTAACAAAAAACCTTGAGGGATCAGGAAGTACCTCCAGGTTGAAGTAATTTCATTTCATTATGAATTCATTTGCAACTACTAACTAGTNNNNNNNNNNNNNNNNNNNNNNNNNNNNNNNNNNNNNNNNATAATTTCAAAGGGATGATCATTCAATATGTTGATTAAAATTGAAAAAAATTTAGTTCTAGG
fd_3079	207	TAATTGTGTGACTCTCATGATAGCAAGCCATAACACCACTAGCATTGTTCTGTGCATGTTGCTGAGGCTGCTTGCTAGAGATGCTGAGGTCAGAAGCAAAGTGNNNNNNNNNNNNNNNNNNNNNNNNNNNNNNNNNNNNNNNNATAAATAAAAAATTACAAAATTTCATGTAATGCAAAATTGTGTGACCGAATAATGGTAGGGGAC
fd_3082	743	CACACCACACCACACCACACCCTCAAAAGCCATGGCTCGATCTTCCAGATCCTCTACGACGCGTCTCCTCTACACCCTATATTCCCCCCCCAAGACGACGCCGNNNNNNNNNNNNNNNNNNNNNNNNNNNNNNNNNNNNNNNNNNNNGATCTCTGCTCTTCTCGCCGGAAACTTCCATCTCCGGCGGTTCTCTTCCGGCAGCGCCGCCCGGGTGAAGGAGGAGAAGGACGCGTGGTGGAAGGAGTCGATGGAGAAGCTCCGGAATATCGGAATTTCGGCGCATATCGATTCCGGGAAGACGACTCTGACGGAGAGAATTCTGTTCTATACGGGAAGAATTCATGAGATTCATGAGGTTAGAGGGAAAGATGGAGTTGGGGCGAAGATGGATTCGATGGA…
fd_3086	241	CGAAAAGGCATGCTTGATTGGGTGCCAAGCTCTTGTCAGATGCAGGTGGAGGGAAAGGGAACCTTTGAATAAAATAAGGAGAAATGGCGGCAGTGGAAGCAGATGATGAGGCGGATCTTCTTTCTTTTGCCAAGAAGAATNNNNNNNNNNNNNNNNNNNNNNNNNNNNNNNNNNGACGGAAATTTCTAGAAAACCTTTTCGAACAGATCCATACCAGAGGATGAGCACTAACGGGACAGGC
fd_3089	2203	GGGCGGTTGAAGAATCATGGAGCACCAAACTTTGCACATGTCAAAGCAATCTGACCTGTATTTGTGAAGTTCGTGTTTTATACACTTTTTGAAAGAGCCCCAGCAGCAAAGAGAAGATTCCTTCGAGAAAACTGCAATGTGTAAACTGGAGTGGACTTGGTAGGTAGAGTCTTCAATGATCTGAGTCTGTTTGTACTTCCAGTTTTGTTTTCTTCTGTTTTTAGCACCTTCGTGCTTGCTGTAACGTCCCATAACTTTACAGTGCAATCAGCAGACCCAGATGCAAGAAGTGAGCCTTCACAACTGAAAGCAAGAGTCCAGACACAGGAGGTGTGACCCACCAAAGGCGTGACACAACGACCACTTGAGAGATCCCACATCATAAGTTGTGCCAACTTC…
fd_3093	1026	TCAATTCCATCTATTATTATTAACACTCCATTTACTCTTTAACCATCTTGACAAATGACCACTTAATTAGCTCCACTTGTTTGTAACCCCTTTTTTTGTTTTGTTTTTGGTTTTGGTTTTGGTTTATTTTGATTTGTTCGATGTGGGGATAGGAAGCTCCACTTGCAACCTTAGTTGACAAAAAATAGTTGTTGGGTTGGGGGTTTTATGGTGTATATATTTATTTATTTGCAGCAGGGACAACTTCATAATTGAGGGATATGGGTAGCACTAGCACAGAGATCAAGTCACCGGAAGTGTTGCAGCAGCAGCAGCAGGATCCACCTCCTCCTCCACCTCCACCTCCTGCTGCTACTAGTTTAGAGGGGAATTCAAATGCAAATTCAAATTCAAATTCTG…
fd_3094	204	AACCCATTTGTTTCAAGAGATGGTCCTGTGCTCGAAGTGTGCGGGTTGAATTGTGACTAAAAAAGATGGTTTTACCTAGAGGAGCAATGGTTTTGGATTGTTGNNNNNNNNNNNNNNNNNNNNNNNNNNNNNNNNNNNNNCATGGTTTGCATCATGATAAGAAACATATCACGTTGTCGGTACAGGAACAGCTTTGGTGGGGAG
fd_3095	203	TACGTTGTTCAGACGAGACCCCAGATGTACTCGTTACAAGTTGCCAACACCAGACGAGCTACCAACTGGAGTAATGCAACTAGAATTGCATGTTGTGGTTTGTNNNNNNNNNNNNNNNNNNNNNNNNNNNNNNNNNNNNNTTCAATTAAGTTTCACACGTACTGTAATGGGAAACAAAATCCAATTATGTATGTGCCGGACCG
fd_3097	210	AAACATTCTTGCACCATGTTCTAGGCCAAATGTCAGACAGCATGTTCCAATCCAATTGTCAATTCCTATAACTTTACAGGATCTTCTAGATTTCTATAAGGCTNNNNNNNNNNNNNNNNNNNNNNNNNNNNNNNNNNNNNNNNNNNGTTTGGTGACTATTGACTGGCCTTTTCTATGGCTAGAAGGCTTTAACTTCTACATATATGGGGG
fd_3098	639	CCTCCACTGCCGAAGAAGCTCTCCACCAAGCAATCCGACACAGTGGCGATGATAGACATATTGATGGATTGTTGCTTAATTTCGAACAAAAGCTTTGTGGTACNNNNNNNNNNNNNNNNNNNNNNNNNNNNNNNNNNTTGGAAATCGAGGTGAGTACTCAATGGCGATTCGGTGTTTTGAATTTGCTGTGCGAAGAGAGAGGAGGCGAAATGAGCAGGGCAAGCTTGCGTGTTCTATGATTAGTGTTCTTGGAAGATTAGGAAAAGTTGATTTAGCAAAGAATGTATTTGATACAGCTGTTAGTGAGGGATATGGGAACACGGTCTATGCTTATTCGGCTTTAATTAGTGCTTATGCGAAGAGTGGGTTCTGTGATGAGGCTATCAAGGTCTTTGAGAT…
fd_3100	2327	TTTTGAATACTTTGAATGACATTGGTGCTGGTTTTGAATTTAATATCAGTGATCCTGTTGAGAAGTTGGAACAAATTGGGAAACAATGCCGTGATCTACATGCCGCTGTGGCTTCTTCTGAACATGATTCGATGAAATCTAGAAGAGCGGCTGAGCTACTCCTGGCAGAGTTGAATGAAGTCCAAGAAAGAAATGATGGACTGCAAGAGGAGCTTTCAATGGCTGCCAGTGAGCTTTCAGAACTCTCCAAGGAAAGAGATTTGGCTGAAGCTGCCAAACGTGAAGCTTTTTCGCAAGTTGAAAAGTTGTCTGCTGTTCGTTCTGTAGAAAGAAATAACCAACTTGCTGAGCTGAAGCTGTTAAAATCCTGTGTTGATCAACTGAGAAAGGGCTTCGTTG…
fd_3102	203	AAGAAATGCGGCAGAAGCTACAAAAGGTATTCTTGTACCAATGGATATTGATGAAGTCAAAGTTGAACAACAAGAGGATGGATCAGATGGCGCCTCTTGTGCTNNNNNNNNNNNNNNNNNNNNNNNNNNNNNNNNNNNGATTTTGTCTGATTTGAGGGAAGCTCTCGATGCCCTCAATCTGAAAAAAGTAACGGCAGAGATTG
fd_3104	465	GTTCCTAATTTATGGGAATGGCAAAGATAATCCTCCTACTGGATTCATGTTTGAGAAACAGAACTTGAGAGGGTTATATTTCAACCAATCCCCTACAAAGGATGTTGCTTTGGCCATGGTGTCGATGAGATCTATTCCTCTTGGTCCCATCATGGAGAAGCTGTCACTCTCACCTGAAAACTACGGAACTGGTCGGCGATTTTTCATTCAAACATTGGATGATCATGCACTTTCACCTGATGTTCAAGAAAAGCTGGTGAGGGAAAATCCACCTGAAGGAGTCTTCAAGATCAAAGGCAGTGACCATTGCCCTTTCTTTTCAAAGCCACAGTCACTCCATAAAATTTTGCTTGAAATTGCTCAAATCCCCTANNNNNNNNNNNNNNNNNNNNNNNNNNN…
fd_3107	220	GCCGAATTTTTGGCCCCCTTGTATTTTGCACTTGCTCCTCCCAACAAGCACCCTCATCCTCCACCGCCATACTAGGAAGACTTCCAGCGTTCCAATCATGACTNNNNNNNNNNNNNNNNNNNNNNNNNNNNNNNNCTCCGTCTGACCCTCTGTAATTGTCGACGCTTCTCCCATCACTGAACGACGTCGATCGTTTCCCCTCCCTTGAGCCCCCTTTGTC
fd_3108	201	TGTTGAACCATCTCCTCAAAGCATATTAGAGTCTCATGCTGATGATGTTTCAGAAGCCCTAGATATCCTTCTGTCAGAACGAAGATTAGATGAAGCCTTGGCANNNNNNNNNNNNNNNNNNNNNNNNNNNNNNNNNNNNNAGAGAAATTTCCCTTGAACGTGCTAACTTATTATAACTCTGCAATATCAGAAAGGAGGGCA
fd_3109	749	CAAAGATGGATGATGCTGGTGGAAAGTCCAGTACTAAGTATGAGTGCTTGCTCTTTGATATGGATGATACTTTGTACCCTATGCGCTCAGGTCTCAACTTGGCNNNNNNNNNNNNNNNNNNNGAAGAATACATGTTGCGACACTTGCATATTGATGAAAATGAAGTTGCTAAGATGTGCTTGGACCTGTATAGGGAATATGGGACGACCATGGCTGGTCTAAAGGCTCTTGGCTATGAATTTGATGATGATGAGTTTCATGCTTACGTTCATGGAAACTTACCATACGATGCTCTGAAACCCGACCCAGTGCTAAGGAACCTTCTACTTTCTATGCCACAGCGCAAAATAATCTTCACTAATGCGGACAAAGCACATGCAGCACAAGTCCTGAGCAGAC…
fd_3110	231	CGGCCGCCGCAACCGGAGACAACCCCTCTCCTCCGGCACCACTCATCCCCATTTTCGGCCTCCCAGAGTTTCCCAGCACCGCCTCGTAATTCAACACCGGCGGNNNNNNNNNNNNNNNNNNNNNNNNTTCGTTCTCTTCAAATTCCATTTTCTCTCTCTCTCTCTCACTCCTGACAGAGATCTACATCCGCAGCGAGTCCCAGCAGATCGACCACCCACCAACCACCGTCG
fd_3113	204	AGCTGTTGTTTCGGTTTACACTAACGGCAGAACAGTTCAAGACATCATGTTCACTGATCAGCCAGTAAACCTGATAGTTTTTCACGAGGGAGGGTTCAAGGCCNNNNNNNNNNNNNNNNNNNNNNNNNNNNNNNNNNNNNNTTTGTATTTTCTCAGGTTGCATGTTGTTGCATTTCTTTTTTGTCAATTTCATTCATGTGGGGG
fd_3119	218	CCCCAAGATATTTGCGTTTTCTAGCAACGATATCAAGGTGGGTAGCAACATTGAAGTTGATGGATCTCCTTGGAAAGTTATTGAGTTTCTTCATGTGAAACCTNNNNNNNNNNNNNNNNNNNNNNNNNNNNNNNNNNNNNNAATTATGTGACAGGAAACTCTGTTGAGAAAACTTTTCGTGCTGGAAGTAAGATTGAGCAGGCTGATATAAACAAGGA
fd_3120	194	CTGGTGATGGTGCTACTAATCTTTCTCGCACTTTCAAGTACTTATTCGCTACGCAGTTCTTGTCAAGGGGAATCCCATTCATATTCAATTCATGGATCATCAGNNNNNNNNNNNNNNNNNNNNNNNNNNNNNTGTGCAATTCCATCTGTTTGTCACCTGTGTCTTGTTCCTTAGTCGAGAGGGTTTTCGGCGGG
fd_3121	210	CTGTTTCGGTGGTGATTTGCACTCTCTCAGACATAAACATCCCTACAAATGATTCTCATATGTTCCTATTCGTACATGTTATGTCTATTTTAGCTCTGCAAAANNNNNNNNNNNNNNNNNNNNNNNNNNNNNNNNNNNNNNNNNNNNTAATTTTTGCTCACTTTCTTTCCAGTTAATTCATTTTTTCGAAAAATTGTTGTAATTTTAGCC
fd_3123	209	CTGCAATGTTTACCTTATTATTATTTCTTATTTTTGTTGAGTTGTCTCCAGAGGAAAGATTTTCCTGTTATTCATTTTCCCTATTCCTTCGATAGGTAGTTTGNNNNNNNNNNNNNNNNNNNNNNNNNNNNNNNNNNNNNNNNNNACAGAGACTTGCAAATGTACGAGTACAGTTAAATGTAAAGATAATAAATAAAAAATTTCCGGCA
fd_3124	1121	CTGGCCAATATTTTCCTATACAAAAGAGACGCAAAAGTGCATTGAAATATCAAGTAAGGAGGAGGATATCATTACATGAAAATACAAACGAGTGCCATAAAAANNNNNNNNNNNNNNNNNNNNNNNCCATGGGAACCTGTTATGCACAGTACTTATTACACATTCTTGGCTGCTTTGTACGTTTGCTCTTTTACTTTGAAATCAACCTCCTCGCAAAACTTCAAGGGCTTTCACAGAATTCCATCTCCTTGCCACAAATTGGACAACTGTCACTTCTTTCCATCCATTCGTATATACAACCAAGGTGAAAATGATGAGAGCACTTTGCTGTGATTTTTGGATTTTCTGGAGTATATTCGTCAAGACATGTAGGGCAAACATCCTCATCTTCAGAAGAAT…
fd_3128	207	GTCAATATTCAAAGATCAATCTGTCTTCAGAACCCTCCCCTGGAGCATGGTGGATACTCCCACAAGCCACCGCGGAAGGTGTTGCCTCCGGCTCCAACTTCGTNNNNNNNNNNNNNNNNNNNNNNNNNNNNNNNNNNNNNNNNNNNCTGCACCACCTCCTCATTCCATCTGAGTGACTTCTTTAGACTGTATTATGGTTATCGAGAG
fd_3129	720	CTCCACCAAATCATTCAATGGCGCTTACTCTTCTTCCGGACAATTAATCTGTTTGTTGCAAACTGTTTCATTCTTGGAAGTTGTCCACGGAGCAATAGGTATTGNNNNNNNNNNNNNNNNNNNNNNNNNNNNNNNNNNNNNNNNNNNAATGGGGTGGAAGGTCTCATTTTTTATTGGCAATTGTTCGTCGCATCGATGAGGTCCAGGAGCTACCATCAGTTTTCGTGACTTTCATTGCTTGGTGCCTAATTGAGGTAATCAGGTATCCACATTATGCTTTGAATTGTGTGGGAAGTTCTCCATCTTTAATTACCTACCTCAGGTACACTGCTTTTATTGTTCTATATCCACTAGGCCTTGCTGGTGAAATGTGGCTCATGTACCAAGCACTTTCGTTTA…
fd_3131	218	CTCCAATGTATGTGCCCTAAATAAGCATTCCTCCATAAAGGGTTTTTCCAAGTTAGAATATTTTCTGAACTTATTGCTAACTGGGAATTGATTTTCTCGGTTCTNNNNNNNNNNNNNNNNNNNNNNNNNNNNNNNNNNNNNNNTCCTATCCTCCTCCTCTTACCCCTCCTCTTACTCTTCCTCCTCAAGTATTTCAACTCTGCTCCCCTACTTCCACC
fd_3133	1519	GCACTATGAATTGGAAACTTCCGACAAGAAGACGATCTCTGAGGGAAGCTCTCTCTGAATATCCTTCGAGAGCGAGAGCATCTCTGAGATCTCCCTTCAATTCTGCAATTCTCTCTCTCTCTCTGATCGCAAAGCATTTGTGTGAAACTCGTTCTTGGAGGGAAGGGAAGATTAAGAAAGGCGCAACAGTTCGAGTTCTCTTGGCGGGAAATCTAGATTTGTCCTCATCTCGGTCATCGATTGACGTACGATTCAATTGATACACACAAGGCTATGTGTTGAGAGAGAGAGAGAGATGGGGATTTCGGACNNNNNNNNNNNNNNNNNNNTGATACTAGCCGTGGGTTCGAGCTTGTTCATAGGCGCTAGTTTCATCCTGAAGAAGAAAGGGCTCAAGCG…
fd_3134	213	CAATCACTACATATCACCATCTCCTCCTGTTGATTGCTCAATCACCAACACAAATTCATGAATTCTAATTTTTTCAATGATCCAATTGATTTTGAGCACAATGTNNNNNNNNNNNNNNNNNNNNNNNNNNNNNNNNNNNNNNNNNTGCATGATGACTCCATAATCAATAATCCAACAAAATAAGTCATTATTAACTTCAACTAGACACCCCAC
fd_3135	203	GGATCTCTTTCCTCTGATTACATTGTTGACCCTCATCACAGGCCTTCTTATCACTTGGGTGGCCGAACTGAAAATCTCATGCTACTCAGGTCGGCTTTCGTGCTNNNNNNNNNNNNNNNNNNNNNNNNNNNNNNNNNNNNNATCAGAATTTCATTCTAAAAATGTATTGGTTCCATTAAATATTGTAATATGTCTTCACCTGC
fd_3136	686	TGATGGAGAGGGAAGCTCCTGATGCATGTTTTGGTCATCTTGGTGGACTATAAATTGGAAGTCTACCCAACTTTGTTTTTTGTTTTTTTTGTTTTTTTTCTTCTGGTTTTTTGTGCCCAAATTTTTGTGGGTTAGTGTCCATCTATGCCTTTTGAGGGAAAGGAGGATGATGAGTGTATGTGTGTGTAGGTTAGTGAAGTGAAGCCACCCTGTCATTTGTATGTTTTGACTTGTGAGACGAACAAAAAATGCCTGGCTTGCAAAGCTGGTGCGATCCAACAAAGATTCCAGTGCCAGGTACATAGCCCTAGTTTATTAATTATTAGACAGTTAGGACTAGGAAAATCTTTAATTNNNNNNNNNNNNNNNNNNNNNNNNNNNNNNNNNNNNNNNNNNAAT…
fd_3139	189	GTTATTGGTGGACCTAGGGCTTTAGGTGGAGGGATCATAGAGGTTAGTGCTTGGGTGCCAGACCAAGGTCCGCCACAGTGGAGCTTGCTGGCCAGCAAGCATTCGGGAAAGGAAGTTTTGTTTATAATTGTGCTGTGATGGGTTGCTGAGGTGTTTGATTTTGGTGACACTGTATTTACTATACGGGGT
fd_3140	635	GCCTATTCAGAGAACTGGTCTTCTAAAACTCCAATCATTATCTTACTTTGCATTGCCTCATTTCAGCTGTTCTTCATAGTTCTCAAGAAGCCCTTTATTAAGAANNNNNNNNNNNNNNNNNNNNNNNNNNNNNNNNNNNNNNNNCAGTGAACTTGGTATTTTCGCTACTTGCTTCCTTCTCTTAGAGATGGAATTTTCAGCCGGGGATGAAGTGAAAATTGGGATATTTATGCTTTCATTGTTCTTAGTTGCTTTTTTGACACAAATAATCAATGAATGGTATGCTTTATATAGACAGACAAAACGGCTTGATCCTGCTGAGGACTCTTCCGTATTGGGTCTGAAAACGGCTTCACTTGGGTTTTTTCTGTTTTTCATTCCGCAGAAGTTGATCAAAAA…
fd_3142	204	CCTTCCTATCACAAAAAAAATAACGTTGTGAGACGGTAACAACTACCGATGCAAATAATGTGCATTTTTTGCGACGGTAACCTATGTTGTCACAAATAAAGCTTNNNNNNNNNNNNNNNNNNNNNNNNNNNNNNNNNNNNNNNGAGAGCTTTTTGCGACGGTAATAGATGCCGTCGCAAAAAAAAAAGAAAAAAAGAAAGGGGG
fd_3146	199	TTGAAAGATGAGGAATTGTTGCTTCAACCTCTGGTTTTGCCGTGGCAAGGATTAGCTCAGGCATCTGTGGTCCTCTGTTCTTGTGGGTAAATAATCTCGCACTTGATTGTCCATTGAAGACATAGTTGTGCCCAGAACTGCATGGAGCAACAATTATTTTCAGTCTATTGTGCACGCAACTTGTCGATGTCGGTCCGAG
fd_3147	212	GTGGTCTTGGTGGGGCTCTGGGAGTTCTCTGCGCAAATTTGACCTTGTCTGTGTTCTCCAATGGTTTCACACCTTTAGAGGAATGATTTGACTCCGCAAGGCGANNNNNNNNNNNNNNNNNNNNNNNNNNNNNNNNNNNNNNNNNNNNNNNTGTCCTTATTTTCTGTATCACCAAATCCTAAGATCTCAGAATCTACAGAAATGTTCCGCCC
fd_3148	225	CATTTCTCATGATAGTTGAATGAGAAGTTTATACTTGCTTTTCATTTGGAAGAATGCGTCTTTCAATCCATTTATTTCCTTCTAACAAGCTATCCATTGATCGCNNNNNNNNNNNNNNNNNNNNNNNNNNNNNNNNNNNNNNNNNCTTAATATATTTTCTATAGTAGCAGCATGAATGGCGAATGGTATAGCAGTGTTTCATACCCCAGCAACTCCTGTCACATA
fd_3152	216	CCCTCCTCCAATCTCTCGATCTCTCTCTCTCCCAACCCCTCTCATCCACCACCTACCTCTCCGCAAAGGCGACTCCAACCACTTCGTCTCTCTCACCTCCTCCANNNNNNNNNNNNNNNNNNNNNNNNNNNNNNNNNNTAACCCTAGCTCTAATCCCAATTTGAACTCTCATTGTCGCTTCAATCGCTCCTCATCACCGACCCACATTGCCAGAGC
fd_3153	219	CTGTATTTAGACATCTTCCCAATTTGTAAAAACACATCATTTCCTTCATGGAGAATTAAAACAATCGCACCAACTCGACCAAACCTCAATATGTAAGACAACACNNNNNNNNNNNNNNNNNNNNNNNNNNNNNNNNNNNNNNNCTTAAAGTCTGAACGTCTTATTTCCCAGAAAAACAAAGTGAATATAGAGTATATGTAGAATCCACCAGTATACATG
fd_3154	206	GTCAGTTTTTGGTATGCAGTGTTGCCCCAAAAATTCCTGATCCAGTTGAATCCACTCCAGGCATAGCTACTGGACCAGTTACTAACAATAAAGAGCCAGATTCTNNNNNNNNNNNNNNNNNNNNNNNNNNNNNNNNNNNNNNNNTGAAGGCATGGATGAAAAACCGTCATCGTCACCAACCCCTGAACTAAATGTTAAAGAGCCTC
fd_3157	207	ACTATAACCTGCTTCTCTTGAACAAAATTATGCCCTAATATACAGAACCAACTATGGGACATACATTTGGAACAATTTGAGTGAAACAATTATTAGTTTTTGCTNNNNNNNNNNNNNNNNNNNNNNNNNNNNNNNNNNNNNNNNNNTTTTTTGGCCTGGATTTGATACGTACTCGATCAAATTTTTATTTGTCAATGGTTCCGGTGC
fd_3161	270	ATCGTGAAAAGGGTCATACATCCATTACAAAGTTGGAAAAATAAACCAAAAGGTGTAATCCAGCGCCAGATAATGATACACAGTAGCTTGTAAATGAGACACTCNNNNNNNNNNNNNNNNNNNNNNNNNCATCAAATAAGCTCAAATAAAACACTGAACTTGTACTAGATGACGACAATATTATAATGTAAAAACTTGAACAACAAACCAGTATCATATCTTAATAACCAAGTTTAACTGTCCCACAACTATTAACATCTCTCTTCAGTA
fd_3162	208	AAAAATAGCAACTTCCCAAACGAGCTTGGGTAATTGCATATATGAATATTAGGCATCTTGTGACTTTATGTACTAATATTTGGTTCGCAGTGAAGTTCTTAGAANNNNNNNNNNNNNNNNNNNNNNNNNNNNNNNNNNNNNNNNNCATATGAGGAACAGAAATTTCTTAATTTAAAAAAAAAAAGTGATCATTGCACACTTAGAACCC
fd_3166	604	CCCTCCCAGATCGACCAGCTTCTTGGTAATATGCTTCCAAACTCTGTGGCCAGCCATAATGAATGATTCTTCGTACATTTAACTTGTCAATCCCCATTCCAAAAAAAAAGCAATTGTTGCAACACCCACCTGTAAGACATTTTCATGAAATTCATTGTGCACCTGCCTCAGATGCGATCTTGGCAACTTCGCATTATAAGCAGCAGCCTTTACACCNNNNNNNNNNNNNNNNNNGATATGCTTAATGTTTCTTTTCTGGTAGGTACATATATAATTGTTGATCCTTCTAAATGACCTTGCTGAAGTTTTAATCCTTCTTCCTGTTTGTTAGGTAGATCATTTATCTCACGTAACCCACAAATATCTGGGTCCTTATCAGGTGATTGACCAAAGAATTCA…
fd_3168	196	CTCCAGAATTCAAGGTACAATGGATATTTCAAAATCATGCTTTTATTTTCTTATACTGCTTTATTTCTTGAATTATACCATCAGTAAGTGCATCAACATCATAGNNNNNNNNNNNNNNNNNNNNNNNNNNNNNNNAAATCCATGTTAGGATCCATCAAGTACATGATTATTGAGTGATCAACGAGGTAGTCCGAGC
fd_3171	270	GCTCGTTCAATGTGCCCTTTTTGATAGGGAGTAACATTATCCATTGAAGGGAAACAGCGGGCCCGTCCTAGCAATGTGTGAACACATCTGTCCTTCCATGCTTCNNNNNNNNNNNNNNNNNNNNNNNNNNNNNNNNNNNNTCTGACTGTACCAAAGATCAACTGTTTCTCTTGCTTCTTTCACAGAAACCTTCCAATCACGGGCAAGCCCCACTGGAGTCTTTCCATATGCAATGGAAAAGTTGAGCATCTTTGCTTTCCTTCTTTCAGA
fd_3172	201	TCACGATCGTCGCTCTGGTCTTGAGTCGTGTGTGGTTGAATGTGTTGGTTTCGGTTTTGATTGGAATGTTGGTGGTTGGTTTGCACGCGGTATTTAGGGTTCCGNNNNNNNNNNNNNNNNNNNNNNNNNNNNNNNNNNNGGCCAACGGTGGCTTGCTTTCAGTCGTTCGATGATTCTTCTACTGATGATATGGTTGTGGGA
fd_3174	342	CAGTAGTACCCTTTCTCACCTTCTCGCCAATTAGGTTCCGTTTAGTTGTCAAGAATTTTGTATGAGAAAGTTGTTCCTAAAAAAAGTGTAGTAAAGGAAACTTTNNNNNNNNNNNNNNNNNNNNNNNNNNNNNNNNNNNNNNNNNNCCATTTGTCAAGAAAAGTGTATTATTGACATTCCTACAAAATCGTGTATTTTTTGCCGGACATGTTTTGAAAAGAAAATTATCTTAGTGGGNNNNNNNNNNNNNNNNNNNNNNNNNNNNNNNNNNNNNNNNNNNNAACACGGAAATAGTTATGGCAAAATTGATTTCCCTGTACTTCGCCTTCTTTTCAGCCCCCT
fd_3176	1634	TCCCTTTATTCCAAGCCAAATCAATAATCTATTTGGGACTATCACAGAATGAGTTAATGGGTACAATACCTTCTGAAATCGGATCTTTGAGATCGTTACGAATATTGACCCTCCATTCCAATAGGTTAACTGGTGAGATTCCACCGTCGCTAACAACCTTGTCCAATTTGACGTATTTGTCATTAGGCTTGAATTTCCTCACAGGCTCACTTCCATTAAATATTGGATTGTTGTACAATTTGAAGAACCTATCCTCGAATCGTAATCTTCTCGAGGGATCTATCCCGTCCAGTATCACCAATTGTACGCGTCTTCTCTATATTGATTTAGCTTACAATAAACTGAATGGGCAAATTCCTCAGGGCTTGGGCCAGTTGACAAATCTTACAGTCCTATCTC…
fd_3177	189	ATCCTTTTGTGACCAAACTTACCTTTTGCGTATAGAGAGCATTAGCACCTTCCAGATTAGGGCAGGATATCCTCTTTTCCAGGATTGTATTATTGCCTCTTTGAATGATTTAGTGAATCCTAGATATCTTTTCTAAATTAAGACAGGGCTACCCTACCCCCCCAATAGGCATGAATGCAAATTATGTGC
fd_3187	622	GTCATAGTGAGATACATGGGTTGAGCATGGCTTACCTTGAGAAGGTTGATGGATTCAAGACAGTATTTAGGAGAAAAGAGATTGGTTGTCATGCTATCAAATGGNNNNNNNNNNNNNNNNNNNNNNNNNNNNNNNNNNNNAGATTCCAGCAAGGAAGCTTTCTGTGGAAGAGGGCTCAGACCTTTCAAAAGATTGTTGGGAACTTGATCCGGCCTCGCTTCCTCCTGAGTTGCTTACTGTTGGTTGACATAAATAGTGGACTCTTTTCTGGTGCTAAACCTAATGCAGTGCTAAACTTGATGTGCTATGTTACAGTGTTCCAAGGGCCGAAAGGACTACAGAGAAACTGAATTGCAAACGTGCCAAACCACAGATCTGCTTGAAGAAGCCCTGGAATGG…
fd_3190	201	GATGGAATCAGACCTATTAGATGATTAACTGTTTGCTTTTTTGCTTACGAAGGAGGCTGAAAAGCGTAATTTTAAGGTGCTTATATATTTGGTTTCCCCACCCGNNNNNNNNNNNNNNNNNNNNNNNNNNNNNNNNNNNNTAATTATGGTTTGTCAGTTTAGCATATAGGGTGTGATACACAATTTTGGCATTGGCACGGC
fd_3195	213	ATTGCAAATTCATACGTAAGCACACGTTTATTGCTGTCAGCCTGCTACCATTTTGAGACAATATGGACTTGACAAGTATGGTGCCTTGTATCTGTGACATTTTTNNNNNNNNNNNNNNNNNNNNNNNNNNNNNNNNNNNNNNNNNNNNNNATTCTAGTGATTTGGGCTGAGGATTGTGTATATAGTTATTCTTTATTACGATGATTACAGGGG
fd_3197	686	AGTTGCAGAAGTAACTCTTCAATGTGTTGAGAGACAAGAGCTCGTGGAGCATACATTTGTCTCAAATACGGAAGAGATAAAGAAAAATCACAAGAAGTTTCTATNNNNNNNNNNNNNNNNNNNNNNNNAGTATCTTTATATACCATATACTGACACTGTTGTGGTTGTGAGATGCAACCCTGTTTCCAAATGGAAAGGTCCGCCCAAGTTTAAACCAAAATATAGTCATGATGAAGCTATGCAGAATGTTCGTGACCTCTACGAAGAGTCTCTTAAGAAGTACAGACGTGCAGTGACAACAACCGAATCTGTGGACAACAATGAGCAAGACATAAATGAGCTTTCATTTACAGAGCTAAGAGATAAACTACTTGCCCTTGATCCTCTCAACAAAAACCA…
fd_3198	199	GCCTCTCTTAAAGTGGTGCAGCTGTCAATAATTCTCAACCTGGTCTTTAACTTGTCTAGAAGATTCCCAACCCTTCTATGACCTGATGCCTCTGGCCTCAAAATCTGGCCTCAAAATGCTACCCCGTGAGGCTGCCATGAACTTCCTGACAGATCTTAAGCATGGCAAAACATGACCTTCAAGCAAAGAAAAGGCAAAC
fd_3199	166	CTGTCACTTCCATTTCATTCTCCAATAAATAGGGATGGCAATGGATAACCTACCCTATGGGTATCCATGGAGACTCAACCCAAATACATGGGTTTTCCCCTCTTTTTCTTATCCATTGGGTAGGGTAGGTGATATTCTTTAAATATCCACAGGGGATGGGTTGGGG
fd_3200	202	GAGAAAGGGAAGATGGGGGAGTTGATGGGTAAGAGAAAAAGCATTTTTCTCGAGTACCCGGAAGAGGTTTTGGTCAATAAAGTGGAGTTCTTTTGTAGATTGAGNNNNNNNNNNNNNNNNNNNNNNNNNNNNNNNNNNTTCTTGAGAGACCTGAGATTTTGGATTTTGATTTGGAGGATCAAATGATTTCAGTGTTGGGGCT
fd_3201	215	CCGAGAGTTTATTCCCCGTGTATAGAAGAAGAAAAACTATAGGTTTTCCTGTTTGACAAATAAGTTTACAAGGGCGATCTCATATGGACCATCCAATTTGGACTNNNNNNNNNNNNNNNNNNNNNNNNNNNNNNNAAGGTAAGGTTGATGAACACCAAATCTTCAGAACCAAATCACTGATAGCAGTAGTTTGCAGTTGGTGAAGCAAAATATCT
fd_3203	214	CTCAACAACCATAATCGTTTCAACTACCATAACCGCCACTTCAGTTCCCAAAATTCACAAACAAAACCCCACACTTACACCTACACCTCTCAATTCAACCCTCANNNNNNNNNNNNNNNNNNNNNNNNNNNNNNNNNNNNNNNNNNNNNNNNGTTTAATCGAATCTCTACCCTCAAAATCTCCATCAACCGAACTCGATTTCGAAGCCTACGCC
fd_3204	206	AGAAGATGCATATACAGTCTAGATGTTTTATTTACAATCTAGATTTATGATTGTGCACATGGAGATCGACTTTGCCATTGAAATGTGTTTTATCTCTTAAAATTNNNNNNNNNNNNNNNNNNNNNNNNNNNNNNNNNNNNNNNTATCCTGTAAAGCAAAATGCTAAATGCATGAGAAGATTCTTCCCCAACACCCCCTTTCCCCAC
fd_3205	215	GGCACTGTTTCCACCCTTTTGATCTTTAGCATCCCCATTTGCATTAAATGGACCTGAGCCCACCACCGGATTAGGTGGCTTGGAATCACCATCAGATACACTCTNNNNNNNNNNNNNNNNNNNNNNNNNNNNGTGAACCAGAATTCAAATATTTTGATTCTGAACGGTTCAACAAGTACAGGGCATTGACCAGACACTGCCGGGCAAGAGACATT
fd_3208	215	GCCAAGGCCGGGAAATTTTTCTTCTCAACCAAAGCTTCCATGAACTTCATGGTTACTGCTGGCTGTGAAGTTAATCTGATTCCTACCTGATTCTTTCACTGGATNNNNNNNNNNNNNNNNNNNNNNNNNNNNNNNNNNNNNNNNNNGGATAGAATTTGAACTAAAGGTGTTAAGGTTCCAAAGAAATTGGAAAGTCTTGAGTTTGCAGCCAAGGG
fd_3210	203	CGAGTAGGTTTGGGGTTAGTATGGATAGTATCGAAACTGTCAATGGGATTGACAATCCTGATAATGCTACTGTTGGTGCACTGTACTATATACCTCTAAATTCANNNNNNNNNNNNNNNNNNNNNNNNNNNNNNNNNNNNNCTTGCTCCTGTTCCAGCTCCATCTGTGGACAGTGCTGTTGCAGAAAATCAGGCAAACGGGGA
fd_3212	463	CCCCGTGACCTTCAAAAGTAAATTGTTTGGCACCAGTGTTCACATCCCAGACCTGAATTAACTTGTCATTACCACAGGTTATGAGAAAAAGCACCTTATTTGGTNNNNNNNNNNNNNNNNNNNNNNNGGGCATCAATCTCCAAGCGTTTCTGAATTTTACTGTCACCATGATAAGAATACAAGTGCACTATGTGTTTTGAATATGCGACCCCGAATAATAAACCATCAAGACTCCACGATATATGATTAACAGAGACATGTGGATCTTTGAGCAGAGCAACCACGAATGTCTTTGAAATATTTCTAATCTTCCAAACATGAAATTTTCTTGAAAGTAATTTCTCCCCAGAAGAAACTTCCCATAATCCTATGTCCCCGTCATTGGTTCCAACTAAAAGA…
fd_3213	325	CAAACCTTGAAAAACTACTAAAATGCCTGCTGCTCCCACTTGGACCTAAGGGCCACTGGTTCATACCTTGAAAAACTACTCTCTCTCTACGTTCAGGCTTCCATNNNNNNNNNNNNNNNNNNNNNNNNNNNNNNNNNNNNNNNNNNCAGTATGGTAGCTGTTATCATCATTTAGTTGTCTGCATAAAAGTAGAAATATCTAGGGGGGTCAGGATTTGTCAGTGCATGTACCTGTAACTGTTTGTGCTCCATTAAACCTGTGGAGAACTATTTTTCTTGATTTTGCATGCAATTCACAGGTTTACAAGGCCAGACGTGTGGCAGCA
fd_3214	277	TGGAGATGAAGTTTGCGTTAACCTCCTTATCACATGTGCGTGTTTGTCTTTTGTGGACTCAATTCACAACACACGTCAGTTATGTCAAAATGATATCTCTGATANNNNNNNNNNNNNNNNNNNNNNNNNNNNNATCTAGATCAGTTCTCATGATGATCTACTCTCCCTGCAAATACATTGCATCTAAAGCCAGACTATTACTATCTGAAATATTGAGGCCCAATGGCAAGGAGTATCTGAAATATTTGTTAGATAAACTAAACAATTCCATAAACAG
fd_3216	210	CCATCAATTAATGTCCCTTGAAACACTGACCCAAATCCTCCTTCTCCAAGCTTTTTATTGAAATTGCTTGTCATGGCTTTCAACTCTTCATAAGAGAATCTAGTNNNNNNNNNNNNNNNNNNNNNNNNNNATCGACAAAGAACTCATCAAATTCTTCGGATTCTTGTTTCTTTGTGAAAAGGAAAAAGCACAAGGCAACCATAAAAAATA
fd_3217	158	CGTGTGCATGGGTCTGCCGTGTGTGAGAAAATGAAGTTGGTGGTGTGTGTGTGTATGATAGGAGAGTGAATTGTGTATCAGTGTTGTGTGTGAATGGTGTATCAATCATGCGTGCTGTGTGTAGTAGTGTGTGTGTGCATGACCTCTCTCTCTCTCTC
fd_3218	604	TTAATCCCTGCCATTAAATCTGTTGGGTCTTTGGCTCGAACATTCCCTGCAAAGGAAAGTCGAATAATTGGTCCGTTGGTCACCCAACTTGGCCATAGGAATGCAGATGTGGCAACTGAAGCCNNNNNNNNNNNNNNNNNNNNNNNNNNNNNNNNNNGACAATTTTAATTGCGTGGAGCACTCGAAGGCGATTATTGACTTTAATGGTGTCCCACGGCTAATGAATCTGCTCAGGGCCAATGGTCGGGATCAAGTGCATGAACTTGTATTGCTATGCTACCTTGCCTTGCATGTTGGTAACAGCAAGGCTCTTGAACAGGCTAGAGTACTGAATGTTCTCGAGGGGGCAGCTCGTTCTGTGGTGGCTCAACATCCTGATTTGAGAGAATTGTTTGTCAA…
fd_3222	405	CCCCAAACATTCCTCCTCCATCTGACTGAAACCTCATGGACCTACCAGCTCCTGCTGATCCAAATCCAAAAGGGCTACTCCCAAAGAATTCCGCAAAAATGTCCNNNNNNNNNNNNNNNNNNNNNNNNNNNNTACCCATCCGGGAACCCACTGCTGCCACCAGAACCAGGCGGTGGCATGTCTTTCAACCCTTCTTCACCATACTGATCATAAATCGCCCTTTTCTGTGGATCGCTCAAGACTTCATAAGCTTCGGAGATTTGTTTGAATTTGGCCTCAGCTTCTTTCTTGTTGTTTGGATTCTTGTCTGGATGCCATTTCATGGCCAATCTCCTGTATGATTTCTTCAGGTCATCTTCTGTTGCATTCCTATTCACCTTCAATATATTATAATAATCC…
fd_3224	222	GTACGAGACAGTTCTGATTATTTGAATAAAAAAGGGAAATCGGTTTCACTCGCTGTCCAAGCAAAGGTCAATGTTCTGAGAAGAGAGGGATTGCCTCCAAGTGGNNNNNNNNNNNNNNNNNNNNNNNNNNNNNNNNNNNNNNNNNNGGTTAAGCCGGTCCAGTTTAATAAGAGCCAATCGAATGTGCAAAAGAGTGGGCAAAAGGGGACTTCTACAAGCAGG
fd_3225	225	CCGCTTGTTCGATACTTCCAAATGCAAAGTTTGACACTTCCCATGCTTATAAGCTCATGTGCCACTCTTGCTTTCCACATACCTCTTTGTTGGGTTCTAGTGTTTAAGTCGGGATTGGATAACCTTGGAGGTGCATTAGCANNNNNNNNNNNNNNNNNNNGGTTGAACGTGATCTTCCTCATATTGTACATGAAGTACTCTTCTTCTTGTGAAAAAACTCGGGTC
fd_3226	179	TCCACTTCCTTAAACCATTGTAACTCACGTTGCATTTGCAAAGCTGCACCCGGAACAAGATTGAGCTTGTCAAAAGGTGCTAATCGTCCAGCCAAGTGCAACATAGTGTTCCAATTTTTGTCCACCACGAACATCATATCTTGTTTATGTCCACTCATTTGATAGATGAGGTTGAAAAC
fd_3229	204	CTCCAACTGTTCGACGAAATGCCAGACAAGAATGTCGTGTCGTGGACCTCCCTCGTTACCGGCTTAGTCCTCCACGGCTGCCCTGGCGATGCTCTCTCTCTGTTNNNNNNNNNNNNNNNNNNNNNNNNNNNNNNNNNNNNNNACCTTTGTGGGTGCCCTTCAGGCCTGCTCGTCTTCTCAAATTTCAAATCACGTTGCCCGCCA
fd_3230	214	CATGTATGTATGCATGTATTTTGGATTGGGAGTGTATGTTTACATCGTAATGTTGTTCTGTGGTAGTCACATTGGTGGATTGATTTTGGTTGTTGTTTTTGATTNNNNNNNNNNNNNNNNNNNNNNNNNNNNNNNNNNNNNNNNGTGGTTGCCGATGTTGTCAACATGGGTAAACATGTATGTATGCATGTATTTTGGACTGGGAGTGTATTTT
fd_3233	199	CAACAGATGAACGTCATTGCGTCAATAGTATTTCGCTTAAGTTCACTTCTGAAGATTCTTCTAAGTGAAGCCGTCTTTGTTCAAGATTACAGTTTATATCTAACCACAGTAATTATTTTGTTTGATGAACTTCCAATAAAGATGGATACCCGTACGGAGTCAAGTACTTGGTGTGGTTCTACTCTGTTCTAAGTTACAC
fd_3235	192	TGAGTGAGACCCCCACTGAGGTGATCCCAAATGCTTATTAGTCTAAATTTTTTTTATTTTTTTATTTTTATCCTTCTCTCGTTGACCCCAACGTGTATGTGGGGATAGTGGGGGTCACTCTCAGGTGGGGTCTGTATCAGTTTTGAGGGAGAATTCTTCCCAATCCACTGTGTGGGTTGGAGGCTTTGTGGG
fd_3237	210	ATCCATTGAAGACTCTTATCTATGGAGAAATCAAGGTTTTGGGGCTGCCACTGCTGAAATTGGTTTGGTTGCTTATGTCGGTGCCAAAGGTTGAGACAACCCAANNNNNNNNNNNNNNNNNNNNNNNNNNNNNNNNNNNNNNNNNNNNNNGGAAAACATCTATTTAGCCTTAACTTGTTTAAAGGAATTGATAACAATAAGTTTGCGGGG
fd_3240	861	GTGTTTCTGAGAGTCTTTAGGGTTCGATCAGAGGAAGGATCAAGATGGGAACTTCACAGCGACAGTTGAAAGTCATGCTTCGCAAGAACTGGCTCATCAAGATTCGTCATCNNNNNNNNNNNNNNNNNNNNNNNNNNNNNNNNACTGTTGTGATGTTGATGCTAATAGCTGTAAGGACTCAAGTTGATACACGAATCCATCCAGCCCAACCATACATTNNNNNNNNNNNNNNNNNNNNNNNNNGAAAAGGTGATATATCCCCTACTTTCAATCAAGTTTTGGAATCATTGTTGGCTGAGGGCGAGTATTTAGCTTTTGCACCGGATACAAATGAAACAAGCATGATGATCAATATATTGTCAATAAAATTCCCTCTACTGAAGCTGGTTAGTAGAGTTT…
fd_3241	1421	GAAGCAGGGAGACTTCATATGACTCAGCAAGGGTGACTTTTGCTTTTGTTATTTCCTGTCAGAGTGAGGCTTCATATAATGGTCCTTTGAAAGCACATAGATGTACTGCTCCTCAAACCTCAGAAAATGATTACTCAGAAATGGAAGACATAAAGATGAATATTGGCAAGAGGTCCCACGATGGCTTAAATAACACGCTTGACGATAACATAACAATGCCCATGGGAGATGATAAGCTGACATTCCTTGCAAGCTTACAAGCAAGCAGGGCGTCACAATTTGGTTTATTATTGCAAAATCTTGGTATGTTGGAATCAACATTTGCTGATTCAGATGTGGTAAGGCTTATTGGAGAGCTCCAGAAGAATGACACGGCGGATGTTCACTCAGGGAAAATTG…
fd_3244	473	AAGGAATGTGAAGAGGAAGCAGGGATACCGAGTTCCATTTCCAATGAAGCTATACCCGTTGGCGCTGTCTCCTACATGGACATTGATGGATATAGATACAAGAGNNNNNNNNNNNNNNNNATTTTGTTATGATTTAAAACTTCCTGAAGGTTTTATTCCTAAGAATCAAGATGGAGAGGTCGAGAGCTTCAAATTGATACCCGTAGCAGATGTTGCAAATGTCATACGAAGAACGCAGTTTTTCAAACCAAATTGCAATCTTGTCATCATTGATTTCCTGTTTCGACATGGGTATATTAGACCTGAAGAGTTTGGGTACTTGAAGCTGCTACAGAGTCTGAGGAGTGGAGATTGTTCCTAGACCGATATACTCCTTTTCTTTGGAAGGAGAGATAGGCG…
fd_3247	209	TGGGAAAGTCAACGGAAGGCTTACACTTCTGAGTTCTTTGAACTTGATCCCTGCATTGAGGATATGGAATCGCGCTTGCAGGACAAGGGCAATATGGCTGACATNNNNNNNNNNNNNNNNNNNNNNNNNNNNNNNNNNNNNNNNTTGAAACTGAGGAGAAAGCAAGGAGACTTTTACATAATGTGTCATTATTGCTAAAACCAGGGGGC
fd_3250	281	GTTGAAGTAAAGAGGGGGTTGGTCGGGGGAAGCAGGGTACTTCTCACCAATAACGGCATACAAGGATTTCTCAGTAGCTTGTAGGGCCAAAGGATCATGGAACANNNNNNNNNNNNNNNNNNNNNNNNNNNNNNCTTCATTGAGTATTGAATTTATGTACTTGAGAACATTATCATTAAAGTCGCTATCATCTGGGGAGTCTGCTTCCGAGGTTCTACCAGAGGTCGGAGCAACATAACCAAGTTCAGGATCAGGGGAAAAGGAAGAAAGATCCAAGAAGT
fd_3252	815	CGCCACCATTTTCATTATTTTAATAATGTGATTGATTCATTATTTTTACAGTAACAAATTTTCTGTTTCCGAATCATCTAAAAAAAGAAANNNNNNNNNNNNNNNNNNNNNNNNNNNNNNNNNNNNNNNNNTAAGAGCCAACGCTATCCCTACTGGACAAAACGAAATGGAGTTGACAATTCAAGTGCAACCTGAACTTAACCGACGCNNNNNNNNNNNNNNNNNNNNNNACGCCACCTTGTCATCGCCGTCCCGATCAACTCAAAACTCGCATAGTCCTGTTTCAGAGACAAATCAACAAGCACTACCTTGTCAGGACTCAGAAGAATCGGCGAGGACTCGNNNNNNNNNNNNNNNNNNNNNNNNNGTTCTTGCTCACGTCGAAGGGCACCAAGACGA…
fd_3254	309	CTGTACAGAGTGCACCGAAATTTTCCGCAGTCATGGGAGCAACATCAGAGAAAAGCATGGAATGGGGAAACTTCTGGTCATCTCATCTGCCAAGAACATCTTATNNNNNNNNNNNNNNNNNNNNNNNNNNCGAACCCAAATGATCAAGCAAGGTTCAATCACTGTGAAATTGGTCCCCTTTCCTCCGCTTTGCTCCAATAATCTTGTGAATAACACAACCATGATGATCTTGCTGCAGGGTTTTGAGAAAATGATATCAGGTATGTATCCGGGTGACATCGTAAGAAGAGTGCTTCTCAGGATGTCACA
fd_3257	186	AAAATGGAGGGCGGCTTGGCCTAACAGTAAAGACTTGCTGTTAGTGTCTCTGGTGACACAAGTTTGAGTAAAAAAATTGGAGAGTGGCTAAGCATAACAATAAANNNNNGGCCCTTGCCGTTATCGTCTCCGGTGACACAAGTTCAAGTCATAGTAAAAATAGAAGTAAGACTGCGTACATTCTGT
fd_3258	1056	AAAGAAGGAACCTACATGAAGCTCCTTGTTCTGCTTGGAAAATCGGGCCAACCCAAGCATGCCCATCAACTGTTTGACACAATGCTTGAAGAAGGGTTGGAACCNNNNNNNNNNNNNNNNNNNNNNNNNNNNNNNNNNNNNNNNCTGCTTATTGTCGAAGCAATCTCATTAACAAGGCATTTTCAATTCTTGATCAAATGAAGACGCTGCCTCTTTGTCAGCCTGATGTTTATACGTACAGTATCCTGCTTAAGGCTTGTGTTGATGCTTCTCGATTTGAACTGGTTGAGTCCCTGTATGAACAAATGGCTGAGCGGTTAATAACTCCAAACACTGTCACTCAAAACATAGTCTTAAGCGGCTATGGAAAGGCTGGGAAATTTGACCAAATGGAGAAAG…
fd_3259	164	GGGTTCAATGCCCATGCCAGCAACATTGTGTCTGCAGTATACTTAGCCACAGGCCAAGACCCTGCTCAGAATGTGGAGAGCTCTCACTGCATCACCATGATGGAACCTGTCAATGATGGCAAGGACCTCCACGTCTCTGTCACCATGCCTTCCATTGAGGTGGG
fd_3263	206	TGGTGATCAGCTCGGCTCACTGTCCTTGAACCAATGAAGCGAGCCCAATTTGGCATGGTATATACATTTCTTCTTTAATATATGCATATGCATTTGTAGAGGCCNNNNNNNNNNNNNNNNNNNNNNNNNNNNNNNNNNNNNNNNNGATTGATTGATTGTTGGGGTTTTCTCCAAAAATTTCTAGGATCTGTTTCATTTTTGTGGGG
fd_3266	197	AACAACTCACCTGCAGACAATCCAACAAACAAATTAGAATCAGCTGCATCTTCAACTAGAGAATCAAATTATAGCAATTCACGGGATTCGATTACTAGCGAGGCGCCACCGGAAAGATGCCAAGCACCATGCCAACAGCACTCAGGTTCTATGGGAGTTCTGATGTTACAGTAACTGGGATAATGATTCAAAACAGC
fd_3269	202	ATCCGCATCCGTTAATCCGGTGGAAGGATGCGGATTGATTTTTTTTCAATCCATCTATCCAGTGGACATATAGTAAATTAAAAGTTCTCCGGTAGCAACCGAGCNNNNNNNNNNNNNNNNNNNNNNNNNNNNNNNNNNNNGGAAGGTCCTGCATCAACACATACATGCATGGTTTTGATTTTGTAGGAAAATTAGGTCGGCT
fd_3273	271	TATATAGGAGAGGATTTGGGAGTAGGTGAGTGTGTGTGGTAGGTGTAGGAAAGTAGGTGAAGTAGGTGAGTGTGTGTGGTAGTGGAGGTGGTAGGTGGAGTGGGNNNNNNNNNNNNNNNNNNNNNNNNNNNNTATGGTAAATTCTAACACTAGAGTATTTCCAAACCACTTTTCCACAATTTGCGCCGTCTGTGGGAATACTCAAGCACATCCATGGCTGGCGTAACAAATGATCCTCCGGTAGTCGCTGACGACATTACGCCAATAGATG
fd_3276	409	GCCTTCTCCAACCTTGGGTGAGCCCGAAAATTCTGGAACAGCTTGGTTGAGAATGTTCCATATGTTGATTTGGGAAACATGCAAGCTTCATCCAGAAGAGCAATNNNNNNNNNNNNNNNNNNNNNNNNNNNNNNNNNNNNNNNNAACATCTTGATTGTCTATAAATTCAATATAGCTCCAATTAATTTCTTCTTTCTGATACTCCTCCTGCTCCATCTTAAATACATGCTCATTGAAATGTTGTTGAAGCTTTTCATTTGCAAAGTTAATGCAAAATTGTTCAAAACTGTTGTTTTTAANNNNNNNNNNNNNNNNNNNNNNNNNNNNNNNGTCAAGGACACCAATTTGCATCTGAGAATCCTTGTCTTGCCCAACAGACCTATTAATCTTCTCAACAAG…
fd_3278	255	ATCGGTTTTGGATACGATGAACACCATTACACAAACCGAACCATACAAGGCTGTCAGTGAACCTCGTAAAAGCGCCTGGATAAGATATTTTGAGTCGGTTTTTTNNNNNNNNNNNNNNNNNNNNNNNNNNNNTTAATAATATTAGATTGACTGTATTGTTGAGATTGACTATATTACCCTTGGATGCTGCCGCAAAACAGGAACCTTGTGAATTGGATACAATTTGTTAATACTATTATGGTATGTTCAAAGCGA
fd_3279	200	TGAACAGTAAATGCCTCAAACATCGCATAACTTAACCACACCTTCACGTGCTTCGTTCACTCCAGAAGCTTCTCGAAAAGGTCTCTAGCTCTCTCACGGTCATTNNNNNNNNNNNNNNNNNNNNNNNNNNNNNNNNNNAAAGGTTCTCTGGCTTATCCAATGAGATTTGAGCAATTGCAAGCTCTAAAATACATCAGGCC
fd_3284	189	TACGGGTTTTGGTTCTGATTCTGACTGAAGAAAAGGGAAACTTCTGTTATTTACTTGGATTATTAGTTTGCCTTTTTAATGTTGTTATTGCAGAAGTTTTGTCANNNNNNNNNNNNNNNNNNNNNNACCTCTTCTTTTTTCTTATGTGGAAGAGAATGAAATTTGGATCTCCAATCCTTGAAACACGGT
fd_3285	873	AAGAATGTCATCGAAAACTTGAGGAAAGTGGAATATAAATGGTTATCGGCAGTTCAAATGCTTAAAGCATACAATAGCTTTCTCTTCTGGACATCCCCGGTATTNNNNNNNNNNNNNNNNNNNNNNNNNNNNNNNNNNNNNNNNTTTTCTCGGAGTGCCTTTGCATGCTAGTAATGTTTTCACATTTGTAGCGACTTTACGACTTGTTCAAGATCCGGTTAGATGTATTCCTGATGTAATTGGGGTTGTTATTCAAGCGAAAGTTGCATTCGCTAGGATTGTGAAATTTCTCGAGGCGCCTGAGCTAGAGAACACAAAAATCAGGCAAAAACGCAACATGGGAATGAAGAGCCACAGCATTTTCATCAAATCTGCTAGTTTTTCGTGGGAAGAGAGTCC…
fd_3288	218	CATGCTTACATTCTGGGCAAGTAGATAAGGGACTTAGTTTCTTTGACAGCATGAGATTTGACTATTCCATTGAACCAACCATGAAACATTATGCTTTAATAGTANNNNNNNNNNNNNNNNNNNNNNNNNNNNNNNGATGAAGCTCTAAGATTTATTCAAAGTATGCCGTTAGATCCTGATTCTGTGATATGGGGGGCACTCTTTTGTGCTTGCAGGGC
fd_3289	202	ATCTCCAGAGGGCTCAAGTTGAAGAGCGCCCAATGGTTGCAGCCATATTGTTACTTCTTGATCTTCTGGGAGATCCTCTGAAGTGCAGTGTATACAGACAAGAGNNNNNNNNNNNNNNNNNNNNNNNNNNNNNNNNNNNNNTGAAATGTGTAATGAAAGGGTCCAAGAGCAGTCGGCCAAAGCTCTATTGATATTGGGGGGA
fd_3291	523	GGAGTATTTACTTGTAGAGAGTAAGAGAGCCAATTCTATTGGTATTGATGTTGAAGCTTGTGGATGCGTCCTTCGCCACACTCATGGTTTACCTTGTGCCCATGNNNNNNNNNNNNNNNNNNNNNNNNNNNNNNNNNNNNNNNNACTTGCTACCATACACTCACAGTGGAGGCAACTTCATATCTCCATATGCAAGAAAGAAGAGGAAACAGAGGTGAGTTNNNNNNNNNNNNNNNNNNNNNNNNNNNNNNNNNNNNNNNNNNNNAAAGTGATAAAACCATGCGGTTGGAGCTTTTGAAGAAGTTGAAAGAGATTGTATATCCGGGAAGCACTTTTCTTGTTGAGCCGGAGGTCAAGCCCAAAACACGTCCTCAGGATCATAAGAAGAACAATGTTTTT…
fd_3292	240	TAGGAAATGGCGGAGGAAGAAGAGAAGCTCTTAATAAATAATTTCTTATAGTGTTTGTCATCAGCTCATAACTTTCTCGTTCTTATTCATTCAATTCATTCATCNNNNNNNNNNNNNNNNTTCTCTTTCTTTCTCTCTCTCTCTCTCTCTCTCTCTCTTCTTTCTTTCTACCTCCCGGTTTTCTCTCTCTAGATCTGTGCCGATCTCTCCGACTCTCTCTATAAGATGGGTGAGCCTCTC
fd_3295	369	GGCCCTGTAGCGGTCCGCGGGTTTGTTTGATAACAAAATAGCCGCTCCGCCAACACGAAACAAGCAATTGGATACCATCATAGATTTCATGTTCCCACAATACCNNNNNNNNNNNNNNNNNNNNNNNNNAGTGGTAACAACGACAGCGAAAGTGTTTCGATGAACTTGTAACATGTCCTTCGCGAGATCGATAGCGATCACACCTGCACTACAACCCATACCACCCAAATTGAAGCTTTTAACATTGCTTCTAAACTTGTACTTATTCACAATCATGGAAGATAGAGAAGGTGTTGGGTTGAACATACTACAATTGACTATTAGTATGCCAATATCTTTAGGCTTAATATCGGTGAAATTAAAGAGGCT
fd_3298	207	TTTTTTGGATGGAACATCTTCTGAATCTGTTTTAGTTGAGGCAAGAAGAATTAATATTCTCAGTGAGTCTACCTATAGGAACATTCTTTCATTGCGGAGAGATGNNNNNNNNNNNNNNNNNNNNNNNNNNNNNNNNNNNNNNNNNNGTTAATGCACAAAGTTGAAACTTTGGGTAGTAATCTTTCAAGTCCAACACTTCAACCCGGG
fd_3300	821	GCGTAAGTTCCATACAGATGATGAATCAAAAAAGCTCTCGTTGGGTAAGGACCCAGAACTGGGAACTGTTCCTGATTCGAATGACTTGAATGCAAAAAATTCGCNNNNNNNNNNNNNNNNNNNNNNNNNNNNNNNNNNNNNNNNNNAAATTCCCAGTGAGGCATTTAGACCAGACTTATCAATGGAAGAAAATACGACTGATTTGGGCACAGAACACATTGGAGCTGTGACAACTTTTTTTGAAACAGAATTCCCATTGCCCAAGTCTGATGTTGATGTCAGAGACACAGAAATGGTATCAGTGGGGCATGAGATTGCAGAGAATGATTCAGCCTTAACAATGGAATCCAATGAGCATGTTTTGTTGGTAGAAAATACGACTGATATGAGCACAGAACA…
fd_3304	210	GAATTTGAGGGAATAATTCAATCTCCTTTTTAATTCTTAGCTGAATTTGAGGTGAATATGATTCACTAATTCTCCGAATTTAAGGCTACTTTTTCTCTCTATAANNNNNNNNNNNNNNNNNNNNNNNNNNNNNNNNNNNNNNNNNNNTTTTGCTTTAAATCAAATTGGGAAATTTGTTTGGCAAGAAACCATTCTTGGCTTTCACGGGAC
fd_3305	464	ATTTTGAATTACTACATGAATAAGATGATCGTTGCACCATCAGAGCTGCTCAATATGTTGCAAGCAACAATGGATCTTATTAAAAAGGGCCAACCCATCGTGATNNNNNNNNNNNNNNNNNNNNNNNNNNNNNNNNNNNNNNNNNNNNNNNNNNNNNNNNNNNNNTTTAATAAGAAAACTATTGGCTTTAAGTTCTCTGGAAAAACACAGTATTTTTAAAAAGGGCATAGATAAAAAGAAAAGCAAAGGAAATTGTTTCCATTGCGGAAAGCTTGGCCATTGGANNNNNNNNNAGAGAAATTGCCCGTCATTATTTGGCAACAATGAAAAAGGACAAACCTTCAGAAGGGGTCAATGAGACCAGAAGGCTTAAGGAAGGGGAGATGCTAATAAAGTTGG…
fd_3307	216	CCGAAACATACCACATGAGAGTGGCACTTATAAGTTAGCTAGTTATGTAAAATAATTGTCTTGGTGCATTGGTGTCATTTTCATATCAGAATTAGATTTTTGATNNNNNNNNNNNNNNNNNNNNNNNNNNTTTGTTAGCAGCATCTTATGCAGCCATCTAAATTGTTGTAGACTTTCGTCTTCTAAGGGGCGATCAAAAGTCACAGGACTTGACAG
fd_3310	205	CCCAGCAGCTGTATGTTTGTTGGAGGAAGAGAGAGACGATTATGAGTGGTTTCGAACTGTTGCTGGTGAGTTCAACCTCCCCATGGTCTGTTTCTTGACTCGGANNNNNNNNNNNNNNNNNNNNNNNNNNNNNNNNNNNCATCCACGAACGCTCGGTTTCGCCTCCGATGGTTCATTCCAGCTACCGAGGTCACTTCACCATCGT
fd_3314	237	ACAGAGGTGCTGTTTCAGCCCCAGAATTCAACTAAAGTACGCAAGTTCAAGCTATCATCAATTATTTCCATGTTTCTTAGTGCCTGAAGATATTGTATCATATANNNNNNNNNNNNNNNNNNNNTTCAGGAGGTAACATTTATGATGTTACACTTAAATACTTATTTTGTTTTATTGTGCATGCTGTACAAATTCTGGTGGAAAATGACTCCATATGAGTTACTTTATTTGACATGC
fd_3315	221	CCCTATAACCAGAGCTCCTCCAAATGATGTGCTGGGCAGCACCATAGGCACCCCACCAAAGTGCAGATGCTGGAGATTGGGTCACAGCTGTCAACCCAAATCCTNNNNNNNNNNNNNNNNNNNNNNNNNNNNNNNNTTATCAGTTTTCGTACAACATCAAACGGCCTGTTGCAAAAAGTAGTCCCTGGAAGCCCTTGTACCATAAGTCTCTGGCAAGTCAC
fd_3316	204	AAACAAATTGAGGAGGCTTTTTCTGACAAATTTACTTTAGAAGAGACCAAAGGCAACATGGCAAGTGACACTATTTATTTTGCTTCAGTCTTTTTACTAGGAGANNNNNNNNNNNNNNNNNNNNNNNNNNNNNNNNNNNNNNATTACACAGCCTTCAAACAAAATAAACTAGTATTTACCCAGTTGTGTTGTTATGTCCCGGCG
fd_3317	1237	CCCTTCAACTACTCTTTCCAACAGCCATTCATGTAGTCTGTTCTTCAGAGCTAGCTCAAACAAGCTGTCCTTCGCTTGTTGAAAAGAGATTTTGTTATTTTCAAATGACTCCATCATATGTGCCCAACCATCAGCAAATTGGGAGGTTTTGCGGGCAAAGATTTTTGCTTCTTTGAGGGAATTTGGTGATACTTTACTAGATAAAATGCTAAGGTTCCTAGAGGTAGAAAAGAGCAAGTGAGCAAGCCTCATCTGAATTCTAAACTCTNNNNNNNNNNNNNNNNNNNNTCTCATCTGCAGAAATAATAGAGGTGTGCATCAGAGGAGTACGATACTCAAAGGTCATAACTTGGCTGATCGGATTGCGGCCGTCAAAACTCAAATAAAGATTTACTATTC…
fd_3318	188	GCCTAGCTTCTCATTGGTCATGTTTTTAATTTCATCGGTAAAGACGACATTAACAGAACGTAAAATGTCCAACAACATATCTGTTTTTCTGGGTAATTGAGAAGCATAGGTCCATGCACGAATATGAAAGTAGTGTGTGATGTAAGGATCATTGTACAGTTTTCTGGCTAAAGTTGTCTTACCGAGTC
fd_3321	259	CAATATTGACGTCATGATACACTGTTTTGAGCCTAGAAATCAAAAGTAGCCTAGCAAATCCATCATGGCATTGGCATGAGGCTGCTTAGACGGTCAGGATCGGGNNNNNNNNNNNNNNNNNNNNNNNNNNNNNNNNNACAGACCGTCACTCTCCAGCTTCGTTTTTCCATCCCCAGTGGCCCGTTTCCGAATCCTCCACACCCAGTCAGTCAGCGACTTTAGCTTGTACCGGTCACATGGGAGGAGAACGATCCCAAGC
fd_3323	353	CAGGGAGTTGTTACCTGGCAAGAAAGGGTACGAGGAAGGCGAACTTGCACCCTCTGAACATGGATTTTTCAAGGGAGGGCCACAAAGACCGGGATTTCCTATAANNNNNNNNNNNNNNNNNNNNNNNTCTGTTCATAAGAGCACCGGTTTGCGGTATTGGCCCACTTAGATTGTTATATGTGAGATCAATATAGACTTTCTCAGGAAGGTCACCAAGGCTAGCTGGGATTGAACCACTAAACAGATTGTGAGACAAATCAACAGTACCTTGCAAATTAGCCAACAATCCCAAGTCACTAGGAATTGGACCACTGAATTTGTTGAAACGAAGGTTTAGTTTTTCAAGGGAAACC
fd_3324	313	CCCCGCCTCAATTCTGCTACTCGTCTCTTTCGTAGCTCTTCAAACCAAGCTGTGCAGCCAGAATACCGTTGTTGCAGGTCCGCGTACTTGGCTTTACATGCCTCNNNNNNNNNNNNNNNNNNTTCGGGCTCGGAGCTCCGAAGCAACGGCATCCCAGGCTTGGGTCCCGTGGCGGAGAACGGCGCCGCCGAGGATGAGCTCCTCCCACGTCCCCCACCTCCCGCTCCCTCTCCCCCTCCGTGCCAGTACTACCATCCTCCAACCTCCACGTGTACGGCCACGATCACGTTAGCAGACTCAAAAATGTTTTTTT
fd_3325	577	CTAACTATACGATTCGACAATGGCGAAACTAAGAAACACTTCTCGACATCAAGCCAAGAGATTGTCCACCGTCACTCTTGTCTTCGCCATGCTTTTTATGCTAANNNNNNNNNNNNNNNNNNNNNNNNCTTCTCGCTCTAGGAATTCTCTCTCTTCCTGTTAGCTCCGACGATTCTCCTCCGATGGGCAATCGCATCAACTTTGGCCGCGTTTGGCCGCAAAGCTGGGATTTTGGGAGAGAGTGAGAGTGAGAGTGAGAGTGATGATGATGATGATGGTTTGGGGAAGAGAGGAGAGCAGTGGACTGAAATCATTTCTTGGGAGCCTAGAGCTTTCATTTATCGCAACTTCTTGTCCAAGGAGGAATGTGAATATTTGATAAAACTTGCCAAGCCTCAC…
fd_3326	461	CAAACCAGAGAAGAGCGTGAAGCTTCTAGGATTTACAGATGTCTCAAACATAATGCGACACTATTATATGAAAGATGTCTCCATCTTCATTGCGGAACCGGGCANNNNNNNNNNNNNNNNNNNNNNNNNNNNNNNNNNNNNNAGCAATGAAGGAAATGAATAAAGTAGCGATTCTCCGCTGTGTATGGAGACAAGGACAAGGGAATGTAGTCATAGGGGTACTGACTCCTAATGTATCTGAAAAAGATAGTGTTCCCGATTCATTTTACTTCAATGTACTTCCTTTTGCTGAGGATGTTCGAGAGTTCCAGTTTCCTTCATTCAGCAATTTTTCTTCATGGCAGCCAAATGAANNNNNNNNNNNNNNNNNNCAGATAATCTGGTAAAAATGTTTGACCT…
fd_3327	202	CCTAATGGTTCGATGTCAAAAAACAATTTATGTTGTCGTTCATTGTAGCACCTTAAACAAAGTTTCCACGTGATATGTTCTTCCTTTTGGCATGCAGTATGCCTNNNNNNNNNNNNNNNNNNNNNNNNNNNNNNNNNNNNNNTTTTTTATTTATTTTTCTACTCTTTTGGGTTTTATTTTTACCTTTTTTTTTTTGTGTGGG
fd_3328	205	CTCTATCACCAGTCTCTGAAGCTCTTGAAAGAGTTTATATCTGATCAAATGAGTAATCATGCACCATAGAACTGTGTGCGTGTGAATGTTTTGGTTAAGGCGGANNNNNNNNNNNNNNNNNNNNNNNNNNNNNNNNNNNNNNNCTATGCAAAAGATTTGTGATATTGTGGTGAACTGACCTTTTTGTGAAATTGGAGTACGCGGC
fd_3332	382	CCTCCGGTTTGCGAGTCGAAGTTTCAGAGCTCGATCTGCTTGAACTTGTGGTACTGTCTCGGCAGTCGGATGCCCAATTGGTAAGCGATCCGGTTCCATCACCANNNNNNNNNNNNNNNNNNNNNNNNNNNNNNNTTTCTCTTACTTTTCTCAGCTGAACTTTCCATATTGGGCTTATTTTAAAAGAAAATAAATCGAGCTCTGCAAGAAAATCTGTTTGAAACCCAAAAGAAAAAGACTAGTATTAGCTAAAGCTTCTTCTTTGATTCAGCCTGGGTAGACAAAGAAGCATTGTCATCATCATCCTTTTAGAATTCTAATCACTCTCTACTCTGTACCTGTCTGGGTCTCTCTCTCTCTCAATTTGAAGGGTAAGTTGGCA
fd_3334	189	TCTCCTCCACCACCATACTACTATAAGTCACCGCCGCCGCCATCACCATCATCTCCACCACTTTACTACTACAAGTCACCCCCACCACCACCAGAGAAGTCTCCAATTGTCTCTTCCCCCTCCCTACGATTACAAGTCACCTCCTCCACCATCACCATTCCCTCCACCACCATACTACTATAAGTCTCC
fd_3335	381	GAAAGGCTGTTGACCTTTAAGGATATAAATGGGTTAGTTGAGCAGAATGTCCAGCTCCGAAGCCTTGTGCGAAGTTTTTCTGACCAGATTGAAAATAGAGAAATNNNNNNNNNNNNNNNNNNNNNNNNNNNNNNNNCTTCAGAAACACACTGATGAGGCTGCTGCCAAAGTTAATGCTGTACTAGCGAGAGCTGAAGAACAAGGGCAGATGATCGAATCACTTCACACCTCTGTTGCAATGTACAAAAGGTTATATGAAGAGGAGCATAAACTTCATTCACCTTACCCCCGCACGGCGGAAATTGCTCCAGATGATGGTAGGGAAGACCTTATGCGTCTATTTGAAGGTTCACAGGAAGCTACAAAAAAGGCCCAAGAAGA
fd_3336	205	ATGACGCCCACCAGCTTCAACTGGCTGGAGCTTTCACCGATCTCATGTGGCCTCCTCATGGCAACCCTAGCTTCTGTGAGGTTCTCAACTCCATGAGCTCAAAGNNNNNNNNNNNNNNNNNNNNNNNNNNNNNNNNNNNNNNTTTATGAGAGCTTTGGCTTGGAAAACTACTCCTATGGATTGCAAGAAGAGAACAATACCGGCA
fd_3340	205	CAGACAGAAGATAGAGAGAGTGAGAGAGAGAGAATGGAGCAGAGGCTTGGTGAGGAAGCAAGTAGAGGGAATGTTGAATCACTTCATGAAATAATTGGAGATGGNNNNNNNNNNNNNNNNNNNNNNNNNNNNNNNNNNNNNTTTCAATTGGAGTCCTCTACATGTGGCTGCATCACGCGGGCACACACAATTTGTGCAACAGCTG
fd_3343	232	CCACCAAAACATGCCCCCTTTCTACCATTAGAACCAATTATGAGTTTTGAAATGCCATTCGTGGTTAATGCTATATATAGGCATATAATGAGGGAATAGGTATTNNNNNNNNNNNNNNNNNNNNNNNNNNNNNNNNNAACATGGTATCTAATGGGGAGCAGTGTGTCAAGGGTTCAATTTTCATCATTGTAACTCCCCCCCTCCTTAGTATTACCAAGTTAGTAAAAAAAAT
fd_3344	212	GCATTTAGTTTATGGTGAAAATAGGATATGGTTATTCGCTGTTATTGAGATGCATTATATGCGAAAGAAATCTGTTGTTCAAAAGAAATAGTTCTTTACTATTCNNNNNNNNNNNNNNNNNNNNNNNNNNNNNNNNNNNNNNNNNAAAAAAAGGAAGGGAAAAAAGAAGAAAAAGGAAAAAATATAGAATATGATGTGATTCCCCCCCCCCC
fd_3345	223	AAGCATCTCTTTAGGCCATTAATATCATTCAGTCTGTCAAGAGCATGAAGCATAACACGATAACTCACATTAGTCGTCTTTGGAAAACCCGACTTCAGGGAATTNNNNNNNNNNNNNNNNNNNNNNNNNNNNNNTGTACCAGCATACAAACTAATCAGACAATGGTAAGCATAACGGCTACGAGGTCCCATCTCTTCCTCTAACTTTTTAAGAGCTGACTCAG
fd_3347	202	CCCTGGAACCTCTGCGACGACGACGATAACTCTACAATCTCAGCTTCCATTGCTTTGAATCTCCTTTCGTATTCTCTCTTTTCCTCCAATGTTTTCATATGAAGNNNNNNNNNNNNNNNNNNNNNNNNNNNNNNCTCAACCTCCAAACACTCGATCTTCCTCGCATTCCGATCAATCTCAGCATCTTTAGAAGCGATCTCGC
fd_3348	224	GAAATCACGGGTGGGATTTTTTTACTCTGTTTCATGTTGGAAGGAAGAACTTGCAAATCATGTTTTTGATGTTGAAGGTAACTTCTGGACATAGTTGTCAAATANNNNNNNNNNNNNNNNNNNNNNNNNNNNNNNNNNNNNNNNNNTTAATACAAACTATAAAAAATGATGTTGAAGAATCGGTATATATGAAAAAAAGAAGAGAGGGAATAAATTGATTTCAG
fd_3349	548	GAAGGACCCGACATGTTTCATTTGCAATTCCGATGAAATGGAGTTCGACGATGTCGTTTCGGCGATCAGCGACGACGAGGAGCTCGAACCGGGTCAGCTTTACTNNNNNNNNNNNNNNNNNNNNNNNNNNNNNNNNCGGAGGAGATGGCCGCATTGGCGGTGAAAGCTAGCTACGCATTGACGAAGAGCGGCGGCGATAAATTGGGCCCCAGCCAGATTCATTTCTCGCCGGTGATGTTTTCCGGGGAGAAGGGCGGCGTGAAGCCGTCGCAAAGGGTGGCTGATTGCGGCTGCGGCGGGGGGGGGGTTGGGGGGGGGGGGGTGAGGAGGGGGGAGTGGCGGTGGATGTGGTGGTCGGAGACGAAACGCGAAGTTGAGTGCGATACCAGAATAGGGGCA…
fd_3351	1412	CGCGCAAGTCATAATAGAAACAAACCTATGCTTATAAAGCTTTGATATCTTCCAAAACAGGAAGGGAGGCATACTTGCGGCAGACTGAAACCATTTAATTGGTTGACCAAGACAAGAAAATCAGCGAGCATTTGGACATTCTGAAGGCATCGGTGCTCTAGCCATTGCAAAGCCGCAAAAACCCCATAGCTTCGATTTGCAGACTCAATATGGCCTGACGGATCTGGTTTCTGCAGCCACCTTGCTTCCATTCGCCTTCACAGCAATCCAAGCTAAACCTGCCCAGGTAGAATTGTGCTTCCATGCCCCATCTGTACATATATAGTGTCATGTTGGAATTCTTTTAAGTAGTTTGTACACGCCGAAAACATTCTTCTGCTGCCAAAGGAATGGAATGAA…
fd_3352	208	AATTAGAAGCTGAACAAAAGGTCACTCTCAGAGAGAAACAACAGCCTTCAGCTTTGGTCTTCTTCTTCAGCCGGGTGACTGCAGCTTCTGCAGCTCAGAGTTTANNNNNNNNNNNNNNNNNNNNNNNNNNNNNNNNNNNNNNNNTGGATGCTCCTGAGCCGCGCCAACTGATATGGACTAATCTTCCTAAAAAGTTTTATGAGAGGCA
fd_3353	209	AGCAAGCTCCGTGTTTCAAACAACCCTTTACCATTTACGGGACCATTCAATAGGCCTGTTTGGTAGAGCTTATAAGCTGTTTATTTTAGCTTTCAACTTAATTTNNNNNNNNNNNNNNNNNNNNNNNNNNNNNNNNNNNNNNNNTTAACCAACTTATAGCTTAAATCAAACTATTTCTCAACTTATCTCAAAAGTTGGTTAGGGGGTGC
fd_3354	205	GTGTGAGCGAGCGTGGAAGGAAAAGGAGAAGGGGTTGCACAAGTGAGTGTAGTGGACGTAAGTCTAAAGGACCTCTCGAAACAACTTGAAGACTTTGCCAAGGCNNNNNNNNNNNNNNNNNNNNNNNNNNNNNNNNNNNNATTTACTCCTTGCTATGATTGGTGAAGTGGGAGAGCTATCAAAGATATTCCAATGGTGGGGGGAG
fd_3355	212	GGGGTGGTTGTTGTGCTGGGGGCATAGTAGCAGCCAAATGAGCTTATTTCCGGGCCTATTTTGATAATCAGTAGTAGCCAAATGAGCTTATTTCGGGGCCCATTNNNNNNNNNNNNNNNNNNNNNNNNNNNNCATTTTAGAGTATATCGAGTACAACATACTTGCAAAAAATCAAGTTAATCGAATATCGTTAACTCTTTCATACACTCACA
fd_3356	214	AATGAATAGATTCAGAAAGAACACAAGCATTGACTTCCATAGCAATTTCTTCAATCCAACCTCTCGTCTCTTCTTCACGCTGTGCCAATCGAGCAAGTAGGTTANNNNNNNNNNNNNNNNNNNNNNNNNNNNNNNNNNGGTTCGAAGATGGAGACCTATGAAAGACATGAGGAGAAGAGCTAATTCTTACGGAAAATGGAGACCTATGAAAGAC
fd_3357	203	CTCTTTCTCTTTCATTGGTGGTGGTTCTGTGGTTTCACAAGATGTCCCAAAATACATGATGGTGTCTGGAGAAAGAGCTGAGCTTCGTGGTTTAAATTTGGAAGNNNNNNNNNNNNNNNNNNNNNNNNNNNNNNNNNNNAGATCAGGAGCCTGAGAACAGCTTACAGGAAGATATTCATGTCTACTGATGCAAATTCTGGGGG
fd_3358	213	GCCATGAGACCACAGCATTGGCTGTATCGTGGACTTTGTTACTTTTGGCCACGAACCTTGACTGGCAAGATCAGCTCAGAGAAGAGATCAAACAAGTGATCGGANNNNNNNNNNNNNNNNNNNNNNNNNNNNNGCTAAACTAAAAAAGATGGGATGGGTTATGAATGAAGTACTACGATTATATTCACCAGCGCCAAATGTGCAGAGGCAAGC
fd_3359	211	GTTTGATGTTGCAGCATTGAGGGTTGCCTCTATTACATGGTGATCATATACAACTGTATATCTAATGAAATTTTGGTCACAGCTTTTGTCGAAGAGAAAATGATNNNNNNNNNNNNNNNNNNNNNNNNNNNNNNNNNNNNNNNNNNNNNGTGGCTAATAGTTTATATTGAACAATTTGGGTTACAAAATGCTATTGCATTAATATGAGAGG
fd_3360	206	TCTTATAGTTATGTCCGCATTTCTTCACATAATACAACTCTTTGTAGATGAGAGCTCTATCTATTTCTGTTCAACTTGAAATTTTCACGTGCAGTTTCTATGGANNNNNNNNNNNNNNNNNNNNNNNNNNNNNNNNNNNNNNNNNCTAAGATGTTATGAATGGATGTAAGACTAAAAACTCTATATCAAGTATAGTTGATTGTGGC
fd_3361	357	ATCTTTCGCAGCTTCTGACATGAAGAATTTAGCTTTCAATCAAAGAAATGAGGTCTATAAGTTCTACAATGTAAATGAGAATTGTATCGGGAATTGTTATGTTGNNNNNNNNNNNNNNNNTTCTTCCCTCTTCCTCAGAGGAGAACCGACTAAATACTTCTTCTCAGTCTGTTATGTTCCCTCCTCCAGAATCACGACTTGAATCTTTCGCACCTTCTGACGTGAAGAATTCAGTTCTCAATCAAAGAAATGATTTCCGTATGGGGAATTCCTATGTTAGTAAACCTGATCTTCCCTCTATAATACTGAGAAGCAAGGAAAGTGAGCCATATAGAAATCGACGCACTCAGAGAATTC
fd_3363	238	GGGGGAAAGGAATACAACGAGCAGAAGTGTGATGGCAAACGACCAGACCCCAGAGCCTCGTCGAGTTTCGTCCACCAGAAGGTTCATCATCATTCACATTAATTNNNNNNNNNNNNNNNNNNNNNNNNNNNNNATGTTAGCCATGTATTGGGCATGGCAACCATGAGGTGCCCTTAGTGTTGAACCAACTAAACACAAAGGCTGCATAAGCGTTTCGTCTTGAATTACCGGAACTGAT
fd_3364	247	AAAGCTTGTCGTTGCTCAGAAATGTGCACAAACAGACCATTTCGTAAAGAGAAGAAGATCAAAATTGTCAAGACTGAATTTTGTGGATGGGGAGTAGAGGCAGCNNNNNNNNNNNNNNNNNNNNNNNNNNNNNNNTGTGATCGAGTATATTGGGGAAGTTATTGATGATGCTATGTGTGAACAAAGGCTATGGGAGATGAAGTACAGAGGCGTTAAGAACTTCTACATGTGTGAAATACGAAAAGAC
fd_3366	208	CTCAGTGAGTACGGTGGTGGTGGTGGAGGCGATATCGGGTTAAATTACAGTGGAATTTCCGTACCAAGTGACATGAATTTTCAACTACCAAGTGGGTCATTTGGNNNNNNNNNNNNNNNNNNNNNNNNNNNNNNNNNNNNNNNNNNGGCGGTTGCAGACACCGCCACCGCAGATCTCATCGCTGATGGGCTTGGATTTTCCGGCGGGG
fd_3367	430	CCGACATTCGGCATGCCCATCTCCGAAGCCGAATCCTCCTCCTCCGCCCTCCTCGTTGACTACAAAGGCCACCCTGTCCACCGCTCCAAGTCCGGCGGTTGGCGATCCGCTTNNNNNNNNNNNAGGTGTGGAATTGGCAGAGAGGTTTGCGTATTATGGTATAATCTCTAACCTCATAAGCTACCTAACGGGGCCAATGGGTCAATCGAAGGCCACGGCGGCGGAGAACGTGAATACATGGAANNNNNNNNNNNNTTTTGCCGCTGTTAGGAGCGTTCATAGCTGATTCATTTCTCGGTCGATATCGCACCATTTTGATTGCTTCTCTGCTCTACATCCTGGGNNNNNNNNNNNNNNNNNNNNNNNNNATGCTTCCTTCTCTCAGCTCTCCCGAGTGTC…
fd_3368	172	GCCCAGAATGAGAGTCTACTTCGGAAACAGTTGATAATAGCTTGATGTTTGAAAGGGATATAGGCGTCAGTGGAGGAGAAACTACTTCTTCAGCCTTGACTGGATGTTGAGAAGATTCCAATGGCTTGGCCACATGGACAGTTATTCCTCTCTTATTACTAAAAGGTATGGA
fd_3371	235	AAAAAATGGTGGTACTTAGAGCATCCCTAGCAGAGCTCCTAAATCATGTCCTTACCTATTTTAGGGGGTTGGAGTTCTCTTATACCACAACATCAGCTCCCTTANNNNNNNNNNNNNNNNNNNNNNNNNNNNNNNNNNNNNNNNNNNNNNNGTAGCTCCCTCATATCTGACAGTGGTCATCCACCCGGATGTCTCAAATGAGTGATCTGGCTAAAATTTCCTTTACTGGTCTTCC
fd_3373	787	CATTATGTCAATGGACCCTTTACTCTCTCACATGCATACATGTGCATAGCATATGTATGTGTCTATATAGAGGAGGGTTAGTGACCAAGAGAGCCATGTGTCAGNNNNNNNNNNNNNNNNNNNNNNNNNNNNNNAATATAAGTTTCTCTTTATAGAAATGGTTGACAGAGAATGCTTTGAGTACAATTTTGCAGGTGCTAGTAGTGGTGGTGCCTCGGGTGAGGAAGATGGTGTCATTAAGGAGCAAGATCGCTTGTTGCCGATAGCAAATGTGGGTCGGATCATGAAGCAGCTCTTGCCCCCTCATGCTAAAATATCCAAAGAAGCTAAAGAAACCATGCAAGAATGTGCGTCTGAGTTCATTAGCTTTGTTACTGGAGAAGCGTCCGACAAGTGTCA…
fd_3374	205	ACTTATTATTCAATTCAACAAGAAGGACAAGTTGTTTAATTTGAAAGGAATCGCCTTAGGTAATCCAGTTTTGGAATTCGCAACTGACTTTAACTCGAGGGCTGNNNNNNNNNNNNNNNNNNNNNNNNNNNNNNNNNNNNNNNACCTACAAATTGTTCACTTCCACTTGTAACTACTCACGTTATGTGAGCGAGTACTATAGGGG
fd_3375	215	CGTAAGTATCGTGCTAAGGATAGTGATGACCTGTGCATCATTTGTGCTGATGGTGGGAATCTCTTGCTTTGTGATGGATGCCCAAGGGCATTCCATAAAGAATGNNNNNNNNNNNNNNNNNNNNNNNNNNNNNNNNNGTAAATGGTACTGTAACTATTGTCAGAATAAGTTCCAAAGGGAGAAGTATGTGGAGCATAATGCTAATGCTGTAGCAG
fd_3378	666	ATTTGTTTACTACTGCCTTAATCAATCAAATTTTACATGGCTCTCTACATGTTGCTCATGTTTAGAATTTGTAACATTAATCTCAATCACTGCCCAACTCATAANNNNNNNNNNNNNNNNNNNNNNNNNNNNNNNCTCTGATTCCTTCTTCATTATCAAGAAAATTTCTGAAAGAAATTGGAGCAACTAAGTGAATTCCTCCTATTGATTTTCTCATCCTTAATGAATCATGAACAAAAATCAAATAATTTTTCCTCAACTCATATTTTTTCCTACTTTTCTTCTGCCTTGTTAGGAATTGCATCAGGCTCCTTAAATGAAGTTTGCCGGGACACTGGCAACGATCCAGGCGTCTTCGTGTGAAACGTTGGGATCCTATTTCCCTTTTCATCGTATAGT…
fd_3379	205	GGCGGCTCATTTGTTGGTGATGATGGTGAAGAAGAAGAAGCACATGACTCATCTTCAAAAGTCATTATCTATTCTATTACACACAAAACTCACTTAGATAATAGNNNNNNNNNNNNNNNNNNNNNNNNNNNNNNNNNCCACTACACACAGACAAACTCTCTCTCCCTCTCTCTCCAACAATCTTAATGTATTGACAATTTCATTT
fd_3385	657	CCCAGACACAGGATGAAGGATTGGAAGTTGCAGTTGATAATAGGTACTTAGATTCAGGAACTTCACCTGATTCAGAAGTCATCAACCTGATTCCAGAAGCCCAANNNNNNNNNNNNNNNNNNNNNNNNNNNNNNNNNNNTGATGTTCTGATGTCCTCCCAAGTCTGTGTTGCTAATGAAGATGTTACCAGTTTGAACGTGCCACCAAAAAATAAGAAAGGAAAGAAAAAGTATGAACTCCCTTGTGCAGATAATTTCATTGTGGAAGATAGGTTACCTAGTCCAGAAATCATAAATAAAGCAAGTGTATTAGAGAAACAGGGACAGGGAGAGAAAATGGGAGATGGCTTTTACTCTAGTGAGGCTTCTATTTCAACTACCACAGCAAACATGTCGGGAA…
fd_3387	461	GGCTGGCAGCGTCTCGGTCCTTGTGCTTTCTTATTGAAGATGCAAACTTCTCAGAGAAAGATTTTTCTGATCTTCTTCCAGTGTGTTGGGATTTATGTTTTAAANNNNNATTAGTGGAAGAAGTCCAGGAGTTTGACTCAAAGGTTCAAGTTTTAAATTCAATTTCTATTCTTATCGCACATGTTGATGAAATCATTCCCTACGCAGACAAGTTGGTGCAATTTTTCCAGAAGGCCTGGGAGGAATCCCCTGGAGAAAGCCTTCTGCAGATTCAGCTATTAACTGCGCTTAAGAACTTTGTGACTGCCCTTGGTTATCANNNNNNNNNNNNNNNNNNNNNNNNNNNNNNNNNNNNNNNNNNNGTGGGATTGATGTGAATAGCCCAGATGAACTTCTGGA…
fd_3388	373	GGGGTGGCACACCATTGACTGTAGACTTGACGGTTAAGGATCTACACTCAATAACTCCGGATTACTTCTTGGAAGTAAGTGGTGCTGTGATACACCCTCTTTCATATCAACAGGCTAGAAATTTTCGTTTCCACTGTGGCCTTGTATATGTTGCAGAACCAGGATATATGCNNNNNNNNNNNNNNNCCGTCATGCCATTATTAAAAAATTTGGACGTGAGGAAATATCACGGCTTGCCGACCTAATTTCTGTTCTTTCCAANNNNNNNNNNNNNNNNNNNNNNNNNNNNNNNNNNNNNNNNNNNNNNNATGGATCGTCATCGAAGAAAGTCAGTCCTTGTCACAATTGATCGCCATGAATGGTATGCCCCTCC
fd_3389	206	CCCAAGACAAGATAGGCCAATGACCCTTCACCCTTTGATTTTTTTAAAAAAGGAGTCGACGTGGCCAATTTGGGCCATACACGTAGACACTTCCACTTCCAGATNNNNNNNNNNNNNNNNNNNNNNNNNNNNNNNNNNCCATCACCGTTCGATTTGAGGCGGTTCTTGTTTCATTTCGTACGTCATCATTCAATCTCAGCCGTCCA
fd_3390	231	AGAGAGAACAAAGGAGGAAATTGAGAAAGCATGCCCATTTTGTCATGGCAATTGTAATTGTAGGGCTTGCCTTCAAGCCGATGTAGTTGTGAAGGCTAGTCTCANNNNNNNNNNNNNNNNNNNNNNNNNNNNNNTGCAAAGATCGCTTTATTTGCTACACAAAACTCTGCCTCTTCTCAGGCACATCCAAGGAGAACAGAATTCTGAGCTAGATGTGGAAGCTGGCATACG
fd_3391	203	GTTATACCAGATATCTACACATTTAATACAATGTTAGATGCCTGTGTTATGGAGCAGCGGTGGGATGACTTTGAGTTTGTCTACAAACAGATGCTGCACTACGGNNNNNNNNNNNNNNNNNNNNNNNNNNNNNNNNNNNNNNGATGCATGCAGAGCAGGAAAGGTGGAGCTGCTGGAAACGACATGGAAGCACTTAGCCAGGG
fd_3396	207	TAAAAATCTAGCCACTAAAAGTAGCTCAGTTGTCTCCTTCGACTAATTTGTATAGTTTTCTCATCTTTTTAACAAAATAATGTTATTGGTAGGGTCCCAGAGCTNNNNNNNNNNNNNNNNNNNNNNNNNNNNNNNNNNNNNNNGAAAAGAGAAATGACTATATCCTCCACACTTGATCATCATTTGATATATTATCCAACCCCAAGC
fd_3397	651	GAATTATTGAACAATGAAGCTGGGTTGAATTTCAACACACAACGATCGCACTTTGATCCATCAATTCATCATGTTCGAAGCTCACGTTCTGCATTTGCTTCGAANNNNNNNNNNNNNNNNNNNNNNNNNNNNNNNNNNNNNNNNNNNNGCCCTAAGAATCAGTGTCTGGAAAGGTGATGTAGTTCTCAAGGACTTGAAATTGAAGGCAGAGGCACTAAATTCATTAAAACTTCCTGTGACAGTCAAAGCTGGGTTTGTTGGTACCATAACATTAAAGGTTCCTTGGAAAAGTCTGGGCAAGGAACCTGTGATTGTGCTTATTGATCGTGTTTTTGTTCTTGCTCAACCCCCTCCTGATGGAAGGTCTCTTAAGGAGGAGGACCGGGAGAAACTTTTTGA…
fd_3398	214	GCCTCCATCTCCCTCCTCCTCAACCTCGGGCTGCTACTCCCCATTTGGTGATACGAATTGGGATAAGTATGCAAACTTTCCGAGTTTCCAAACAGCCTTCCATANNNNNNNNNNNNNNNNNNNNNNNNNCATAGCCGGATAAACAACTCCCATTGCTGTACTCCTTCTAAGACTAAATGATGATGGTGGCGAAGAATCTTCCTGATAATTGGCA
fd_3404	215	CATTCACTCACAAAGACCCACAGAGCTTCACATGCACGAACACACAAGAACCGTTGTTGGGTTCTTCAAATAGTCAGAAGGTGAGGTAATGAATATATTATTCTNNNNNNNNNNNNNNNNNNNNNNNNNNNNNNNTTAGTGAAAACATGATGCCTGTAATTCCAAATTCCATAAACAACATTCCACTTATTCCCGGAACCCCCTTTACAACAAGG
fd_3406	244	AAAATGACCAGCATCTCGTTACTCTTCTTTATTCCACAGCATGAATATATCACTCACTCTCACTCGATCATTCCTCCGTTGTCCTTCCTCCTCGTCTCCGACGANNNNNNNNNNNNNNNNNNNNNNNNNNNNNNNNNNNNNNNNAAACTCCACACTCTTCTTCAATCGATCATCATCATCTTCTTATTCGCGAATCGCACTTTCACATGGCGCTTGTAAAACTAGCAATCTCACACTGGTTCGA
fd_3407	760	TTTCTATTTTTCATATCCGAACTATCAAAGAGGTGAATATATTGGAAGAGGAAGAGCCCATTTTATTTTATTTTATTTTTTCTCCTAAAATCACCAAATCCAAGNNNNNNNNNNNNNNNNNNNNNNNNNNNNNNNNTTATCCCTAACAACTACAAATTCATCTCTGAATTCAGATCTGACTAGACTACAAAATGGCCGAGAAGGATACGAAAATGGTGGTAAAGGTTGACCTCGACCTTGAGTGCCCTTGCTCCTACAAGAAGATCAAGAAAGTGCTTTGCAAATTTCCACAGATACGAGACCAGGTTTATGATGTAAAAAACAACACGGTGACGATCACCATAAAATGCTGCAGCCCGGAGAAGATTTGTGAGAAGTTGTGGTTGGAAGGTTGGAAGA…
fd_3408	1221	CAAATCCAAATCCAAATCCAAATCCAAACCCTCTCTCTCCTCACTTCGTTCGCTCTGTAACATTTTGCGCAGTTTCGCGCGCAGAGAGAGAGAGAGAGAGAGAGGATAATGGCGTTGGAGCAAACAGTGGCATTAGCAGCAACGAACATCCTTCTCTGTATCCCCAGAAATCATCTCACCAATACCAATACTCATATCCTCTCTCTCTCCCCTTCAAAATCAAACCCTCTCTCTCCTTTTCGCCTCTTCTCATCTTTACCACTACCACTCAACAATACACGATTCGCTATTCATAAATGTTCAATCGATTACAACAACAACAATGGCCATTACGACAGATTAATGGGTTCCGAGTACCCTAGGCCGTCGGAGATTCAGTGGAAGAAGGAGCTCTGTAAC…
fd_3410	394	AAAAATCTCATGGTGATCGCGGGAGAAGCACTTAAAGCCAACATCAAAACATTGGGACCTCTTGTGCTGCCAATTAGCGAACAACTTCTCTTTTTTATGTCTATNNNNNNNNNNNNNNNNNNNNNNNNNNNNNNNNNNNNNNNNNNNNNNNNNNNNNNNNNNNNNNNNNNNNNNNNNNNNNNNNNNNNNNNACACGCGGGTGGAAGGGCAGTGATCGACGAGCTTGAGAAGAATTTGCAGCTTTTGCCAGTACATGTGGAGGCTTCTCGTATGACTCTGTATCGGTTTGGGAACACTTCGTCGAGTTCAATCTGGTACGAGCTCGCTTACATAGAGGCTAAGGGGAGGATGAGAAAAGGGCATCGAGTGTGGCAAATTGCATTCGGGAGTGGGT
fd_3411	1542	CTTATCGGGACCGATACCAAATGAATTGAGCAAGCTTGGTGGGTTGGAGTACCTAGATTTATCCAGTAATAATTTCAACAGTAACATCCCTGATAATCTTCCATNNNNNNNNNNNNNNNNNNNNNNNNNNNNNNNNNNNNNNNNNNNTCTCAGTGGACCTGTTCCAGAAAACTTGAGAAACTTCCCTAATACTTCATTTTATCCTGGCAACTCTTTCCTGTTCTTCCCAAATGGTAAGCCACCAATGCAGGGTGATGATCAAGGGAGAGGGAAACATCACAGATCAAAATCGAGTATTAGAGTAGGTATCATTTTTGCCTCAGTTGGGGCTGCTGTGATGATTGCCTTTGTTCTGTATGCTTACCATCGAGCACAACTTCAGGACTTCCGCATTAGAAG…
fd_3412	666	CCTAAAGCAAGCATTGAAAGACGCAAATGATCAATGTGTTCTACTTTTTAATGAAGTTCAAAAAGCATGGAAAGTTTCTTTTACGTTGCAGTCAGACTTAAAGTCAGAAAACATTATGCTTGCAGAGAAACATAAGATAGAAAAGGATCAAAATGCTCAGCTTAGAAACCAAGTTGCACAACTATTACAGTCAGAGCAAGACCAAAAACTGCAGATACAACAACACGATTCAACAATTCAAACTTTGCAGGCCAAACTTAAAAACATTGAGTCACAACTAAATGAGGCTCTTCATGCTAGAGAGCTTGGCTTAGACTCGAAGGCTGTTGCTCAACCTATATTTAAAGCAGCAGGCGATGGCATGGATTCTGTTACAGTTACCAAGAAACTCGAAGAAGA…
fd_3416	219	GTTCTGCAAGTTGACAAGATTTCGTCTTAGTGCTGCAACTTAACGGAATTGACATAAAAAAAATTCAGCTTGGGGGTCTGCTCAAATTCAGCTTGAAGTATAGANNNNNNNNNNNNNNNNNNNNNNNNNNNNNNNNNNNNNNNTGATTTGTCCTAAACCAATATAGTACACTTTGGAAAGAAGAAAAAAAAAATTGCAAATAGGGACCATATAAAAAAA
fd_3417	254	GCCACAGTACGCAAGCCCATGAAAAGAGTCAAACCACACCAAACTCCCGAAAGACCAACAATAGAAGGAACATAGAGCAGAAATGCTGATGAAATTGCCCCAACNNNNNNNNNNNNNNNNNNNNNNTAAGCGGCAAACAAGAAGTCTGAAACACCATAGTGGAGACCATCAAAAATGTAAGCAAGATAATTGACAGGCAGACTGGCGCTAACAAACACTAACACAGATCTAATAATACCTAGTACTTCTTTGTC
fd_3418	397	ATTCTCTGGAGGAGGCATTGGTCGACTTGGAATATGCTCCCTTGGTATTGTTCCCTTTATCAATGCACAAATTGTGTTTCAGCTTCTCACCCAGATCTACCCCAAGTTGCAAGAACTTCAGAAAAGAGAAGGTGAAGCAGGAAGAAAGAAAATTCTTCAGTATACTCGATATGCTTCAGTTGGATTTGCTATAGTACAGGCAATTGGCCAAGTACTCTACCTTCGCCCTTATGTCGATGATTTCAGTACACAGTGGGTTCTAGCTTCTGTTACTTTATTAACCCTTGGATNNNNNNNNNNNNNNNNNNNNNNNNNTGGTGAACGGATTTCTGAGCTAAAACTTGGAAATGGTACATCTCTTTTGATCTTCACGAGCATCATATCCTACTTGCCGGCA
fd_3419	210	GAGAAATTTGGAGGGCCATGGACTTAGAGATCTACCTTCCTCGAAGTGGGTTAGACATGGCTCATTTATCCTTTTCTTTTCTTTTCTTTTTTTTTTCTTTTTTGNNNNNNNNNNNNNNNNNNNNNNNNNNNNNNNNNNNNNNNNNNNNNTCAATTATGTCATGACATATGCATTTGTATGCTAGAACTCAGATGACACCATTAAGGGGAG
fd_3421	461	TGTGGGCGTCCATGTTCTCTTCCAGCTCTACGGTCATCTCTGAAGGGAAAATCATCAGCTTCAAGCATGTGTATCACATGACCCATCTTTGGCCTCTTCTGAGCNNNNNNNNNNNNNNNNNNNNNNNNNNNNNNNCTAAAAGTGCACGCTTCAATGCCCTTGAAGAAGGCTTCTCGGGTATTTTAGGATCCAAAACTCCCTCCGCATTCCTATTGGTAACCATTGTTTTAAGCCACTCGACTAGGTTCACCTCCCCTGGAGGACGGCTGTAATCGACCGGGCTCCTCCCAGAAATTATCTCCATGAGAAGAATTCCAAAACTATACACGTCACTTCTCTCATTCAACATTCCAGTACTAGCATATTCTGGAGCAACATAACCAAATGTTCCCATGACTC…
fd_3424	206	TGAAAGAAGGATATAAAAATTGCTAATTTTTTTCAGAAGCTTAAAGAAGAGGGCATGATGGTGCTGTCGAATGTTTATTTGGGATTGTTTACTATTTTGTGGAANNNNNNNNNNNNNNNNNNNNNNNNNNNNNNNNNNNNNNATAACGCAACTGAAAAATTTTCAAAACTAGTTTGATTTGAAAAATAAATATATTTTTTGGGGGG
fd_3427	205	GACAAGTAGTTTGGTTTCTCTTTGGAGCATTTGGAATTTTCTTGGTCGTTTTGGAGCCGGTTACATATCAGATTATTTCTTGCATATGAATGGGTGGGCAAGGCNNNNNNNNNNNNNNNNNNNNNNNNNNNNNNNNNNNNNNNNNCATGCTGTGATTGCTTCTGGTTTTCCTGGTGCTCTGTACATTGGATCGGTACTAGTGGGC
fd_3429	716	GGTGGAAAGAGAATCCGGTAAAAAATGAATTCCTTGTGATGAGAAAACATGAGCAACAGGTTCAGAGCGCACAAATGCAGAAAGCTGTAACNNNNNNNNNNNNNNNNNNNNNNNNNNNNNNNNNNNNNNNNNNNNNAAAATCAAGCTCAAAAGGCAAGCAAACTCATCAATACTGCAAGAAGAAGGTTCAACAACAGCAATCAGAACCCTACTTCTAGCAAAACCTTGCCTCTCCCCAATTCTCTTCCTGCTCCGTTGCTTCCTTACGAACTGCTTCCCATACTTCCTATCTTCCAAAGCAATCTTGTTCTCAGAACTACCTTCAAAATCTGAACTTTTTGAATCTATTCTCTTCCTTTTCCTCTGGTAAACAAAACCCCAAATCCTATCTACACTACT…
fd_3434	250	CTCTACACGAAATTTTTTTACAAATAATAGATCTAAACGAACTTTAATGCTATCTTTGGTAAAAAATATTTTTGATATCACCTGCTTTAACGGAGAGTTTTGGCNNNNNNNNNNNNNNNNNNCGATCAGGATGTCAGTGTAAAATTTTTACAAAATTTTGTTGAGGTGGTCACAGGAGGATATCCGGTGGTAAAAATATAACGGCAATGAACGGTGATTTGATGAAAGACAAAGTATTCTCAGATTGGTC
fd_3439	423	GGCGTCAGAGAAGGGTGTTTTCATTTTTTTGTTAGAAGATTTCTCCAGGCTTGAGTTGATTATTGCAGCTGGCAATGCAAAATAGCTAGTGTATATGAGAAATTNNNNNNNNNNNNNNNNNNNNNNNNNNNNNNNNNNTGGAACCTGAGTTACCTAGTATATTTCAATTTTTCATCTCCAAATTTTTCTTCATAACCAGGGTACTACTATTATGGTTTAGAAAGGTCGAGTCCGCGAATCCAAATGATGTTTGGGAACTGAGTTATTTTGCTTTTGTTTTGTCCTGTTGTATGACTAGAAGCTCCTATAGCTTGNNNNNNNNNNNNNNNNNNNNNNNNNNNNNNNNNNNNNNNNNNNNNNNTTCTTTAATTTGTCAGTTAATGTTATTTGTATAATAAT…
fd_3441	208	CAACTCTCATAAAGGTGCGACTCGCCTCATGTGAGAGGATTGTGTTTGTTCTGTGATTGGTTTGTGTGTTCGTTGAGTTTTTCAATATGGAACTATCTCTTGCANNNNNNNNNNNNNNNNNNNNNNNNNNNNNNNNNNNNNNNATACCTCATTAAGCTAAAGAGGTTTATTGAATGAATATGCAATCATTGGATTAGATTGGAGATGG
fd_3442	804	TCTTGATCCGAGGAGTGTGGTACTAGCCATAGACGATCAAGATCTACTTGTAACCATCTATATCATCACCGACTCGGAGCGACAGCCCATGTTGCTCTNNNNNNNNNNNNNNNNNNNNNNNNNNNNNNNNNNNNNNNNCATGTAAAATTGACTCGGTGGAAACGCCACAATTTCTAGAAACAATCGAAGCTCTCAGCCCCCTGTGCATATCTAGAGAGAGAGAGAGAGAGAGAGAGAAACGGAAGAGCTTTTTGTCCTTTTTTAATGGAAGATTTCAGATCTAAGTCATACGCTGATGGAAGAAGAAATCAAATGGAGAGTTACAGCTACGATGGAAACAGACCAGGCCCAACTGGTTTCCAAGATCTCAGATGTTACAGTGCTTCATATGCATCATCT…
fd_3443	205	CAGCAGTATTGCTTAAATTTGTTCTTTGATTTGCTCAGTTGACTTATAAGGATGACTAGTTTGTGCCATGGATTTCTGTGTTAACAAGTGCAATGGTATTCGGTNNNNNNNNNNNNNNNNNNNNNNNNNNNNNNNNNNNNNNTGTTGGACATGCTCAAGTAGTTAATTGATAGTTAAAATGAACCATGGTTCATTTCAGGGGGGA
fd_3444	208	CCCTTTCATTTTCTGTTCGTTAGATATAGTAATCATGTTAATAGGATGGATCTGTATAATTATACTCCAATTGCCTGTTGTAATGCCTAATTTACAGAAGAATANNNNNNNNNNNNNNNNNNNNNNNNNNNNNNNNNNNNNNNNNNNCTGCTAGATGCATATATGGAGTGATTATATGATGTGTAATGTTATTGATATGATCCCCGGC
fd_3446	481	GATTTCAAGTCAGAGCATGCACCTAGGAGTGCTTGCTACTGCATCTCATGCTGTTTCTACCCAAACCCTCTTTGTTGTCTACTACAAGCCGAGGACGAGTCAATNNNNNNNNNNNNNNNNNNNNNNNNNNNNNNNATATCTGGAAGCTGTCAACAATGAGTTTGCAGTTGGCATGAGATTCAGGATGAGATTTGAGGGGGACGAATCTCCTGAGAGAAGATTTACAGGCACCATAGTGGGGGTTGAGGATCTCTCTCGGCAGTGGGAAAAATCTAAATGGCGTTCACTGAAGGTTCAATGGGATGAACCTACATCTATTGCAAGGCCTGAGAGGGTTTCTCCTTGGGAAATTGAACCTTTTGTGCCTTCTGTTCCTTCTGGCCTGGTCCAACAAGTTAT…
fd_3448	205	AAAATGGTTTCAGTGACACTATGAAACCCATAATTGACTTACACTGCAATTCATACTCTACAAAATTTGTCGTCTGAGCATGCCATGGAACCCTTGAAAGACTGNNNNNNNNNNNNNNNNNNNNNNNNNNNNNNNNNNNNNNNNATGTGTGCATGGTGAGATTCTTCTGCCTTTTTTGTACCCAAGGGAAAAAGGTTGCGGCTGC
fd_3453	328	TCGCTTTCGATGACTAGAGTTTTCTCTATGGCCCCGCAAGATTTCTTCCTTTTCAGAGTCCCTCCTTAAATGTCCCTCTTCTTTCTTTCTTTTTCTATGGGCATCATCCATGTTCTCATATCGACTCCTCATATTANNNNNNNNNNNNNNNCTTTCTCTGTGTCGTGATTGCACATCTTTATCATGATGGACCCTTAAATTACCATTATCCAACTGTTTCCTCAACTGAAGATGTTCATCTTTGTCTATCCTCTCACTTTCTTGAACCCTGTTCCGGTGCCTTGAACCTATTTCATCACCACGCTCTCGCTTCCTTGTGTCTTCAGCT
fd_3455	214	TTGTTCTTTTATCTTTTCGTTTCTCTACAACATTGTAAGAAGCGAGAAACCTTGAACGTGCTTGATAAACAATACCTCTCTGGAAATTGCATATTTTGTCTTCCNNNNNNNNNNNNNNNNNNNNNNNNNNNNNNNNNNNNNNNNNNNNNNNNNGGTCATAAATTAATGGTATATTTGATTGCCTGAAAATTGAACAGGATAATCTTTCTGGCTG
fd_3457	180	ACATTTGTTTGGGGTCGATTTGTAAATAAGTCAAAACATATCAAAATTTGTCCTAATCTACTTCGATTAGAACACAAACAGCAGAGAAAGGGTGAGAAAGAGAGGACCTGATCGTTCATCGTCGCTCCTCGTCGGTCGTCAGTCGTGTCTCGCCCTTCGTCGTTAAGGTACACCTCTTCT
fd_3459	212	CTGCATAATATGATCACCCATTCTCTGAGATCATTGAAATATCAGGTTGGTTCTCAGATAACTCATAGACCTATAACTTAAAGAAAAAATAAATCAAAGAGGTANNNNNNNNNNNNNNNNNNNNNNNNNNNNNNNTCTTTTGATGTCCAAGCTTATCCTTAGGAATAATTTCTTTCTTTGTAGGATTACTTTTACCCCAACTATCCAGCACT
fd_3460	249	CTGATAAAGAATTAGCGCACCCATGTTCATCTCCTGATGTTGAGGAGACAGGACGAAAACCAACCATCGATGAGCTGAGTGAGGAGGTCAAGTATGGAATTTCCNNNNNNNNNNNNNNNNNNNNNNNNNNNNNNNNAGATAATGTTCTGTCCACACTTCATGAAGATGTAGATGAAAAGGAAATAGCAGTTGACGGGGGAAGGAAAATAGAAGGCAGTGTAGATGGTTACCAATCTGATGATATTGCAA
fd_3461	459	CTTCGAACAATGAAGGTGATATATGCAGAAAGCTCCTTTGATGAGCTTCTAAGCCTTGTGGAGATGAATCATCAGCTAGTTTGTGACCCTGAGGCTGGTGGCTGNNNNNNNNNNNNNNNNNNNNNNNACTCTTTCATCTCCACCACATGTTTTCACAACAGTTCTGGGTTGGCAGAAGACTCGTGAGAATGCCAAGGACATAACAGCAACATTAGCATCTCTGGCAACGGAAATAGATATTGGTGTCGTTTATCGTGGACTTGATCCTAATAACAGACATTGTTTGGTCTCGGTGGTTTGCTATTATGGGCAACATTATCATTGCTTTGCCTATAGTCATGATCATGAACGGTGGGTGATGTATGATGACAAAACTGTAAAGGTAATTGGTAGCTGGGA…
fd_3463	225	CCCTACTCAAGTCTCTTCCTTTCAAAGTCCTCCCAATACCTTCATGCACTGAAAAAGACGCCATTCTAGTCCTTGCCAAGTACTCATGAGGAGGCATCCTATCANNNNNNNNNNNNNNNNNNNCCGCTCTCTCCCGCCATGGCCCCCGCCGCTGCTCTCTCTCCGCCGGCTTTCCCCGAGGATTTTCGACCAATCCGGTATTTTTACAGGCAATGAAGAAGAGGG
fd_3466	209	ATCTTATATTCACCCTACAATCATACTCACATTCAAGCACAACTTCATGAGCTCTTACAAATCCTAAGCTATTTAAGATGGCATTATTGTACATTCAATTTTTGNNNNNNNNNNNNNNNNNNNNNNNNNNNNNNNNNNNTAATGGTAGACCCACACCAATAAATAGTGAGATGTGCGTGTTTCATAATATCACACTACACACTACAGCG
fd_3467	204	CACATTTTTCTTTTCTCATTCTCTCTCTATTATCACAATCTCTCTCTTCATTTTGACACCAACCCTCCCTTTCCTTTCTCCATTCAAAGTCTTTTCTTCATTCANNNNNNNNNNNNNNNNNNNNNNNNNNNNNNNNNNNNNNNTTTCTTACCAGAGAGAATATAATCAAAGCAAATACCAAAGACCCTTTTCACTTGTTCCCCC
fd_3470	215	CACGTGTCAGGGAGGGGGTTAGTCACATGATAGACAAAGATTTTACAGAATTATTGACACCATACATCAGGCATTAGCCAGCACTTGATCTCTAACAAAGTGACNNNNNNNNNNNNNNNNNNNNNNNNNNNNNGAATGGAACACTGGATTAGAAGCCAGAGCAATGGCAGAAACATTGTCACAGTAAAGTAGAGGAACTGTAGGAGGGACAATAC
fd_3471	203	GAGAGAGAGAGAGAGATGGTTTCTCAATTTCCTTCTTCTCCTTTCATGACCTCTCTATTCTTTTGTGCTTTTGTTCTATTTCTACTTCCAGAATTTGCGTTCTGNNNNNNNNNNNNNNNNNNNNNNNNNNNNNNNNNNNNNNAATGTGACAAGACTGTGCAACACAAAGAGCATCCTAAGTGTGAATGGGAAGTTTCCAGGGC
fd_3472	205	GTGATGAAGAACTGGTTTGCCATTATCTTCGCAAAAAGATTGCAAATGAAGAAGTTTTGAAGGGAACTTTGGTGGAAATTGACTTGCATACATGTGAACCATGGNNNNNNNNNNNNNNNNNNNNNNNNNNNNNNNNNNNNNNNNNAGTGGTACTTCTTCAGCTTTCGGGATCGCAAGTATGCGACGGGGTTTCGGACAAACAGGG
fd_3477	484	GAAGAGAGAGAGAAGATAGGAGAAGAGTCTAAAGCGACGCGTTTGGATCCATCGAAGCACCTTAATAGTATAAACTTCCTTTGATCATCTCATCTCATCTCATCNNNNNNNNNNNNNNNNNNCGTTATTTCTTCAATCTCTCTCTCTAGTTTCTCTCACTAGAAACATGGGTTCATCATGGAGCAGCAGCAGCAACAACAACAGAAGAAGAAACAACAATTACTGTCAAAACCCTTCTCAACTCATTGCTTCTTCCTCTTCTTCTTCATATACTCATCCTCCATCTCCTCCGCCTCCTCATGGCTCTGCAAATCCGCCGCCACCGCCTCCAATTTACTCTTCATACTACAGCTCTGGTGGGTACAGTACGTGCAATTACCCCAATCCTATGATGGGTCG…
fd_3479	875	TTGAAGATCAGAGACTCAAGGATCCAGAAATTGTTACTCGCACAAGCTACTGCTCTAATCCATCTAATTCCTTTCATCTTTCTAGCCATTCTAGCGTGTATTCTNNNNNNNNNNNNNNNNNNNNNNNNNTGGTTCATCCAATTTCAACCGAAATTCTCAAGTTTTAGATAATAAAGTTGACAAAGTCGCGGCACTGCATCAGTTTGGTGTTTCAAGGGTACCTAATAGATACCCTGAGGATAGAATCAGTAGTTCTGTTGATTCAGACAGGACAGGTGAATATTCTTATTTACTTCCAAGTGAAGTGAAAAGAATGCATGTAGGGAGATATGAAGGTGAAGCAATTAATGATGACCAAAATGTTGCTACAAATGTGGGAGAGAGCAGCATAATATCAAA…
fd_3480	934	TGCAATCACCACAGGAAAGGCACAGCCACTGCTTCTTCTGGCAATGGGTGAAGATGTATAAGCAGATGGTGCTAGCCGACATCGAAGCCTGAGACTGTCTGCATCCTGCATCAAAAACTCCAATAGCACCATCACGAAATCCGGCAAAGATTAGCAGACCATCACATGAGTATGTTGCACTCGAAATGGAAGCAGAAAGGAAACCCCTGGGATGCCATGATTGCAAGCATTCGAGCTGGATATTGTAAACAGAAATATGGCTTTCATGAACCACTAGTAGGTGGGTTTGATCATTACAGAATTGAATTTTAGTTTCTCCAACCAGGGGAGATGGGTAGCCCCGTCGTGCTTGTATGGGCCTTGAATTCATCTTCACCCATCCTTCAATGTTCCAGACGC…
fd_3488	245	GCTTACAACATCTTCAAAAAAGCAGCTTTCTCGACATTCTGTTCTTGCCCATCATTTTTCTTCTGATGATAGGACGAAGACTTCTTTTCAGCTTCATTGTGCATNNNNNNNNNNNNNNNNNNNNNNNNNNNNNNNNNNNNNNNNTCGAAAGTGGAGTTCCATGTGAGTCTTCCATATCTGAAATAGCTGTGCCTTTGATCCCGCGAACTGCCACACTTTGTGACTACCTTAAGATTCCACCAGTT
fd_3490	361	ATGGCACTTACTCTTATTTTGAGAGGTATGTGAAATTGTACTATTTGATTCCGATGGCGGCAATGACGGCGGCGCTGCTGGTGGTGGTGGTGGTGGGTTGATAGAATTAGCCGTTGGATTCATCAAAGTGGGGGNNNNNNNNNNNNNNNNNNNNNNNNNNNNNNNNNNNNNNNNNNNNNATCGAAAGATGAAGTGAAACTCCACCACTCAATGCTGTGAATCTCGGTACTCCCCTGAGTCGACCCGGAAAACCCAACATACATGAAATCGCTGATGTACTTATCGAGATCGAGACTGAACGATAAGAGAGGGTCTCTGGGCTTGAGAGTCGAGTACGAGACTGATATATTGAAGACCCGAG
fd_3494	206	GGAAGCCTGACAGTTGTGATCTGGGAAAGGTAATTTGTTGGGCAATTGGGGTCTGTAAACGTTGAGTGGATTTGTTAGCAATCAAAAGTTTGGTATTGCTTCAANNNNNNNNNNNNNNNNNNNNNNNNNNNNNNNNATTTTTGTATATTTTTCAGCCACTCTGATTTTAGTTTTATGTCTGTTTGGGTACAGAGAACCGTAGGGGC
fd_3499	207	TCCTTTCCCTTGCCCTTGGAAGCATAAGACACCTTTTCTTTTCCTTTCAACATTGCCTTTGCATTTTCCTTTTCCATTGCATTAGAAATACGAACGACATTGAANNNNNNNNNNNNNNNNNNNNNNNNNNNNNNNNNNNNNNNNCTTTGTTGAAGAAACTGAACAGTTCGTTGTAAGTCTCCATCTAAATTATCCATAATGTTAGAG
fd_3501	195	GCCCCTGTTAAATTACTTAAATACCCCTAGCAGCGAATGACTAAAAACACCATCATCACAGACGAATATTTATCCGTTTCTGCTTGGTAATGCGAACCCAACTCNNNNNNNNNNNNNNNNNNNNNNNNNNNNNNNNTTTTCAAACCGCCCATTTTACCCTCGATATCCAATTCCAAAAAAAAATTAAAAAAAAAA
fd_3505	208	TCAACCTATCATTGCTGGAACTTCGTGCTGTGCTGAATGATGCTGAGAACAAGCAAATCACTAACCCAGCTGTGAAAGAGTGGGCGGAAGAGCTTAAAGATGTCNNNNNNNNNNNNNNNNNNNNNNNNNNNNNNNNNNNNNNNNNNTACCGAGGCTTTGCGCTCCAAGTCCGAAGCCGCCTACCAAAGCAGCAGCAGCACTAGCAGCC
fd_3506	578	TCCTTAAAGTGTGGGTCACATGATCGCATACGATCGTATGCTTTCCTATAATGCAAAGCCGAACCAAGCATCTTGTATGTAGAATTCCACCATGTGCAAATATCNNNNNNNNNNNNNNNNNNNNNNNNNNNNNNNNNNNNNNNCGTTCTTGATCAACATAATGAAGAAATTCAACTTTTTTCCCAGGGGTTACCTTCACATATTTCACCGCATTGCGAACTCTACAAATTGAGTCCTTAATCTCATCCAATCCTTCTTGAACAATTGAGTTCAAAACATGACCCAAACAATGCACATGCACCTGAATAGCACGACCTTGGAGTAATAGCAAGCCTCTAGAAGAATAATGCCCTGAAAGGGTTCTTGCAAGAAGATCATTAGCAGTACTATCATCCAATG…
fd_3509	266	GTTCAAGCCAATGTCGGAGATGGAACCATAATCATGAACAATCTCCTTCAGCATTTGAAAGAACAGAATGACCCGATAATGGAGGGAGTTTTGTTGGAGACAGANNNNNNNNNNNNNNNNNNNNNNNNNNNNNNNNNNNNNNNNNNNAGCCTATGCTTTGCTACACTTAGGGGAGACGACCTGTTGTTGGATCAATTGTTGAGACGGGGTTTGGATCCAAACGAATCAGATAACAACGGGAGATCTGCTTTGCACATAGCCGCGTC
fd_3513	206	GGAAAAATGACAACATTCAGGATGTACCGATGATAACAAATATGATAGCTTCAGTACATATGTCAGAATTGTTTGATTAGTACACCTGATGTATAATGATTGTGNNNNNNNNNNNNNNNNNNNNNNNNNNNNNNNNNNNNNNNNNCAATAGCTTCTCATTATGTCAAAAAAATTCTCACAGAATGTACTATACCTCAACCCTAGGC
fd_3515	205	CAAATGTGAAGTAAGAGAAATTTAAGTCTTGTTCTTTGCATTTATTTACTTTTGATTATGATCTGTTCTTATGCTATGAGTTCTTTCTATGCTGCTATGGATGGNNNNNNNNNNNNNNNNNNNNNNNNNNNNNNNNNNNNNNNNAGCTTCGTTCCTTTTGCCTCACCATTGTTGGTGGCACAAAAGCTTAATTTATATACACGGC
fd_3517	212	CGCGGAATTTCTTTGTTTCTGTATTTCCGTAATATGAGTGTGTGACTTGTTATAATTGATCCTATTGATAGTACAGAGAATGGGTCTGTCATCTTGATAGAGATNNNNNNNNNNNNNNNNNNNNNNNNNNNNNNNNNNNNNNNNNNNNGGAATATATGAAATAGATTAAAAAATATTTGAACTATGATTTATACTTCAGACCTTGCGGCCGG
fd_3519	437	CAAGACTGTAAGTTGTCAAATAGGTATGAATTGGGGTTTACTTGGTGTTACAGAGAGGTATCTTTGTTGGGTTTTCGACTTCGTCGTTGAAAAATTGAGCCTTTNNNNNNNNNNNNNNNNNNNNNNNNNNNNNNNNNNNNNNNNNGATTGGGATTTGTGTTTGGTGGATTGCAATTTCAAAATTTATGCAATTGGTTTTGGAGGGAGAGTTAGTTGGAAATTGGGATCTCTGGTTCTGGAGTCAACCCCATCAATCTTCAGATTCTTTTGCTTGGGTTTCTGAAGATGTTCTTCGGTTTGGCATTGTCGGATTTGCTCGGGGAGGGATTAAAACTTGCGTGGAAGATGGGATTTTGGAAAAAAAGCAAAACCCTAATTTAGTAGTGAAATTAGGGCTTC…
fd_3520	193	ATAAAAACGATAATTTTGAGAAATTTGATGTACAAGAGATTAATACTGGGATTGGAGATTTGGGTTCGGAGCCACTGATACCTGGTCTATCAATTCCCGGGGTTTTGGATGCTATGGATAATCGAGGTAACTCGAATTTTGTGATGCGGGATGAAGCCAGCGCCGAGGGGGATGATTGGGACAGTGATAGTGA
fd_3524	211	CGTTTGCAAATTATTAGAAATGACACATTGCTTTATAAAACAACCGTATTTATTGTGATCTACATGCAAAGCTTGTTTGTCATGCGATAAGCATGTCTTGAGACNNNNNNNNNNNNNNNNNNNNNNNNNNNNNNNNNNNNNNGGAAATGGAAATAAGCATCCCTCCAATGTTTCTTGATTATCAAAGTGCCACAAACTCCCCAAAACCCAG
fd_3526	205	ACCAATTTCCAGGCAATTCACCAACGCAAACAAAAGTTGCAATCAAATTTTAAATCAAGAGAGAACAATATCCCCAATTAAGGGTTAGAGAGAGAACCAAGGCANNNNNNNNNNNNNNNNNNNNNNNNNNNNNNNNNNNNNNNAAATAAAAATTAAAAACAATTGAGGTTATATTACCTATTTATAGGTTACAGCTAATCGGGCA
fd_3528	224	TAGATAATATTTGTCTCCCAAACACTAAACTCTCAATTCAAAAGCACCCGACTCCCAAATTTGTCAATTTCTGTCAATCTTTGGAACTTTTCAATATGGGTTTGNNNNNNNNNNNNNNNNNNNNNNNNNNNNNNNNNNNNNNNNNNNNNNNNNNNNTACAGAAATACAAATGTGAAGCTTCTCCAGTGAAATTTCCTTCTCTTTCACTCTAGATTTCTAATCCC
fd_3529	203	GCTCACGTGCTGCTGTCCTACATCCCCTATTATGGCACCGTGATCGCGACAGATGGTATAAGCCTTGGTATTGATGGCGGTTTCGATTTCTATATCCTTTTGCANNNNNNNNNNNNNNNNNNNNNNNNNNNNNNNNNNNNNNAGAAGAACAACCACAAGAAAAATCTTCAGTTCGAAGGCTATAATTTCAAACATTATCCCCC
fd_3531	203	ATAGTTTGTGATTAATTTAAGTTTAATTTTTCCTTCCAAGCTTGGTTTGTTTATGTAATCAAATTGACTCAAGCAAAGCTCAAATTTCTCAAATACTTGACAAANNNNNNNNNNNNNNNNNNNNNNNNNNNNNNNNNNNNNACTTGAGCTTGACTTAGCTGAAGCTAAACTAATTTTTTTAGCAGACTAAGCTCAAACACCCC
fd_3533	1229	TCTTGAGCAGACTGAGAAGTCTGCGGAGATAACACTGCAACATTTCCGTTGTATTTCATTGCAACTCCAGGTGAATGGAAAGGAGAAATGCGACCATCACCATCAGCACCAGACCGATAAAATTGGGCATAATAGCTGGCTGGATCAATTGGTTGCGGAACGACAAAGCTTGGAAGACGAGGCACATCACGTACTTGAGACTCAGAGCTTTCAAATGGTGCANNNNNNNNNNNNNNNNNNNNGGAGGCATGAAACCAAAACTGTAGCTAGGAGAAGTATGAATCATTGAAGACTGATGGGTTCCGGGTGGCAAGGAAGTCTCTTGCTTAGACTCACTATACTCTGGGACCACAGTGGCTGAGACATCACCCTCACCGGACGACAAATTTTCTGGTGCAT…
fd_3534	198	GTGAGGGGTGGGTTTCCGACGTGGGTTTCGAGGAAGGACCGGAGGTTGTTGCAGGCCGCGGTGAATCAAACTCGGTACAATTTGGTGGTGGCGAAGGATGGAAGNNNNNNNNNNNNNNNNNNNNNNNNNNNNNNNNNCTGTGGCAGCAGCACCAAACTCAAGCGAGACGAGGTTTGTGATATATGTGAAGGGCGGGGC
fd_3535	377	AAAAATCAGTGGTTGTCCGCAGATAGAAAATTAAAATGACTTATGCGGGTCATGGAGGTACATCAACCGGGGAAAAATATAAAACTAAATTGTCCAAGGTAGTTNNNNNNNNNNNNNNNNNNNNNNNNNNNNNNNNNNNNNATTCATACTTTCATTATTTTTTGCCTAGTGCAGTTCTTTCTAATAATTATCCACCATTCTATCTCTCAACTAACCATTCCATTAGACCCTTGGTTAACCGTCTCTCCACCCTGTCCCTCATCAAGTTTCTATTCACCTTCCACATTAAGTGGATGACTTAAATCTAAATTACCCATAAGAATGAAATAATCAATGCACTGCAAATGGCAAGAAGATTATAATATCCCAACCTCAGG
fd_3538	206	TCGTTGCTGAAGCTCTTATCTGGTTGCCCAGTTCTTGAAAATTTGTATATGGTGAGGTGGATTTTGGATACACTACAAGTGTTGAATATTTCGGTGCCTACATTNNNNNNNNNNNNNNNNNNNNNNNNNNNNNNNNNNNNNNNTTCAGGATGAAGACTTAGAAGATTTGGATGATCAGGGATGCAAACTTGTGGTAGATGCCCCCC
fd_3540	207	CGTAAGGGTATTTTGGAAAAACTCAAAAATTGAGACATTAACATCAACTCTTGCCTTTACTTCATATGTTAGTATAGATTATGACAGCTTTTGATGGTGAATACNNNNNNNNNNNNNNNNNNNNNNNNNNNNNNNNNNNNNNNNNCTTAGAGTTGTGTAAAATATCGTCAAATATACCAAATTTGTAGTCCTCCTTCAAAACCGCGC
fd_3542	330	TGCGGGGCAATCCAACCAACCAGGAGGAAGACTGTTCTGGTCAAAAGCTCTATGGTTTCTCATCTGAAATCCGGAGTTACGAGTCGATGACTGGACAACATGCANNNNNNNNNNNNNNNNNNNNNNNNNNNNNTCAACCTTCGATGTCTTTCTTCTCTTTCTTGGTGCAAGGTTTCAGTTGCAGCCAGGCCAAGCTTCCTTCCTGCAGACTGCTTTTCTATGTGCTCTTTATGTATCCTTTCATATTCTTCAGATGGAAGAGATGCATTTAAATCCATGGTAATAATCCGTTTTTCCAATCGGAATGAAGATCAATTAGGGTTTCCCGAC
fd_3543	203	ATCAAAAGGTGGCCTCAATTGGATGGCCTTTGTTTTGAGGACGTACTTATTTCGTTCCCTGATGCAATTCCTTGTGGAGTCAAGGTTGCTGCAGAGGGTGGGAGNNNNNNNNNNNNNNNNNNNNNNNNNNNNNNNNNNNNTTCTGAAGGAAGGTGATGAAATCCTTGTCATAGCTGAGGATGATGACACCTATGAACCCAGTC
fd_3545	422	GTTTGCACGGCGGGGCCTTCAGTTACAAATGGGAGATTCAATTCAGCCAAAAAATTTTCTGGAGACCATGAGAGTTCCTCAGACAAAGGTAGTTGTTGATTTGANNNNNNNNNNNNNNNNNNNNNNNNNNNNNNNNNCTCAAGTCCAAAATCATTGCTATTGGTAGGCCGTGTGAAATCCTCAGCAAGTCCACTTGGAAGATGCTGGCATGTGTTAAGCAAGTCCTCGAAGGTAGCACCTAGGACAGGCTGGTATTGGGCGACTAGTTGATCATCATCATGAGTCGCGTGGCTTTGACCCTCAAGATCACTATCAACAATTCTAGTTTCTTGGATCTCATGTACTGCCTCGAGCACAAAATCACGGAGTTGGACAGTTTGGTTTTGAGCAGTTCCTGGG…
fd_3547	215	CATAACCTAACAATTGCTCTAACAACCACAGGACGAGTCTATACAATGGGGAGCACAGATTATGGACAGTTAGGGAACCCTTTAGCTGATGGAAAGATTCCCACNNNNNNNNNNNNNNNNNNNNNNNNNNNNNNNNNNNNNNNNNNNNNNNNNATTGCCTGTGGTTCCTATCATGTTGCAGTTTTGACTTCTAAAACAGAGGTTTACACTTGGGG
fd_3549	603	GCTTTTATTGTTCTTTGTGGAGCAACCCATTTCATAAGTTTGTGGACATTCTCTATGCACTCTAAAACTGTTGCTGTTGTGATGACTGTAGCGAAAATTGCTACTGCTGTTGTGTCATGTGCAACGGCTTTGATGCTTGTGCATATTATTCCTGATTTGCTAAGTGTCAAAACACGAGAAGTATTTTTGAAGAATAAGGCTGAAGAGCTTGACAGGGAGATGGGCCTTATTATTACTCAAGAACAAAAGAAGAAACTGGAAGGCATGTTAGGATGCTTACTCATGAAATTAGAAGCACACTTGACAGACACACAATACTAANNNNNNNNNNNNNNNNNNNNNNNNNNNNNGACTTTAGACCTGAAGGAATGTGCATTGTGGATGCCATCACAAAGAGGT…
fd_3550	390	TAAAAATCACTCAATCCAAACTGAACCGACTGTAAGGCATAAGCATTTCGTAACTCATGGCCGCATACAGATTAATGCGTAATCAAAGTCGTATCTGTTACTATNNNNNNNNNNNNNNNNNNNNNNGAGAGAGAGAGAGAGAGAGGTCTGAGCAAGGAGGTGGCATGGTATTTGTTTATTAATTGATTTAAATTGTGATCCCCCATCAAGTTTTGTTTCTTTTAGTTTAAGATTCTGCCATTCCTACGCTGTTTGATTGGGAATTTGATTGGGAATTTGGGAAGGGTTTTTGATAAGGAAAAGGTAAAGGAAAAGGTACATTTCATCTAGTTTCACACCCTTTTTCTATTTTTCTTTTCAAATCTCCTAACCAAATAGAAAATACTGAGA
fd_3551	1134	TCCTTCTTTAATTCTGCTTGAGAACTTCTGAGAGATTTAACCTCTTTGACAAGAACTTTAATATCTGCTTTTGATTTAACTTCTAGCTCTTCNNNNNNCTCTTCATGTCGTTTCAATAAATCGTCAAGCTGCATTTTGGTCACATCCAACTCTTGCAACAAACTTTTCTCCCGAGTGGCAGAAACATTTGTTGGTTCTGTATCTAACTTCNNNNNNNNNNNNNNNNNNNNNNNNNGACTTCAGTTTTAACTCCATTTCAAATGACTTCCGCCGAAGTTCCTCCATATCCCACTGCATTTGAGTGACTCTTTCCNNTTTCCCTTTCAATCAAAATAGCTTGCTGAAGGTTTTCTTTACTTTTCTGTTTAGTGGTTTCAAGTTCCCCCTCCAAATCCTTGA…
fd_3552	421	AAGCCCATTGGAAGTGTGAGTGTTTCTGGTCACAAGTTTGTTGGATGTCCGATGCCATGCGGTGTTCAGATAACAAGAATTGAACACATTAATGCCCTTTCCAGGAATGTTGAGTACCTTGCTTCAAGAGATGCCACGATAATGGGAAGCCGGAATGGCCATGCTCCAATCTTCCTGTGGTACACCCTGAACAGAAAAGGTTACAACGGGTTTCAGAAAGAGGTCCAGAAGTGCCTTAGAAATGCTCATTATTGTGTTCAATTCTTGTTATCTGAACACCGNNNNNNNNNNNNNNNNNNNNTGAGCTGAGCAGCACAGTTGTGTTTGAGCGACCTCTAGATGAAGAGTTTGTTCGGCGGTGGCAACTTGCTTGCGAGAGAAATATGGCACATGTTATTG…
fd_3553	208	AGTTCCTGAAGGATTATCTGAGCCCATAAATCAAGGTGTTGAAGCCGATAGAGATGATGAGATTACCCCTGGTCAGACTCTCCAAGCTGAGAAAATTGATGAGCNNNNNNNNNNNNNNNNNNNNNNNNNNNNNNNNNNNNNNNNCTTGATTTCCAAGGAACAGGACAGTGAAACTACAACCACAATTGAAAAGTCTGAAGATGGGAGC
fd_3555	245	GTTTATTGGATAAGCTTTGTGATGGAGATGATGTTTCAATTGTTAGAATTATTATATCCACTATGGGAAGTTTTTCTTTTAAATATGGAGGATCTTTTGTTGATNNNNNNNNNNNNNNNNNNNNNNNNNNNNNNNNNNGTAATACAGTGACGGTAGATGAAAGTATTAGGGGAAGAGGCAAACCTAAATTGACGTGGGCATGTGTAATAAATAGATATATGAATCTCTTTAATTTGACTAACCAA
fd_3558	205	GTTGCCAATAAACAAGTAAGAATTGCCTTAACAAAAATGGATGGAATTGGACCTAAAAAAGCCATTCAGATTTGTTATCGATTAGGTATCAGTGGGAACATAAANNNNNNNNNNNNNNNNNNNNNNNNNNNNNNNNNNNNNNNNGACCAAATTGAACAAATGATAGGTCAAGATCATGTTGTTCATTGGGAATTGAAGAGGGGAG
fd_3559	414	CCCGGATTCTCAAACAAATTCCAAAACCCACTTGTTAAATTGTTATCTTTCTTGCGAAATCAATCGGACCACAAAAAACCCATTTTATTGAATTTCCCAAATTCNNNNNNNNNNNNNNNNNNNNNNNNNNNNNTAGCCCCAAAAACCGCAATAATTATCTTTGGAATTTGAGGTGTGGTTAGATAAGTTGAAAATGCTGTGACCTCTAAAGCGAGAAAAGAGAGATTTGGTTCCAGAAACTTGTTTTCTGATCTGGGTTTCTCTTAGAAAAATGTTCAAGCTTTCTTTGATGGCTTCTCATGGGTACCCCCCAGCTCCAGGGTTTGTGTTCCACCCTGAACTGGTTTCGGGCAGGGTCTCTAAGGATTGTCCACCTTTTTGTCATATTCCTGGATCGAG…
fd_3560	212	CTGAAGGAAAGAAAGAGAGGAGCACCGAGAGAGAGAGAGAGAGCTGCTGGACAATAAAAAAAAAAAAGGGAAGGGGAAATTGAAGAACTCAAGTAGAATAACAANNNNNNNNNNNNNNNNNNNNNNNNNNNNNNNNNNNNNNNCAATTAAAGCTTAAGGTCGGACGCAGCACTGTTAGTGCATTATAGCACGTTTTTCGAGGAGCCCACTGC
fd_3561	1511	AGCTCATTTACTTGCTTTTGCTCAGATAAAGCTTATGGATCCTCATGTTCTGCAACTCAGAATGGATCAACTAAAGGGCTCCAGGTTTGGTTGAAAATTGGTATNNNNNNNNNNNNNNNNNNNNNNNNNNNNNNNNNNNNNNNNNNNNNNNNNNATCTACTGCCGTAGAAGACGGTGCATAGCATCAGTCAAAGCGGTGGCCTTCTGGAAGGACAGGGAAGATGATCAAAATGTCAAAGCGTTTATGAGGCAATATGGATCGCTTGCACCAAAGAGGTACAGCCATTCAGATATTGAGAAGATGACCAACTCATTCAAAGATAAACTTGGCCAAGGTGGGTATGGAACTGTCTACAAAGGAAAGATATCTGATGGTGGTCTTGTTGCAGTCAAGTTATT…
fd_3563	191	CACGATTTCCACGCTGGTCACCTCAAGCAGAAATCAAATTTGAATATAAAGATAAAGATCAAGTTTAGCAAATGGTTTGTGTCCTTTTTGGCCATCTTTGGTTTNNNNNNNNNNNNNNNNNNNNNNNNNNCTATGTTTATTGTCTGATAGGTCCATATTTAAAAATTAAAACTGCTAAGACATTTACTGAG
fd_3565	1208	GAAGTTTTCAACGGCCGAAGCCTCTCTCATCAAAAAGCGGTTCTTCTTCTTTCGTTTTCCGATTCCTTTCTCATCAATTTCGACTGTTTCGAGATTGATCTTCANNNNNNNNNNNNTATACATCTTTCTCTGTATCTATCTCTCTCTTCTTTTTCTTTTTTTCTTTTTTTTTTTTTGGCCAAAACTCCAAGAATTTTCTTAGCAGGGCATTGCTTGTTCTAGTTCTGCCGAATTCAAGGCAGTGCTATAAGGGTTCGACAAGGTTGATTTTTCATAACTCAAAATGGATCAATTTGGTCAGATTGGAGAGGTTTTGGGAAGTATTAAGACTCTTGTGGCATTGTATGATAATGATATTTCAATCAATCAAAGACAGCTCTATTTGTTGCTCCACATCTT…
fd_3566	204	CACTTGAAAGGCATGGAAATCATCATCAACTAGGGAAAGCAAATTGGCATGAACTAGTTGGATTTGCCAGTCGAAATTTACGACAAACGATGAATTACTATGGANNNNNNNNNNNNNNNNNNNNNNNNNNNNNNNNNNNNNNGGACTAATGGGTGAAAATGGGAGTTCTTATAACTTGAATGTTCCTCAAGCTGAGAAGGGCGG
fd_3567	207	CATTGATCATTAGTTGATGTTGAAGCAGAGTTTTGGTTTCTTTTATTTTTCATTGGTTTCTGTTCTCCTTTATTGTAAGCGGACTGGTTCTGGGTTTGCGTTTANNNNNNNNNNNNNNNNNNNNNNNNNNNNNNNNNNNNNNNNNGTTGAGAGAATAGGATCAGAAGTTGTAAAACTTTTTTTTTTTTGATAACTGAGTGTCCGGGC
fd_3568	295	CTTCTGTAGAAGTTGCAATTTGTAATGGATCAGTCAGAAGTTCCAGTAGCCCGGAACGTGAGTTATGCAAAGATATACATATGGAGGCTTTGGACCATTCTGATNNNNNNNNNNNNNNNNNNNNNNNNNNNNNTCAGCTACTCAAACTAATGAAGTTAGGGTTGTGGCCCAAAGTCCAAAACCGTTATCACCTGATCCTGGAAAAGAACAGGCCTGTCTCAGATGCATTCAAGGTTCACTGGCTCAGATGTTGCCTTTGAAGGATGAATGCAATAGTGAGAATCGTGACTTAAGC
fd_3570	211	GAAAGAGAGAAGAGGCAAGAGAGAGAGAAGAAGGAGAAAAGATGGAGAAGAAAAACAGAGAGATAGAGAGGAGGAGGAAGAGAAGAAGGAGAAGAAAAACAAGCNNNNNNNNNNNNNNNNNNNNNNNNNNNNNNNNNNNNNNNNNNNNNGAAGACGATAATGGCGGCGCTGGTGGGCGGCTCTCTCTCTCTCTCTCTTTGCCGATGGGTGG
fd_3571	203	TTTGTGGAGTGCAAACAAATGTCACTTTCTTGGGTTATGATTTATTTGTCTTTTCCACATACATTTTTTAAACATAGAGGCCACCGTTGGAGTTATTTGGAATGNNNNNNNNNNNNNNNNNNNNNNNNNNNNNNNNNNNNNNCAGTTATGCACAGTGGGTACACTCTATTTGACTCTTTTGAGGGTTGTTTCTTTAATCTGGG
fd_3572	536	TTGTCTTCGAGCAAATTTTGAATTCCAGCGAGAGAGAGAGAGAAATTTCTCTCTTCAAAATTCAAAGATACAAAAATGGCGAAAGGAACAACAGTTGGGGGTGGCCAAAACCTTCCTGCAGACGTGACTCAACTCATCGATCAATTGGACCGCCATTGCTTGTCTCCCGATGGATCTCTCCTCTCCAAATCTTCTTATTACGATCTCCAACTCGCACTCTCTCTCTCTCTCTCTCTGCGTTACTTGGAAGCCACGGCTATTTACTGTGAGGCAATTGCAATGGTGGAAGATTATCAACAGGCTGTTTCAGTNNNNNNNNNNNNNNNNNNTCGAGACGTCCACGGTCTGTACCCTCAACTTGGTTTGAAGAACTCTCCTCAGGTTTACGAGGCACTTGAG…
fd_3573	213	CTGCAGTTCAGGAAGCCGGAGAGGAGAGCTATGATATTATGGCCATTGGCAATGGAGAAGATGAGGAAAGAGACGATGAGGGCCACAAATTTGCCAAAAATGAGNNNNNNNNNNNNNNNNNNNNNNNNNNNNNNNNACGAGAGAACGAGAGAGAGAGAGAGAGGAAAGAGACAGACAAGAGACAGAGAGATAGAGACAAGAAACAGAGAGGAG
fd_3574	1233	GGGAACTGTTGCCACCCGTCATGACCTAACATGAGAGCAGGCCCATTGGAAAACCGAAAATCCTAAAAAATCATCCATATTACAGATGCCCAATGAACTAATCANNNNNNNNNTAATCAAATCCGACAAGGATTTTTGATGCTGCCAAAATTAACTTTTTATATGCCAGCCCATCCAACAATAAATTTGCAGAGCATTTAACCCATACTAAGGAAAGCAAAATGCTCAACCAAATAAATCATTGCCAATTTTCTACAANNNNNNNNNNNNNNNNNATCTAGGATATCAAAGTGCCACCGGTAAACCATAATTGTGGAATGATCTAATACGTCCATCACAGCCCGCAGTAACAATAACCAGATCCCAAGCATGAGAACTGGATGTGCTCTTGCAAGAAGA…
fd_3577	2288	GCCGCCTTTATTGGATTATTATATTTACTTGGCCTAATGGTAATCAAAATGGACACACTACTTTAGACAGAAAGGAAGCATTTGTTAGTTACATGCATTTGAACNNNNNNNNNNNNNNNNNNNNGACCGACGACCATCCATAAAAAAAAAAAAAAAAAATACTTCTGCCTCTGGATGCAATCCGAACAGCGAGCTGGTGTTTTTTTTTTTTTTGGCCACCACCATTACTAGAAGGCTGAGACCAAATCGGGTGCTCAAGGAGTGGCAACATTTTCCTTGGCAAGTGGAGCAATCTCTTCCCCTTCAATGCCAGCTTCACTCCCAGCTACTTCCAATCCCAGCAGCAACTGTTCCCATTTCTTCGCCGGTCCCTTCCAGGAGAGATCTTGTGCCATGCAA…
fd_3578	520	CACCATTGTCTGCCAAGGGAAGCTTGCAAAAATACCAACGAACATCACCGCCATCAAACGGACTTGTAGTCTGCGCGAGATACTTGGGGCGACCCTCACATTGCTCGATCTCATCCACCAATCTCCTTATGTTTGTCGGAGTGTTCTTCAACATATCAGAGGAAGTCTCTTCATTCTTCCCATGAGAATCAGTTGCGTCAGGAACAGATAACCACCCATGATCCCCTTGCTCGCGTCGTTTTCTTCTACTTTCACCCATTTTCTCAATCTGTTGTTGACACGCCATTCAACCATTCATTTCTGAAGCAAATNNNNNNNNNNNNNNNNNNNNNNNNNNNNNNNNNNNNNNNNNNNNNNNNNNNNNAATTATGATCTTGGAAATATAATCTTGCATAGGAA…
fd_3579	241	ACAGATAAGAGTTGCAATGGCCACCCGTTTGTTTGCGGCAGACGGCGAGAATACATGAAACGATCTAAGTAGTTGACGGAGAGATACGCCGTTAACGGCTGGGANNNNNNNNNNNNNNNNNNNNNNNNNNNNNNNNNNNNNNNNNNNNNNNNNNNNNNNCTCGAGCCGAAGCATCCAACGGCTGAGATTGAAACCTTTCGAGATAGTCGATTCCAGGCACGTAGTTCCTCTCGTCTTCGAT
fd_3580	210	ATTTCTTCTCTATAATTCATCGTCTTCTCAACCTTTTCTTCTCCCTCCAGAACCTCAATTTACAAGATGTCCACCAGCTTGCCCCTCCCCTCCGCTGAGGAAATNNNNNNNNNNNNNNNNNNNNNNNNNNNNNNNNNNNNNNNNNNNNNCAGAACACCTGATTCCGGCGATGGTAAGCTGCCCTCCGACCCCGAAGAAGTCAAGGCGGAC
fd_3586	222	CTTAGCAGCATGAATCTTGATGAGCTTCTCAAGAGCGTGTGGACCGCCGAAGCTAATCATGGAATGAGTGGGATTGATTATGCAGCTTCACAGCATAACCAACTNNNNNNNNNNNNNNNNNNNNNNNNNNNNNNNNNNNNNNNNNNTCTGTCTAGGGATCTGAGCAAGAAGACTGTTGATGAGGTGTGGCAAGATATTCAAATGGGGCAAAAGCAGAATAAT
fd_3587	233	AAGGAGGTGTAGAAAGGACAAGGAATGTCGGGAAATTGATGGACAGATTGTTGGAAAATGCAACCCTGGTGATGACAATAGCCTGATTTCTGAATCTAAGTCTTNNNNNNNNNNNNNNNNNNNNNNNNNNNNNNNNNNNNNGTTGCATCCAGATGACGCTAGAAACCACAGTCGAATGGTGTGTGATGGAAATGCTACCGGGCATGATGGAAGATGCAATGGCAAGCTTGATC
fd_3589	222	GATTATGATGCCATTAAAAATGGAGATGTAAACATGGACATGGTCAAAGATAAGGATGTTTGAGCGGTGGGTTTTTTTCCCCTCTCTCTCTCTCTAACAATCATNNNNNNNNNNNNNNNNNNNNNNNNNNNNTCATAGGAAGAGAAAGGTTGGTGATTTTGATGCCATCAAAGATGGAAATGTAAACATGGACACGGTCAAGTATAAGAATTTTTGAGTGGT
fd_3592	210	TTTCCTGTAATGAAATGTTTGATCCAAAGTGGATGGAATGATGGGTTCAATTGTGTTTCTGATGTGAAGCATTGCAATGCGAATTGCTTGTATAACACAATATANNNNNNNNNNNNNNNNNNNNNNNNNNNNGAAACACAGCCTCTGTGTTTGTTGCCATTGTATTTTCCTCATCTTTTTTTTTCTTCAGGTCTTTTGGATGTATAGGGC
fd_3593	360	GCAAGATTGTACAAGAAAAAGTACCAGGGCAAGCAACAAGGATTCATAGGGATAAATGTATATGCTTATTGGCCTCTTCCTTACACAAATACAACAGAAGATGTNNNNNNNNNNNNNNNNNNNNNNNNNNNNNNNNNNNTCTTATTGGTTGGTTTATGGGTCCCTTGGTATTCGGGGATTACCCTGACATAATGAAGAAGAATGTCGGCACAAGACTTCCTGCATTTACAAAAATTGAATCAGAACAAGTTAAGGGTTCATTTGATTTCATAGGAGTGAATCATTACACCACAATTTACACTAGGGACAAATCTAGTAGCTTGAAAATGGATACCAGGGACTTCAATGCAGACATGGCTG
fd_3594	204	GGCCAGTTGGGTATACAAAATTTTGGATCAGCCTGATATGGGATCATGTACAACTAGAAGTCTGTGAGTGTAACCAATTTCAGCCCATTTCATAAGAAGTTTAGNNNNNNNNNNNNNNNNNNNNNNNNNNNNNNNNNNNNGGCCTGAACAACATTAATCATGATGGTAGCCATGCCTACCCTTCAAGGAAACCATCACCAGTCC
fd_3595	542	CTTTTTTCTCTCTCCACTTCTTTTCTCTTCTAGACTTCTTCAGCCATAACCAGTAACACTCAAGTTCAATTGTCCACATACCTCAAACCCCCCTCTCTCTCTCTNNNNNNNNNNNNNNNNNNNNNNNNNNNNNNNNNNNNNNNNNNNNAGGAAAGAGGTTTTGTTTGTGTGGTGTTGTTATTGTTGTGCATGACGAGAGCTTCGGAGCTGTTCTACAACAGGAGGTCGCGTTTCGTCGGCCGAAATACTGGTATCGATTCAGGGCTCGATTCATCTCTTGATCGGAGTTCCACCTTCCATCACCAGACTCAAGGCAATCGCCGCCGCCGCCGCCACCACCAACAACATCATAGCAACTCTCGTCGTGATCGTCACGATCTGGACGGCTTTGAACCTCTC…
fd_3600	201	GTTCTTTTGGAGCTTCGGCTCATTATACTCACCGCTTCTCCACAAAGTCTCATGGGCGTATTGCTGGTAGAGTTGGAAGCACTATGCTTGAGCTTGAAGTCGGGNNNNNNNNNNNNNNNNNNNNNNNNNNNNNNNNNNNTCCGCATGTTGTATTCAGTAGGAATTCAGGGTATCTTTTGGAAATTTGAACTGCATCGTGGG
fd_3602	208	CATATTTGGATATGTGAAAGTGTTCAATGAGTGTCGGTGTTGAACACGTATCGGACAAGGACATGCACTTCCGTAGAAGTGTCCGTACTTCTAAGATTATATTTNNNNNNNNNNNNNNNNNNNNNNNNNNNNNNNNNNNNNNNNNNNGAGTATTTAATGTTTATCTATTAATCTTTGTGTACTAATTCAGTTCACTTCTAAAATCCAG
fd_3604	572	AATGGTTGGTGGAGTTTCCATCGGTGGTTAAGTTGGTTAGGCCCAAATACTGGCCGTAGCTGAGCGGTGGAATGTTGAGGTCAGGGGCGACGACGAAGGTGAGTCCTTCAGCGGGGACGAAACCATTGACGCTGTCGAGATTGACAAGGAAAGAGGAGTTGAAAGAAGCGTCTCTGTTGGGTTTGGTGGTGTTGTTGTTGTCTTCCCAGAGCTTGAAGCGTTGTCTGAGCATGACTCGTCCGTATTGATCGAAGGTGAAATTGAATTGGTCGGAANNNNNNNNNNNNNNNNNNNNNNNNNNNNTGGAGGGCATTGTTGCTGATTCTTGCTGATTGTATAACAGCGAATATGGGTTCGTAGTGGGCGGGGGTGTCGTTGAAGGGTCCGAATGGTTTGGTG…
fd_3605	751	TGACTGGGTTTATGACCATCATCAGCTATCTACTACAACTTACACTACAAATCACAAGAAACCAAAATACAAGATTCTCAGATAAGATCAAAGTACAAACTTCGNNNNNNNNNNNNNNNNNNNNNNNNNNNNNNNNNGGTCTAGGCAAAACCCCTGAAAACATAGTGGTGGAGCACAGAGGGCGAAAGCAGAAGCAGAAAAACCCCTGCAAGCTTGACCTTCACATTTCGCTGTATGCATGCCTGAATGGGATGGAATTGGATACAAAAAGACATCATTTTTTTTTTTGGGTAATTTATTTACAGTAACGATCAGCTTTCTTCTTGACTCGATCATCGAGAGCGTCCTCAGCAGACCGTACATTCGAAGACTTAGGATCGTAACCTCTCTTCTTGGTCT…
fd_3606	206	TGAAATTTATATTAAGTTAACATGCTGGAACTCCCGTAACTGACATATATAATACACGTGTTTTCTTTCCCTTGCTCTTTGTCCAATCCAGAGTGTATCTTCATNNNNNNNNNNNNNNNNNNNNNNNNNNNNNNNNNNNNNNTTCGTGAAAAATCTGTATTCCATTAGAATATCAGGATTGTCATGAAGAAGATACAGCCCCCTCC
fd_3609	184	CATTGCCCTTGCAATTGTGAGAAGCCGAAGCAATAGCCCCAGAAAGTGAACTCATCATTCCTGTTGCGGCGGCCACAGCACCAGTTACGGTGCTTCTCCAACCATTTTTTCCACTCCTTATTCCACTAACAACAGAAAGGGCAACAGGAGGACCTGATGCACAAAGGTTCTGTTGATTAAACAT
fd_3610	205	CGCCAGCTTCTGATGTTTCCAAATCATCAAGCAGAAGGAAGTTCAGTGTTCTGTTATCAGCATCCTATTGGCTATCACAGATTAAGCTCTCCGAATCTGCTGCTNNNNNNNNNNNNNNNNNNNNNNNNNNNNNNNNNNNNNNNNTAGAGGCTGGATGTGAGCCTCTTCAAAGAATGAGGGATGAGCTGAAATCCTATGCACGGCG
fd_3613	215	GGTGTTCTAGAGGGTTCCTCCCCTTCTCCATCTCCTTCCTTCTTCACCGCCACTACTCCGGTGAGCTCTTCAGCCTCTGCGGAGAACCAAAACCTTCAGTGTCTNNNNNNNNNNNNNNNNNNNNCAGTTAATTTCTAAACCCATTTCAAGAGATGAACAGTGTCTGTAAACAATATATTCATGAGAAATCAAAACCCATTTCATATGTTAGAAAC
fd_3614	225	CCCCTCTTCTTGTGGTCACATTAGTCGTATAACTCATAGGTTTAGGTACCACAGCTCGAATCCATTTCTGTGACTTGGCTAAAATCGTAAAAGAAGAAACTCCCNNNNNNNNNNNNNNNNNNNNNNNNNNNNNNNATCAGAATCATATACATTCTTGAAAATTGATCTAATCACAGTAGCAGCACTCGCTTATTACCAGACCGGAGAATCACAGTCGCAGGAGCG
fd_3622	516	GCTTTTTCTTTCGCCTTTGCATTACACAGATCCAATAAAGTATATATCTGCAAGGGTTTTATTTTTGTTTTAAATTGCTATGTAGATTCCTTCTGGGACGCAGTNNNNNNNNNNNNNNNNNNNCCCACCTCCATCTTGGTGCGTCATGGCATCGATTTGATCACCATCCCTCATGTTAAGATCATGGGGAGTTCGTTTTACAGGAAAGCGATCGCCTTCATATAGGAACTCCACAGTCTTGTACGCCAAGTTTCGCTTTTGGCAGTAAGCCCGAAAGACCTTCAGCAGCATGGTGTTAGTTTGGATCCTGAAAAACACCTCAACGCCATCCTGGCCCTTGATCTTGATATCGATGACTGAAGATGACTGGTCTATGGACCTCTTCCTGCTTTTTTCTTG…
fd_3623	383	CCTGCAGATTTGAGCCATAACATTGCAATTGAGTTAAGCCTGAATCATGTAGATCCATGCACCCAGACAAGGACAAAGACTGAAGCTGGCGAAAACGATTGAGCNNNNNNNNNNNNNGATGGAAAGATTTAATGCTCATGCTAGTCTGACATAATAAGGGAATGTTGGGTAGGCTTAATGAGCAGTGAAACTGCAAGGATTGACGACTTGAATTCTGAATATGAAGCCAACGACGGCAAGTCAAGCCAAAAGATTCGCGATCAGACCCAGAGNNNNNNNNNNNNNNNNAAAATAAAGTATAGGCAATCATCAGGAAGGTGCATAATGGAGGCAGGACCGTCTCTAGAACCATGTTCCATTTCAACTTAGTTAACACTCTTCTG
fd_3624	208	CTAAGCGCCAAGATTGCAGCCACTGGTGTCTTCCCGGTGTCCCTGATGCTTGGAATGAACTTATCTATGCCACTTTGGTGTCTCAACATACTACTACTTCCACTNNNNNNNNNNNNNNNNNNNNNNNNNNNNNNNNNNNNNNNNNNNTTTTATTTTTTTATTTTTTATTTTCTGTGCAAATGCACCTTTGCCTATATTTCATTTCCCC
fd_3625	209	CGCGCCCGCGGAACAACTCTTCACGCCTGCGACCTTCAAGTGCGCGCCCGCGATTTGGAAATGCTAAAAATCAAGTTCGCAGAACTTTTCTCTACAACCCGCGANNNNNNNNNNNNNNNNNNNNNNNNNNNNNNNNNNNNNNNNNNGAAGTCCTGCCTCAGGCCTATTTAAGGCAGGCTCGACTAGTTTATTTTGTATCTCTTCCAGCC
fd_3627	214	CTTGCAAGGTGAGGAAACAGTCTTTTGCAAGTCTATCCTCCATGAATTTCCAGTCTTTTGCAAGTCTATCCTCTGTGAATATGCAGTCAAGATGCATCTGGAGANNNNNNNNNNNNNNNNNNNNNNNNNNNNNNNNNNNNNNNNNGCTTCCACTTCGTGTATCTGCTTTGGTATTCAACAGTGTTACTTACACTGGCGAGGCAGGCAAAAACAA
fd_3628	195	GTCAAAAGCCTCAAAGAATATGTTTCTCGTGAGACACAATCACAGGCTGAAGATATTGAAATACTGATGAAGAAGGACCTGAGTACCAATGGTCTGCGTTCCACNNCACCCTTGACTCTTCAACCTCAACAGAAAACAAAGATGTTCTGCAAAATTTGGAAGGCTGTGAAACTTTGGCAGGGCTGGGAGCCAATT
fd_3630	531	CCCAATTTGTTTACCTCCACCTGCAGAATGTTCAAGACCTTGCCATTGAATGTGGTGACATTGGCATCAATCACTTGAAGTCCTAAAGAATTCACAGCTTCTATNNNNNNNNNNNNNNNNNNNNNNNNNNCACAACAACTTGAGCAAGAAATTTCTCATGCCAATCTGCTTTACTTCCACTTGCTCCTCCATTTGTTCATTTTCATCAACAGTAGACGGATCTTGGTTGTGCTCAGTGGTAGCATTCAATTTTGGCATCTCCAACTCATCACTTTTCTCGTTAAATTTCTCTTTTTCCATCTCCCTGAGCTCATCCTGAAGTTTCTTCACCGCCTTCTGCAAATCCTCTATGTACTCGATTGCATCTCCAAGTATTGAAGCTCTATCCATNNNNNNNNN…
fd_3631	269	TGAAAATGCTGACATGCCAGCTGAAACATCGAATTGCATTGTCCTGTCAAACGCAGATATGGTTGAGCATGTCTTGTTGGACTGGACCTTATGGGTAACAGCCCNNNNNNNNNNNNNNNNNNNNNNNNNNNNNNNNNNNNNNNNNNNTCTTGAGCATCTAGTCTCAATGCACTGGTATAGGAATCATAACCTTACTATTTTGCGGCGAATTAACCTTGTTCAACATTTATTAGTTACTTTGCAGAGGGGTGATGTTGAGGTCCCTGTCT
fd_3635	259	CTTTGGTTTTAAGTATAGCTTCCTACCAGTAGTTGCAGTGGTCCATTTGGGTTGGGTTGTCGGCTTCTTCTTCGTCTTTGCCTATGGCATCAAGTTCCTCAACTNNNNNNNNNNNNNNNNNNNNNNNNNNNNNNNNNNNNNNAAAAATGGTGATTTTCTAAACTATGTACCGAACTGGGAATTAGATTGTGTAATTACTCGGGTGAGAAAATGAAATATGTAGTGATTAGTCAACTTTTATTTTTTTGTCTTTTTTCAA
fd_3636	1271	GTTTGATTGTTCCTGTTTGAGCATCGAATCGATTTGGAATTTCTAGGTATTGTTTTGAATCCCTAGATTGATCTAAATTGTTGTGAATTTTTTATAAAAGCGGGNNNNNNNNNNNNNNNNNNNNNNNNNNNNNNNNNNNNNAATAATGGATGATAGGAATAGGAACAATAATAATGAACACTTGGGTGTGAACAAGATGGGGAAAAACATAAGGAAGAGCCCTTTGCACCAACCCAATTTTGCTAATCCAACTAGGCAACAACCTCAACCTCAGGTCTATAGTATTAACAAGAATGATTTTCGAAACATTGTTCAGCAGCTAACCGGTTCACCTTCACAAGAATCATTGCCTAGACCTCCCCACAATCCCCCTAAATCGCCAAGTATGCGGTTGCAGAG…
fd_3637	234	ATTTGTGATGGGAATTGCCGATGGAGGAGAATAATTGGCCCCATTTTCAAGTTTTATATGCCCATTCCAGTCATTTGTGTCATATTTCTGTGGATGCAGAATGTTGCTAGGGAGTATATCTTGGCAAATAAAAGATGATGGTGTTATCANNNNNNNNNNNNNNNNNNNNNNNTATATGACTGAAAAAACCTCCCACTTCTACCAGAGTGAGTTCCCACATGAGGTTTCCTTCGA
fd_3638	208	TCCATTCAAAGGATGGAAAATCTTTCAACTCTTGATGTTAGTTCAACTGGCAAACAGGAACCTCTCGATATGCCTAGTCATGCTTGCCCTTGCCCTCATCTTCAANNNNNNNNNNNNNNNNNNNNNNNACCTGAGTTCCCAAAATGGATTTCCTCACTTACTAACCTGTTTAGGATCCGTCTCAAGTGGTCAGGATTGACGAGCAACC
fd_3640	835	CTGATTGTCTGATTCGCTAGCTTCGATTTGGCTGTGGAAATTTTGAGAATTTGGTGGAGCTTTGTAAATTTTGAGAGTTTGGTGAAGCTTNNNNNNNNNNNNNNNNNNNNNNNNNNNNNNNNNNNNNNNNNNAATGGTGCCGGAAGTTGTCCTCCGGCGACGGCATCTGGCAATTCCAGCGAAGGAGAGAAGAAGAGCATAAACCCGGCATAAACCCGGAGCTATGGCAAGCGTGCGCCGGTCCTCTGGTGAACTTGCCGGCCGCTGGGACCCATGTCGTCTACTTCCCACAAGGCCACAGCGAACAGGTTGCAGCATCTATGAAGAAGGGTGTGGATTCTCAAATCCCAAACTATCCAAATCTTCCCTCAAAGCTACTATGCCTCCTTCACAATGTCA…
fd_3641	365	CTCAATGGTCCAAGTTAGGATTAGAGGATTTGGATTTTGGAGAAGGAAACCCTTTGCATATGGGTCCGTTAACTAGCGATATATATTGCTTATTTTTACCAGTTATTGGTGATNNNNNNNNNNNNNNNNNNNNNNNNNNNNNNNNNNNNNNNNTCTGTGCCCGAGAGTGTAGTTGATAAGTTTGAGGGTTACATGAAAGATTTTGCAAGTGGAGAAGACAATGGAGATGNNNNNNNNNNNNNNNNNNNNNNNNNNNNNNNNNNNNNNNNNNNNNCATTTTATTTAGTGTGCATTGATTGTGAGAGGTCTATGAGTCCCATATTGGGTTCTGAGACCTACACAGACCTCTCAAAGACAGTGCACTC
fd_3644	213	CTTTCGAGGGTTATTCTCGTGTTCAGAAACATATTCCTTGCTGCTCCATAACTTTTGCATCTACCATATTAGTCCTCCTGGGCATGAGTTGGGTGCGGCCATAATNNNNNNNNNNNNNNNNNNNNNNNNNNNNNNNNNNNNNNNNNNNNNGCAGATCAGATTGCTGAGATTCTTGACTACTTTGGACTCAGTGCAGTAATGTTTATGGGGGTG
fd_3645	250	AAACGATTGATAAGAAAGCTAGCCATGTTGAGAAGACAAAGGGTGGATTGGTCACCATGCCCTTCATTTTTGCAAATGAGGTTTGTGAGAAGTTGGCAGTGATGGNNNNNNNNNNNNNNNNNGCTACTAAACCAAGAGTCTAACAATGCCATTAACAAAAGCAGCCAACACTCTCACCAATTTCGGTGGAACTGCAAGCTTGACGCCGCTGCTCGGAGCCTTCATCGCCGACGCATACGCCGGCCGCTTC
fd_3646	597	CACTATCAAAGTCTTTTCAATGCTTGATACACAAAGCGTATGCTATGCTGCAGCTACGTGTTCTTTCTTCCATAAGTGTGCTATGGATCCTTTGTGCTATGCCAANNNNNNNNNNNNNNNNNNNNNNNNNNNNNNNNNNNNNGTGGTTGTGTCTACAATGATTCAACGAGCTGGGAAAGTTCTTCGGTCTCTTAAGCTTGGTATAGTGCCCGGCCCAATTGCATCCCCTGGATCCTCTCAACCACTAGTCTATACTATCAGGAACTCTGTGGATGCATCTGGCTTTTCATGGAACGATAAGAGATCTAGACAAGGAAAGGAGTCATCTATTCTCACTAGGTCCTGTTTGAGCTCTTTGAGTGGGGACATTGATACTCCTGGGGTTCTTTTGAGGAGGTT…
fd_3648	1691	GCCTTATTTATACGTGACATGAGAGAATTTAAGACACATCAGAGAGGACAGTAATTGAAACCAATGTACACAGCTTTTGGGGTTGTTACAAACTCATATCACTCTCTCCATTCAAAAACCAATGTACATGAAAATCTTCATCTTCTTCATCTCCATCTTCTTCTTCTTCTCTCTCTCTCATTCTCTTCCTCTCTCCACCACATCACGATGGATCGTTGACGCCCCATCAGGGCACCGTGTCAAACTAATGTGCGTGAACTGGCCTGGACACCTGCACGCCATGGTAGCCGAAGGCCTACACAAAAAACCACTCAAACACATCGCGGCTTTCGTAGCTTCAAACGGGTTCAACTGCGTGCGACTCACGTGGGCAACATACATGTTCACGAGGGATAACTA…
fd_3649	224	TAGATTTTGTTTTCCATTCTTTTTTGTGAAAGTTGTACTGCAGATTGCCAGATTGGTAGCTAGTATCCTGCGGATTATTCACTTGTCAATAACATAAAATGGTCANNNNNNNNNNNNNNNNNNNNNNNNNNNNNNNNNNNNNNNNNNNACTTGGAAAATACTGTGACTTCTGTTGCTTGCAAGCACATGTAAAATTAGAAAAAGGAGGGGTAGTGTTTAGAAAA
fd_3650	171	GACTCACTCCACATTCACACCATCCACAGGCAAGACATACTGATGCTCCTGAAAATGAAATCTAATTGTGAACCAAATTATGAATTTATGAGGAATAACTCTCATNNNNNNNGTGTCAACCATAAAGAATGTTAAGCTACTTCCTATGGTTATGTGATGTCTACCTTAGGA
fd_3652	214	GCATGCCCGGTCTGCAAAACTGCAGCTGTAGCCAACAAATGAGGCCGGAACGCCTTTGAAAGTCATCTCCTTTCAACAAACTAGTTTTGGATAGAAGTTTCAACTNNNNNNNNNNNNNNNNNNNNNNNNNNNNNNNNNNNNNNNNNNNNNTGTACCATTTAGGTCCCTGTTTACCTTGGCCTTCTGGTTCGAGTCAAGTTCCCAAAAAGGGGGG
fd_3653	301	AGAGAGAGAGAGAGAGAGAGAGATGGTGAGGGAATGGAAAGAGGTGATTACTGGGGATGGTGGTGGTGGTGGCGGAGCTTGTCTAGTGTTCTGGGTAGNNNNNNNNNNNNNNNNNNNNNNNNNNNNNCGGTCCTAATATTCTCGTGTGCTGATGGTGCATCCAGAGACAAAACTTCTGCAGCAGACTCGAGTGTTTACGGAGGNNNNNNNNNNNNNNNNNNNNNNNNNNNNNNNNNNNNNCAGGCTGTGGTGGCTGACTTTATGCTCACCAATGCTTTTAACACAAAGCTAAAAAGTAGAG
fd_3654	852	CGGGCATTTTTCTTTCTCCAAGTAACTCAAGTTCGGAAATAATTCCTGCAATTCAGTCCAATCCATCTCTAATTCGTTCAAGTACTTGAGACGCAATATCTCAACNNNNNNNNNNNNNNNNNNNNNNNNNNNNCTGAAATTGACCCAGATCACCAAGTGTCCCTCCTCTAATGTAAAGTTTCTTTATGTTGCTCAGTTTGCTAGCCTTAAGCCAATCGGGAGCATATGTCTTGGGGAAAGACTTGAGATCAAGTTTCTCCAAGTGGGTTGGAAGCTCTGGAGGAGCATAATCTAACGCATCCCTTCCTTTTCTCATCTTCGGAATTTTTTTTAATAAATTTGGTTTCGTAGTGGCTGTTGGCGCCTGTGATTCTGCTGCATCGCCAGCATTGTCATGTT…
fd_3656	211	CGCCCGAGAACCAAGCACCCTTTCTCCTCCACAATGGTATGACCATCACAAGCTTTAATCTTTCCCAACCACTGCTTCGCTTGTGCCACCATCTTAATGGGTGCANNNNNNNNNNNNNNNNNNNNNNNNNNNNNNNNNNNNNNNNNNNNNCACCCGCTCGTGCCGCTCCACCCTAGCAGGCCCCTCGCAACTGACGATGTTCTTGATCTCC
fd_3657	204	AGTCCTGCTCTTACCATATCCAAGGTTTTACTGTCGATATGTTCATTATTGACGGACCCAAACCCAGATGATCCACTGGTTCCAGAGATAGCTCACATGTGCAAANNNNNNNNNNNNNNNNNNNNNNNNNNNNNNNNGAAGCTGGACCCACAAGTATGCCATGGGTTGACCCGACCCGACCCATGTCTGCTGTTGCCCCCCCCA
fd_3659	184	TTTTTTTAGCCTTGTTGTGTGTATGTACTGGGAAAAACATTCTAGTAGCAGAAGAGATGTTGACAGCCTAGTAGTTTTTGTTAGGTAATGCTTGTTTTTCTGTCTCTTTCAGTCTCATGTATTTTGAGTAGTGCTTGCTGCTCAAGGTTTGAAATAGACAGAAAAACAAGCATTACCTAACAAA
fd_3660	236	CCATTTTTCGTAAAGAAAAAATGGTTTTCAAGTTATATAGGCCCACCAAGTGTTTGATCTTTTGCTTGAGTGATGGGGAAAAGTATAAACAGCAAGACCATGCGCNNNNNNNNNNNNNNNNNNNNNNNNNNNNNNNNNNNNATGATGGTTGAGCTGATCCTATCATATATCTTTGTCAATGCTGGTTGTCATCATGGATCCCACACCCTTCTCTAATAAGTACCGCTTGCATTTAA
fd_3663	222	CCTTTTCGAAAGGGAGAAAAGTGGAAATTCGTTTGCAATGCTGTAGCAAAAAGGTTTTAATAGAGAACACCTTCGTAGAACTGTCTTGATATGAATTATGAACTGNNNNNNNNNNNNNNNNNNNNNNNNNNNNNNNNNNGAATTCTCATCCATGTTTTGTAATTACTCTAGCATTCTCAAAACAAAGTGAGTTACTGCACACACAATGTGTGGAAACTAGGC
fd_3667	582	AGATGAGCATGCAAAGTCCCACCTCATAGCACTAGCCGGCCAAACAAAGCCAGTGTTTTTTACCATGGAGACAGACAACCAAACCGCCGCAGAGATCGAAGAAACGCCCAACGCCGCCGCTGCAGAGGACGAGTCATCGCCGATCGCCGCTATTACAGAATACAGATAGGTCTAGGTCGGTGGGGACAAAGGTCCCGGAGGTCGAGGTCCACCTCTACCGGCGAGGAAAAGGCCCGATCGACGTATTCAAGTCGGGTTTGNNNNNNNNNNNNNNNNNNNNNNNNTTGAAGTCCGAGACATCCTCGACAAGTACGGTTTCAAATCGCTCTTCGCCTTCAACACCGAGTCGGGTCGCGGAGTCCCCATCCTGTTCAACCCGAGAAATGGTCGATCTACGCT…
fd_3669	185	AGTGAATCACACCACCATACCTTCAGCTGTTCTAGATATCGTAGTCTTCGCATTAAATTCAACGAGATCACACTTGATAATTTCCCGCAAAATTGGACCAACATGNNNNNNNNNNNNAACATCACTTTGTCAATGCGGCCAACATCAAGTTGGTTCTGCCACATCTCTATTGATCCATTTATGTC
fd_3670	218	CAACCTCCTCCTAAGCACCCACCTCACAAGGTTTAGATGGATTTGGAGACGGAAAACAGGATAGCTGCAATTCTTATAAAAGAGGCAGCAGAATTACGGCGACAANNNNNNNNNNNNNNNNNNNNNNNNNNNNNCATGTTTATCTTAGGCAGCCCAATGTTAGGGGTCAGCTGAATTCACGTTTTCCTCACAGCAACTGTTCTTGGTGTACAACAGGG
fd_3674	207	CTTTTGTGTTTTCTAGGAATTTTAGTGGGTGAAAGGGTTGAAACCTATTTCTGTTTATTTGTTATGTTGTCAGATCTGACTTGAAGATGATGATGTGGGATGGGANNNNNNNNNNNNNNNNNNNNNNNNNNNNNNNNNNNNNNNNATGCTGATTGTGATGTTCACATATTTGGTTCATACTATCAATTACTAACATGCTCTAGGGGG
fd_3676	206	GACAAGTGGGCTGATGTGTCTCTTATATATGTTTTATATATATACAATTGTTATATATGTTGTGCAAGTGGTTCACGTGGGCGTCCAGTTCTTGGGATTTGTTGCNNNNNNNNNNNNNNNNNNNNNNNNNNNNNNNNNNNNNNNNTGTCCACAGGTTTGTTTTTGTTGAAGAAGTCGCTGATTATATTGGTGGTAGTATAAGCGGG
fd_3681	613	CCGCATTGTGCAATTTCCCTATCGAACATAAAACTTACTCCAGCAACGGATATAAAGCACACCAACAAAAAAGGAAAAACACTACATACTGCAAAATCAACAAAANNNNNNNNNNNNNNNNNNNNNNNNNNNNNNNNNGTCTTCAACACTAACATTGACTAAAACCCTTGAGATTGTATGTATGTGAGGTCCCTCACCGGTTATTCTTCAGGAAAGAAACTTGAAAGAATAGAAACTTCAATAATCCAAGTCCTTAAAAAAGTATCACTAGCTTCATNNNNNNNNNNNNNNNNNNNNNNNTATGTTTCTGCATCAAGAAAACTGAAATTATCTACCGGAGCCTGTAAACAATTCAAAAATTCCACAGCAACTCATCCAGGAAGTTGTTCGTGCCAGTCG…
fd_3682	198	CCTTACGGAGAGCCAGAGACATGGTAAGGCCGGTTATAGCCTTACCAAACTTCTTGCTCGGCTGAAGAACAGTATCCGTCTCATTGACAGACCTCATGGCCAGCATTCAGTGATTTTGGCTGAAGATGTTTCGAAATACATGGAGTTCAATGGTGAGAGATGTGATCATGGAGGAATTGTTTCTGGTTCTCGGCAGAT
fd_3685	454	CCGGCGTCTTCCGCCGGAGCTGTCGTGGCGAGATAGTGGGCCGGAGGAGACGTCGCCGATTAGCCGAACGTCTTCGCCGGCAGGGAAGAGAGCTAGGGTTTCGGGNNNNNNNNNNNNNNNNNNNNNNNNNNNNNNNNNNNNNNNNNNNNNNNNNNNNATCTCCATCCCTTGCCGTAATTGGTCCACTTGTAGAGAACTCCGGCGAAGCTGGCCTCGGATCCCGCCGGACACCCCGCATTGCCGTCAGATCCGCCAGCAATCATCGTCGCCGGCATGCCGGAGCCGGTTCTCGATTGCGAAACTTCCGGAGACTGGTCTCCGATCCCCGGACTCTCCAGTGAGAGACAACATAGGGGATGCATTTCCTTCACTCGCATTTTGATCCACGAATTCCAATTC…
fd_3690	713	TTAATGGAATTGAAACAAGCCAAGTTGAATCTCAGCAGAACCACGAATGATCTTGCTGATATTCGAGGTACTGTTGAATCATTTAACGAGAAAATAGAGAAGGAANNNNNNNNNNNNNNNAAGACCTGTGAGAGGTTATCTTTAAATTCCTCAAAAATGTCAACACTCGAGGAAGAACTAAACAAAACAAGACTGAAGCTACAACAGGCCCAAGATAATCCCATTGATATAACACGAGAGCTTCAATGGTTGAGTAATGAGGCAGAGCAGTACAAGAGAATGGGTGAATCAGCAAAATCAGAAGTTCTGAGAGCAATGTCGGAGATTGAACAGACAAAAACTAGGATTAAAACCGCTGAGATCAGATTGGTTGCAGCCAAGAAAATGAAGGAAGCGGCT…
[truncated: 21,168 more rows]
