# Supplementary material for: Floral Transcriptome Sequencing for SSR Marker Development and Linkage Map Construction in the Tea Plant (Camellia sinensis)
Source: PLoS One. 2013 Nov 26;8(11):e81611. doi: 10.1371/journal.pone.0081611 (PMC3841144; doi:10.1371/journal.pone.0081611)
Supplement: Table S4 — Characteristics of the 431 SSR markers for C. sinensis in present study. (XLSX) [file pone.0081611.s004.xlsx]

## Sheet: Sheet1
Table S4: Characteristics of novel 431 SSR markers for C. sinensis in present study										Redundancy test against SSR markers published previously in tea plant
Loci	SSR	FORWARD PRIMER (5'-3')	REVERSE PRIMER (5'-3')	Size (bp)	NA	HE	PIC	Sequence ID	Annotation (Nr-ID)	Marker	Sequence ID	E-Value	Reference
CsFM1003	(T)41	TGAGGAGCTCTAGAGTGGGC	GTTGCTGAGTTTGAGCGATG	145	4	0.75	0.621552	GAAC01002091	--
CsFM1007	(T)33	TTTTGTGCCCCATTTCCTAC	ACTACCGTCATTGGTGACCC	207	2	0	0.304688	GAAC01006339	--
CsFM1009	(T)30	CGCAACAGATGCCAAAAGTA	CCCTTGTGCAAATATGGGAT	151	3	0.625	0.519745	GAAC01010666	gi|195651383|gb|ACG45159.1|
CsFM1010	(TC)38	TTTCAAAAGCAAAAGCTCCG	AATTTAGGGTTTCTGCGGCT	226	4	0.5	0.60498	GAAC01007274	gi|17644123|gb|AAL38986.1|
CsFM1011	(TG)16	AAATTTCCCCAAATCCCAAC	GTGGAACTGAACCAAAGCGT	276	3	1	0.555634	GAAC01005983	gi|225448002|ref|XP_002270591.1|
CsFM1012	(TG)15	AGCCACCATACCCACACATT	ACAAACCAATGCTACTGCCC	222	4	1	0.66748	GAAC01011288	gi|162461110|ref|NP_001105170.1|
CsFM1013	(TC)38	TTTCAAAAGCAAAAGCTCCG	AATTTAGGGTTTCTGCGGCT	226	4	0.5	0.547089	GAAC01007274	gi|17644123|gb|AAL38986.1|
CsFM1014	(TC)22	AGGTTGAGGAGGAGGAGGAG	ACCCCTCTTTGGTCGAAGTT	255	4	0.875	0.572479	GAAC01008326	gi|18417093|ref|NP_567790.1|
CsFM1016	(GA)33	TTGAAGACAGGGATCGGGTA	ACTAATGGCCTAGCACAGCA	265	3	0.375	0.446503	fd_6826	gi|297848694|ref|XP_002892228.1|
CsFM1017	(GA)26	TGATCCTTGCATTTGGTGAA	GCTCTTCCTTGCTTCTCTGC	152	5	0.625	0.716766	GAAC01013697	gi|242096142|ref|XP_002438561.1|
CsFM1019	(GA)21	GTGCAGAGGAATTGGAGAGC	ACATTTTCCTGCAAATCGCT	271	4	0.857143	0.584913	GAAC01013727	gi|225442523|ref|XP_002278786.1|
CsFM1020	(CT)23	CATCACCCATGTTATGCCTG	GGGGCAGTGAAGAAACAAAG	137	5	0.875	0.711914	GAAC01006851	--
CsFM1022	(CT)22	TCAGAAATGGTGGATTTCAGG	ACCAGATTCGAGCCTCTTGA	107	3	0.25	0.397675	GAAC01009939	gi|297833876|ref|XP_002884820.1|
CsFM1023	(CT)21	ACGTTCCCTAACCCTGTTCC	GGAGGAGGCGACAATGACTA	190	5	0.5	0.629211	GAAC01011980	--	MSG0290	AB624020	2e-10	Taniguchi F, et al. 2012
CsFM1025	(CA)16	CGAATCTCCGGAACATAGGA	TGAGTGATTTGGGACATGGA	127	5	1	0.716766	fd_14588	gi|297830120|ref|XP_002882942.1|
CsFM1026	(CA)12	AAGAGTCAACCCCAAATCCC	GGCTGGAGGATGAAATGTCT	187	7	1	0.7966	GAAC01009464	gi|224074939|ref|XP_002304499.1|
CsFM1027	(CA)10	CTCCTAGACCCCCATCCAAT	GTCGTTGAGCCAGGGTTTTA	202	3	0.666667	0.449074	fd_19414	--
CsFM1029	(AG)19	AGTTTCATAATTGGACAAAGCTG	GAGCAGGGTCAGTTTCGGTA	268	4	0.5	0.570282	GAAC01010542	gi|6708468|gb|AAF25948.1|AF214560_1
CsFM1030	(AG)18	AATGCAGTCAAACGAAAGGG	TGCTGGAGGAATGGATTTTC	170	5	0.875	0.700897	GAAC01003098	--
CsFM1031	(AG)18	GGGAACAAATTGATGCGATTA	AATGGTGGTGTTGTTGGGTT	273	3	0.375	0.468262	GAAC01004218	--
CsFM1032	(AG)36	GCTCACGCTTTGGGGTATAA	TCTTCCACGGTCTTTTCCAG	189	6	0.875	0.748352	GAAC01007852	gi|297727609|ref|NP_001176168.1|
CsFM1033	(AG)23	GGAAAAGGAACGACAATGGA	TGCTACTGCTTCTCCTCCGT	205	5	0.875	0.679016	GAAC01008978	gi|297814616|ref|XP_002875191.1|
CsFM1036	(A)60	GCCACTGTTTGGTTGCTAGG	TTGACAGTGTGAGGTGGAGC	271	4	0.714286	0.641399	GAAC01002266	gi|297838233|ref|XP_002886998.1|
CsFM1039	(A)35	GGAATCTGACGAAAACCGAA	TATACTGCGATCAGTGCCGA	181	2	1	0.375	GAAC01011012	--
CsFM1041	(A)31	GGTTTTGTTCGGTTTGCTCT	AAATCTGATGGGCTGAGTGG	213	3	0.375	0.519745	GAAC01001072	--
CsFM1045	(G)24	AGTAGAAGTGGTGGATGCGG	CATTTTCAACCGCACCTTCT	222	3	0.25	0.468262	GAAC01001966	gi|15228861|ref|NP_188919.1|
CsFM1051	(TTG)8	AACCCATTTCGTCTTTGTGC	AGAATCAACAACACCCTGGC	124	5	0.714286	0.5707	GAAC01009709	gi|209917183|gb|ACI96103.1|
CsFM1052	(TTG)7	TAGCCTTGGGTGGATTTCAG	TGAATTTGCAGAAGTGAGAGAA	186	2	0.375	0.371063	GAAC01003248	gi|297844850|ref|XP_002890306.1|
CsFM1053	(TTG)7	AGTCGGACTGGGAATAGGCT	TGCTTCTTCACAAATCAACCA	194	3	0.333333	0.423515	fd_11362	--
CsFM1056	(TTG)7	AATGGCGTCTCCAATTTGTC	CGGAAGAAGAGACGGTGAAG	190	2	0.125	0.110321	GAAC01046540	gi|90900942|gb|ABE01833.1|
CsFM1057	(TTC)9	AACCACACACACAACAATCACTC	TTCACCCCAGAACTGGAAAC	221	3	0.625	0.455536	fd_10587	--
CsFM1058	(TTC)9	CCCCTCCATCTATCTCCCTC	GGACTGTTGTTGGGGAAGAA	162	4	0.857143	0.600323	GAAC01008713	gi|18398352|ref|NP_565409.1|
CsFM1059	(TTC)9	CCAAATTGGGCCTGTGTAAC	ACACATACAGGTGTGCAGCC	100	4	1	0.581512	GAAC01011872	--
CsFM1060	(TTC)8	GCCCCAAAACACTCGAAATA	GTGTTCCTGAGGGCGTAAAC	203	3	0.25	0.214569	fd_3702	gi|6714305|gb|AAF26001.1|AC013354_20
CsFM1061	(TTC)8	TTGGCAGGAAAAGAAAAGGA	AGCAGCGAGTTCTTTGTGGT	184	6	0.5	0.733215	GAAC01002340	gi|145359623|ref|NP_201203.2|
CsFM1062	(TTC)8	CCCATGAAGGGATCATTTGT	TCTTTCTTGGGGGAGAGACA	157	6	0.75	0.728088	fd_10697	--
CsFM1063	(TTC)8	AGCTGAGTGGGAGTTTGCAT	GGAGAGGGAGAGGAGTAGGG	172	3	0.875	0.555634	GAAC01008430	gi|115460570|ref|NP_001053885.1|
CsFM1064	(TTC)8	TCGTCTTGAAGCTTCCCTGT	ACCCATGGCATAAACGAAAG	161	4	0.285714	0.51994	GAAC01013445	gi|297850954|ref|XP_002893358.1|
CsFM1065	(TTC)8	ACAAAAGGCAATGGAAAATG	ACCCCTGAAAAAGGACCAAC	109	3	0.25	0.519745	GAAC01040342	gi|15233464|ref|NP_194645.1|
CsFM1066	(TTC)8	GGATTTCAGATGCAGACCTTG	TTTGGGAAAACTAAAGCGGA	184	3	0.25	0.214569	GAAC01046123	gi|225463171|ref|XP_002267329.1|
CsFM1067	(TTC)11	ATCTCCCTCTGCCTTTCGAT	GACGGTGTCGGCATAGTTTT	273	4	0.5	0.510468	GAAC01008175	gi|29029006|gb|AAO64882.1|	MSG0452	AB624080	1e-15	Taniguchi F, et al. 2012
CsFM1068	(TTC)11	CAGGCCTTCGTTTTCTTTTG	TTCCTCATCTTCTGTCTCCCTC	212	6	0.857143	0.765618	GAAC01009576	--
CsFM1069	(TTC)10	CTGTTACAACCACACCACCG	AAGTCCGCTCTGTCTTTGGA	248	3	0.25	0.455536	GAAC01007142	gi|9665149|gb|AAF97333.1|AC023628_14
CsFM1070	(TTC)10	TCTCGTCCCACATTTCACAA	TGAAGAGGGGTTTTCGTGAG	179	4	0.375	0.547089	GAAC01008134	--
CsFM1071	(TGT)10	ACAATTGGAGGATGAGTGCC	AGAGAGTTCCTCCCTCCGAC	174	2	0.375	0.337372	GAAC01002209	--
CsFM1074	(TTA)7	TGATGTTCAAGCTCACCAGC	GTCCCGTTGTGCCTAACC	101	5	0.875	0.642303	GAAC01009823	--
CsFM1075	(TGG)8	TTTGGGAACTGTCGGAACAT	TGAAGAGTTCTGTGGTTAATGCC	108	5	0.285714	0.631924	fd_10311	gi|224143001|ref|XP_002324813.1|
CsFM1076	(TGG)7	TTTGGATCGGATTGAGAAGG	CATCCATCAACGCAAACATC	180	2	0.25	0.304688	GAAC01011323	gi|124360724|gb|ABN08701.1|
CsFM1077	(TGG)7	ACGAATCCAGTTAAGCGGTG	GCGGAGCAACAGAGAGAGAA	149	2	0.5	0.304688	GAAC01012386	--
CsFM1078	(TGA)9	GCAGCGACAGTTCTGTTGAA	CACCACATCCCCTTCCTCTA	248	4	0.375	0.443176	GAAC01011442	gi|224108163|ref|XP_002314744.1|
CsFM1080	(TGA)8	TCATGGGATTGGTTTGGAAT	CCATCCCCATCGAAGAAGTA	134	2	0.125	0.25827	GAAC01008334	--
CsFM1081	(TGA)8	AACACCATCCAACCCAAAAA	TGGGCAATGAAACAGAAACA	194	3	0.625	0.519745	GAAC01038200	--
CsFM1083	(TGA)7	CCATCTCTGAGACCTGCCAT	CCCACCTTCAAAACCTTCAA	187	2	0.5	0.358887	GAAC01005129	gi|30683758|ref|NP_180377.2|
CsFM1084	(TGA)13	TGATTATGATGATCTTGGCACTG	AGGCGTCTGAAGCCATAGAA	119	5	0.75	0.668427	GAAC01001626	gi|42563995|ref|NP_187692.2|
CsFM1088	(TTGT)5	GGCTGTATGATGGCTTGGTT	TAAAATGTGGGTCTCCAGGC	243	3	0.625	0.446503	fd_9055	gi|18399662|ref|NP_564458.1|
CsFM1089	(GGTT)5	GCCGGGGACCATATAAAGAT	AAGAGGAGGAGGACCCAAAA	279	3	0.5	0.354218	fd_9155	gi|42564075|ref|NP_187802.2|
CsFM1090	(AAGA)6	TCAAAAACTGTGGTTGCTGC	GGAGAGGAGCTGCAGAGAGA	196	2	1	0.375	GAAC01005360	--
CsFM1092	(AAAT)6	GCCCTATGAACCAACAATCC	GGTGTTTGATGATGTGTGGC	231	5	1	0.670227	GAAC01005705	--
CsFM1093	(TTTC)6	CCGTTTGTTCTAAGAAGACAGAA	CCGAGCACTTTACAATACATCC	181	4	0.5	0.570282	GAAC01006317	--
CsFM1094	(ATCC)5	ATGCGCACTTCCTCTCTCTC	AATCAAGAAAGACATGGCCG	171	3	0.5	0.455536	GAAC01007506	gi|8886958|gb|AAF80644.1|AC069251_37
CsFM1095	(AACC)6	AATGTACAATCAAAATGAACCTCC	TGATTAGGCGGTCCGAATAG	140	3	0.5	0.354218	GAAC01007988	gi|108706009|gb|ABF93804.1|
CsFM1097	(CTTTT)5	CGGCAGATTTGGTGATAGGA	AACAAAATGGGAACCCACAA	217	3	0.5	0.370605	GAAC01004794	--
CsFM1099	(AAAAG)5	TGTTGTTAACGGTGTTCGGA	GCATTTGTTTTCTCTCTCTGCC	157	2	0.625	0.371063	GAAC01005931	--
CsFM1100	(TTGGC)5	AAATGGGAAAGATTGGGGAG	GCCTCTTTCTTCAATTCCCTG	224	3	0.25	0.574921	GAAC01006991	gi|224128167|ref|XP_002320260.1|
CsFM1101	(GAAAA)6	ACTCACACAAACCCGAAAGG	GGTTCAAATCAAGCTCGCTC	190	4	0.75	0.644501	GAAC01007428	--
CsFM1102	(TCTCT)5	GCATACACTCTTCCGGTGGT	ACAATCTCAACCTCCATCCG	231	2	0.375	0.337372	GAAC01008204	gi|27529048|emb|CAD45559.1|
CsFM1103	(GATTG)5	GAACCAGTACAACCCTCCGA	GCCTTCTGCCATTTTGTTGT	135	3	1	0.543915	GAAC01008866	gi|297804472|ref|XP_002870120.1|
CsFM1104	(CAACC)5	AAGCCAGTAGTGACCGATGG	ATGGAAGTTCATTTCCTCCTATT	250	3	0.5	0.555634	fd_14112	gi|19699053|gb|AAL90894.1|	MSE0314	AB623969	9e-06	Taniguchi F, et al. 2012
CsFM1105	(TCAAAA)5	ACAAGCGGTTTCCAGAAGAG	ATTGAATTGGTTGAGGCTGG	177	5	0.875	0.737274	GAAC01005174	gi|297799222|ref|XP_002867495.1|
CsFM1106	(AACCCT)6	GACATCGGCCTCTGTTCATT	CTAGCTTCGACTCCCCTCCT	194	4	0.375	0.547089	GAAC01005937	gi|42563295|ref|NP_177903.4|
CsFM1107	(AAACCC)7	ACTATCTCATGGCAGCCCAC	TTGGGAATGAAAGGAACTGG	167	5	0.875	0.735077	GAAC01006025	gi|76262500|gb|ABA41400.1|
CsFM1108	(TC)18(AC)19	TGATGCAGTGATGCTCTTGTC	TGACATGCGTGTTGTGTGTT	251	5	1	0.643711	GAAC01009876	gi|109946455|gb|ABG48406.1|
CsFM1109	(TC)17(AC)15	TCCCCTCTGCAATTCCATTA	ACGAGTTGTGGTTGTGCTTG	167	6	0.75	0.776093	GAAC01002257	gi|242066862|ref|XP_002454720.1|
CsFM1110	(CT)17(CA)15	AAAAGGGTCGTCGTGTCAAC	GGGAGTGACCATGCTCCTTA	217	5	0.5	0.708069	GAAC01008510	gi|224112407|ref|XP_002316177.1|
CsFM1116	(TG)13(AG)16	TAGCAATAGGGAGCGGTCAT	CCCCACACACATCCATGTTA	225	3	0.75	0.51123	GAAC01004378	--
CsFM1117	(CAAA)7(CT)14	CTTTCACTGCCCACTTCACA	CTGGATTGGCCCTAAAATGA	273	6	0.75	0.776093	GAAC01007782	--	MSE0299	AB623961	3e-06	Taniguchi F, et al. 2012
CsFM1118	(TG)17(AG)11	CCGGATGTCCCTCATACAAC	GCTCCGCCTAAACAAAACAA	242	4	0.375	0.677948	fd_15649	--
CsFM1119	(CT)12(CA)13	CCCACACCCCTAGTCACACT	ACGGGAGAGAGGGTTTTGAG	176	5	0.625	0.585999	GAAC01006880	gi|42571085|ref|NP_973616.1|
CsFM1120	(CTT)16	TCCTAACGCTAACCACCGTC	CAACCCAGATGCTACCGATT	163	3	0.375	0.42746	GAAC01007117	--
CsFM1121	(AGA)15	CAACCGCTCCTACTTTCAGC	TCAATCGTGCTGGGTATTGA	214	3	0.375	0.554688	GAAC01008450	gi|108708545|gb|ABF96340.1|
CsFM1122	(TAA)7(TGA)8	AGTTGCTAGCTTTTGCCTCG	GCAGCACATATGCATGATCC	152	3	0.875	0.495575	GAAC01009349	gi|297791901|ref|XP_002863835.1|
CsFM1123	(GAA)15	CATCTTCCATGGCCAAGTTT	GCCAGTAAATCACCCTCCAA	189	4	0.25	0.611633	fd_12399	gi|124360233|gb|ABN08246.1|
CsFM1125	(CACCAT)7	CCGAGCTCTCAATATCAGGC	TTCAGGGAAAGGGAAGGAGT	265	4	0.625	0.635712	GAAC01007434	gi|6519872|dbj|BAA87934.1|
CsFM1127	(GCA)6(GGA)8	CACCACGAAGTGATCGTGTC	ACAAATCGGTCGTGAAGGTC	173	4	0.375	0.675018	GAAC01007510	gi|124360874|gb|ABN08846.1|
CsFM1128	(CCA)5tct(CAC)8	GTCATCGAGTGGTGGTGATG	CACAGGGACAGTGTCGAGAA	217	2	0.625	0.337372	GAAC01010745	gi|15235990|ref|NP_195682.1|
CsFM1129	(CAACAG)7	ATTCGTTCGTTCGTTCGTTC	GAGTCTTGACGGAGTCGAGG	268	4	0.625	0.635712	GAAC01011194	gi|66792648|gb|AAY56426.1|
CsFM1131	(TCT)5tt(TTC)8	TGGCTACCTTCTTCGTTGCT	CCATTCTCGACGAATCCAGT	177	7	0.875	0.815155	GAAC01005790	--
CsFM1132	(TCT)5tc(CTT)8	CTCCTCCGCCTCTGTTTCTT	AAGAAGTGGAGGGGTCAACA	109	4	0.142857	0.584913	GAAC01006479	gi|300175972|emb|CBK22189.2|
CsFM1134	(ATAC)5(AG)10	GCCCACTCGACATTTCTTCT	GAGTGCTCTCCGACTCCATC	177	6	0.625	0.648712	fd_14662	--
CsFM1135	(AGG)5aatgcgacag(AGA)5	TCTCTGGCAACTCTTTCCGT	CTTCGCTTCACCCTTCTGTC	278	4	0.75	0.694305	GAAC01010963	--
CsFM1138	(GA)19	ACTGTCGGACAAAGCGAGTT	GGTCTGACGAACCCATTCAC	132	4	0.25	0.524414	GAAC01009343	gi|225469916|ref|XP_002269141.1|
CsFM1140	(CT)19	GAAATGGCGATTATGGCAAC	CCCAACGAAACGATAACAGG	156	6	0.875	0.65387	GAAC01004494	--
CsFM1143	(GTT)7a(GTG)5	GCTCGTAGGTGTGTTGGGTT	CAGCCACTTTACCTCCCAAA	235	2	0.375	0.25827	GAAC01010443	gi|15232648|ref|NP_190263.1|
CsFM1147	(TC)18	CCTTCTTGGGAAGGAACCTC	GATATGATGGCGTGACGATG	178	4	0.125	0.623749	GAAC01004522	gi|297820826|ref|XP_002878296.1|
CsFM1148	(TC)18	GATGGCGGACTTGAGCTTAG	ATTCCCTTTGAGATCCACCC	253	3	0.333333	0.578607	GAAC01012899	gi|30524687|emb|CAC85245.1|
CsFM1149	(GA)18	TTTGGAGGGATGAGATCGAC	TCAAATTCGAGGCCCCTAC	132	5	0.375	0.668427	GAAC01001441	--
CsFM1150	(GA)18	GTTGATTTACGCCACGACCT	ACAACGGGTGATGCAATACA	192	5	0.875	0.617889	GAAC01001968	gi|115465037|ref|NP_001056118.1|
CsFM1152	(ATCTTC)6	TACTAGCCCCGCAGTTTTTG	ATCGCAGGAAAAGAAGACGA	171	3	1	0.464963	GAAC01007266	gi|30689895|ref|NP_850429.1|
CsFM1154	(CAACCT)6	GATTTTGGGCGATTAGGGTT	AAACAGCGACAAGAGCGTTT	145	4	0.625	0.629883	GAAC01009296	gi|134142081|gb|ABO61384.1|
CsFM1155	(GTGGCG)6	GAGTCTATTCAAGGGCTGCG	GGTTGCAGTAGATAATCGCCA	103	3	0.375	0.519745	GAAC01009577	gi|255547317|ref|XP_002514716.1|
CsFM1156	(GATGGA)6	CACAAGGAGGGGGTACGTTA	CACCTTCCACAGAGGGAGAC	213	6	0.714286	0.648324	GAAC01009838	--
CsFM1157	(CTAACC)6	CTAAGCTTCCCATCAAACGC	CAGAGGAACAGTCGAGGAGG	257	3	0.25	0.427704	GAAC01010698	gi|108710693|gb|ABF98488.1|
CsFM1158	(CACACC)6	CGTGCCTGCATTGCTAATAA	GTACCAGTAACTGCGGGGAA	220	3	0.5	0.446503	fd_17402	gi|300155439|gb|EFJ22071.1|
CsFM1159	(GAA)12	TTGGCTGGTTGTTTTGAGTG	GGGCTTCTCCAGGAACTTCT	256	5	1	0.708069	GAAC01005141	gi|192910800|gb|ACF06508.1|
CsFM1160	(GAT)12	TTACCCATTTCAAGAAGGCG	GAAGAGGCCCAGAAGGAAAC	162	4	0.625	0.525116	GAAC01008896	gi|42563995|ref|NP_187692.2|
CsFM1162	(GAA)11	CGGAGCTGGAATCTGAAGAG	AATTCTGAGGCTGCTGATGG	187	3	0.375	0.555634	GAAC01006196	gi|30685043|ref|NP_850171.1|
CsFM1164	(GAA)11	ACTCTCCAGCACCAAGCAAT	CAGAAAGCAAGCTATCACTCTATTCA	264	5	0.875	0.642303	GAAC01013546	gi|1346103|sp|P49082.1|GPA1_LOTJA
CsFM1165	(TCT)11	CTACTCCTCCTCCACCCTCC	GAGGGAGATTCCGTAAAGGC	232	5	0.625	0.690399	GAAC01006681	gi|297843928|ref|XP_002889845.1|
CsFM1166	(TCT)11	CCCAAACCGTGTGATCTTCT	CCGGACTTCTCATCCTCTTG	252	3	0.25	0.495575	GAAC01011817	gi|15227274|ref|NP_179257.1|
CsFM1167	(TCT)11	CGTAACAGCAAGCGACTGAG	GTGACGAACCGAAACGTACA	166	5	0.625	0.737274	GAAC01013741	gi|116309889|emb|CAH66925.1|
CsFM1168	(TCT)11	CTTTCCATTTCCCTTCCCAT	ACGCCACCATCACAACAATA	189	4	0.375	0.387421	fd_5050	gi|225468955|ref|XP_002272008.1|
CsFM1169	(CT)10	TGCCATAAGACGAACCAGAA	CCTACTCTCCGCCAGTCTCC	153	4	0.625	0.592499	GAAC01001612	--
CsFM1170	(CT)10	TCTCTATCTCCACCACCACAGA	GACCAGATTGAAGGGATGGA	144	3	0.375	0.294403	GAAC01001697	gi|255550786|ref|XP_002516441.1|
CsFM1173	(CT)10	CACACACACACAAACGCAAA	GGTGATGATAGGAAAATGATTGA	153	4	0.25	0.611633	fd_5204	--
CsFM1174	(CT)10	CGACATTTTACGCCATTGAA	CCACTCGCCTCTGCTAAATC	200	4	0.375	0.581512	GAAC01003523	gi|297794281|ref|XP_002865025.1|
CsFM1175	(CT)10	GTTCCCTGATGCTCACGATT	TCTTGGGGTCAAATGAGGTC	129	4	0.375	0.581512	GAAC01004092	gi|225448099|ref|XP_002276733.1|
CsFM1177	(GAA)5	GAAGCTCGATTCGGAGACAC	GACGATGCTTCTTCCACCTC	277	2	0.125	0.110321	GAAC01051993	gi|15237391|ref|NP_199429.1|
CsFM1182	(GAA)5	TTTGGGGCTGGTTAACTTTG	TGAACACTGCATTTTAGCATCC	178	4	1	0.616425	GAAC01000711	gi|262181251|gb|ACY29538.1|
CsFM1185	(TCT)5	GAGGATGATGTCGGAAAGGA	GCCGATGATCTGTGTTGAGA	191	3	0.25	0.294403	GAAC01006992	--
CsFM1186	(TCT)5	GGAGAGCTTTGTCATGGTGG	TCCCAACTCCACCTTTTTCT	215	4	0.375	0.443176	GAAC01007020	gi|20804657|dbj|BAB92346.1|
CsFM1189	(TCT)5	ACGCCCATTACACAACCATT	TTATGTTGAAGAACTCCGAGAAG	199	2	0.125	0.110321	GAAC01021529	--
CsFM1190	(TCT)5	GTGGTGGTTGAGCTCAGAGG	AGCTCAGGATTCTCGGCATA	121	2	1	0.375	GAAC01022895	--
CsFM1191	(TCT)5	TCGTGTGAAGAACCACCAAA	CAAGGAGTGGAAAAAGCTGC	206	2	0.75	0.375	GAAC01027375	--
CsFM1194	(ACA)5actcactgttttg(CAA)5(CAAAAT)5*	TGGGAATCAATCGAAGAAGG	TCTCTCTCTGCCTCTTGGGA	269	3	0.375	0.554688	GAAC01008437	gi|119331576|gb|ABL63114.1|
CsFM1196	(CCG)5	CCGCAGTACTTCGCTTCTTC	AAAACCAGTTGGGGGTTTTC	270	3	0	0.468262	GAAC01001209	gi|75318316|sp|O48809.1|LRX2_ARATH
CsFM1198	(TCT)8tcaattccatcttgttgggtggtcaagatttcactttcac(CTT)8	CCCATTTTCCTCTTCTTCCTG	CCCAAGAAGGTGGAATTGAA	185	5	1	0.68161	GAAC01001222	gi|255085060|ref|XP_002504961.1|
CsFM1206	(GAGTT)5	GAAGAACAAGTGTCGGGGAA	TCGGAGGTACAAAACTCATCTC	156	3	0.625	0.481659	GAAC01001886	--	TM083	GE652921	9e-06	Ma JQ, et al. 2010
CsFM1207	(TCAT)5	GAGAGAGGGAGAGGCCTTGT	GGGTTTTTGGAGAAAAAGGG	209	3	0.5	0.555634	GAAC01001917	--
CsFM1208	(TCT)5(TC)11*tattttcctttttgtaaataaaaaaaataaaaatatatacaggcacgtatagtgtatataccaaagtcccccaacacttggaac(GAA)8	TGGAATCAACCAAGCAAACA	TCCTTCCTTTCCTTGGGACT	263	3	0.625	0.519745	fd_3036	gi|297812493|ref|XP_002874130.1|
CsFM1214	(TGGTT)5	GAAGTGTTTGCGTGCACTGT	ATGGGATCTTTTTGCAATGG	246	3	0.375	0.455536	fd_4305	gi|18414960|ref|NP_567538.1|
CsFM1215	(CGGCCA)5	TTCTCCTCCACCACTTCTGG	GAGGTCATGGGTCACAAGGT	197	2	0	0.194824	GAAC01002595	gi|300266663|gb|EFJ50849.1|
CsFM1217	(AG)14	GGCGGTGTTTGGGTAGTAGA	CCATTAATGCTGCGGATAGC	184	4	0.875	0.658173	GAAC01000376	gi|224067828|ref|XP_002302553.1|
CsFM1219	(TTTCT)5	AGCAGAAGAAGCCATGGAAG	TCTGCTCTTGCTGTTTCCAA	118	4	0.5	0.458221	GAAC01002968	--
CsFM1220	(ATAC)5	TGTGTGTCGTTGCTGTCTCA	TGGCGTTCTTTTGTTTTCCT	280	2	0.2	0.3318	fd_5319	--
CsFM1222	(CTC)6	CCATTCTGCCAACCTTTCAG	CAAGAGGCCGACAAGTCTTC	192	3	0.5	0.543915	GAAC01000439	gi|113911589|gb|ABI48276.1|
CsFM1224	(TGATG)5	GAAGCGCATCTTTAACAGCC	ACAAAATGGAGACCGACCAC	185	4	0.5	0.510468	GAAC01003197	gi|115481878|ref|NP_001064532.1|
CsFM1225	(GATA)7	CGTAGCCCAAAACCTCTCAC	CCCTTTCCCTTTCTCCATTC	150	3	0.125	0.516327	GAAC01003225	--
CsFM1226	(GAGTT)5	CGAACCTGGTTTTGTTACGG	GTAGTTGGTCCCGCCTGTTA	195	5	0.428571	0.726104	fd_5800	--	TM083	GE652921	9e-06	Ma JQ, et al. 2010
CsFM1228	(GA)16	CGAAGCCAATTGAGAAAAGC	TTGTGGTGTGTGTTGTGTCG	232	4	0.625	0.443176	GAAC01000498	gi|22331720|ref|NP_190556.2|
CsFM1231	(TTTTC)5	CCGAATGGCTCAAGTAGGAA	TTGCTTCAATTTTGTGGTGTG	236	3	0.4	0.4102	GAAC01003821	--
CsFM1233	(TTTG)6	CATTCTGATATAAAAGCTCCTGTTGA	GGGGGAACTTCCAAAGATGA	188	2	0	0.345679	GAAC01004009	--
CsFM1235	(CTCTC)5	CGAAAGTTTTGGCTCGAAAG	TCGAGAGGTGAGAGTGCAGA	125	3	0.5	0.42746	GAAC01004033	--
CsFM1236	(AAAAT)5	GGAAAGAAATTGAAAGCCTGG	TTGAAGTTGAGGAGGGATGG	204	3	0.25	0.51123	GAAC01004168	--
CsFM1237	(TGAGGC)5	TGAATCGGAATTTGTGAATGA	ATCTCAGCCTCAGCCTCAAC	159	2	0	0.324865	GAAC01004226	--
CsFM1238	(TTTTCT)5	TTTGGCTTTGGGTACAGCTC	TTTGTTCCTCCCACTTTTGC	183	2	1	0.375	GAAC01004245	--
CsFM1240	(CAG)5	GCCCTTTGCCCACTACAATA	CAAGTTGCTGGATGCAAAGA	170	3	0.875	0.455536	GAAC01000632	gi|297794533|ref|XP_002865151.1|
CsFM1241	(TAGA)5	TTGCCCTTTCAGCTCTTTGT	CTACCGAGTCTGCACATCCA	149	2	0.25	0.358887	GAAC01000632	gi|297794533|ref|XP_002865151.1|
CsFM1242	(CACCAT)5	CATCCTCATCATCCTCAGCA	GAGTTGGCTTTCGGTTGAAG	186	3	0.625	0.555634	GAAC01004440	gi|42563995|ref|NP_187692.2|
CsFM1245	(AT)11	AAGAACCTACCACCCAACCC	GGGCAAGAGGCAACAAGATA	197	3	0.375	0.555634	GAAC01000671	gi|297792719|ref|XP_002864244.1|
CsFM1246	(CCAGAA)5	ACTCCCACTCCGTGTGTTTC	AGATACTCCGGGTGTTGTGC	165	4	0.5	0.443176	GAAC01004729	gi|297806063|ref|XP_002870915.1|
CsFM1247	(ACTC)5	CATCGATCCGATTCTCCAAT	TAGATTCGATTGGTGGGCTC	207	3	0.375	0.555634	fd_8409	gi|297835016|ref|XP_002885390.1|
CsFM1250	(AG)12	AGCAGCAAAATGCCTCAGTT	TGAGCAAGCCTCAAAAACCT	253	3	0.375	0.455536	GAAC01000715	gi|115477753|ref|NP_001062472.1|
CsFM1251	(AG)13	ACAGGAAACCCATCCACATC	TGTTGGGTTTGGGATTGAGT	210	3	0.5	0.51123	GAAC01000751	gi|10177800|dbj|BAB11291.1|
CsFM1252	(AT)10(AG)11	TCCTCACTCCGATATTCCAGA	CGATTCGAAGGAAGACGAAG	169	4	0.625	0.570282	GAAC01000778	gi|297797713|ref|XP_002866741.1|
CsFM1253	(TC)45(AC)15	TTCCACCTCCTCATCTGTCC	AGTGAAAGCTCGGGTCTGAA	217	6	0.25	0.680481	GAAC01004804	gi|17644123|gb|AAL38986.1|
CsFM1256	(ATT)15cgatcacaatct(CTC)5	TGTGGGTTCAATTTTCCCAT	CCTCCTCCTTACCCATCCTC	247	2	0.25	0.358887	GAAC01002349	gi|122937709|gb|ABM68566.1|
CsFM1260	(CAG)6attcagagagaatatataacccaaa(AAAAG)5	CCTGCAGTATCTCCAAACCC	AAACTGGTCGATGATTTGGG	264	2	0.333333	0.239198	GAAC01002217	gi|115440165|ref|NP_001044362.1|
CsFM1261	(CTTCAT)6cttcaaactccaca(ACT)5	CCTACAGCCAACCACTCCAT	TGATTTTTACAGTATTGAAATGAGGA	247	5	0.625	0.68161	GAAC01010021	--
CsFM1262	(AGG)5agacagaagccagaagaagaggaagaattctggca(TTC)5	TCTCACCTCACAGGGAAACC	CGAAGATGAAGACGAGGGAG	193	2	0.625	0.337372	GAAC01052584	gi|15234016|ref|NP_195581.1|
CsFM1263	(TTC)5caccacatcttgttcttacatgcagcag(CAA)7	ATTGCGGGGAAAAGAGAAAT	TTGACAAGACTCGTCGATGG	231	3	0.375	0.294403	GAAC01008727	gi|224110292|ref|XP_002315473.1|
CsFM1264	(CT)18	TCTCCCTCTGTTGTGGCTCT	GGCGATTTCATAAACCTGGA	119	5	0.5	0.585999	GAAC01006151	gi|3808062|dbj|BAA34056.1|
CsFM1266	(CT)18	AGCTAGGGCTTTTGGTGAGA	CCACCACCACTACTCCCATT	201	4	0.5	0.524414	GAAC01010743	--
CsFM1267	(GAA)5ggagg(AGA)5	GCCACAGGAGAGAGAACCTG	GAATCTTGTCGCGTAGGAGC	134	2	0.625	0.337372	GAAC01011182	gi|297793891|ref|XP_002864830.1|
CsFM1273	(GA)17	GTTAAGTGTGGCGACGAGGT	CTCTCCGACGAGTCCAGTTC	187	4	0.714286	0.51994	GAAC01014153	gi|115476754|ref|NP_001061973.1|
CsFM1274	(CT)17	AAATCCTCGCTCCACTCCTT	GGAGGTGACCAAGGCCTAAT	106	4	0.75	0.592499	GAAC01002454	--
CsFM1275	(AG)17	ATTCTCACGCACTCAAACCC	AGTGCCATTTTGCTGCTCTT	159	3	0.375	0.294403	GAAC01002477	gi|30693971|ref|NP_566991.2|
CsFM1276	(AG)17	GTTGGGCTTCGATGGAATAA	TAAGTGCCTCCACACGACAG	171	5	0.875	0.711914	GAAC01002938	--
CsFM1277	(AG)17	ATTTGGTGTAAAAAGCCCCC	GCTTATGCGGATTACGGTGT	245	3	0.625	0.397675	GAAC01013475	--	MSG0674	AB624187	2e-31	Taniguchi F, et al. 2012
CsFM1278	(AAG)11	GTGGGACACAAGATCCAACC	CTGAGAAACCAAGGCCAAAG	111	3	0.5	0.495575	GAAC01003731	--
CsFM1279	(ATC)11	TCATCCATTCCATACCATACCA	CGAGAAGAAGATGAGCCAGG	228	4	0.375	0.677948	GAAC01005089	gi|19225065|gb|AAL32037.2|AF439278_1
CsFM1280	(CAA)11	TTCAATCCCTTGAAAATGGC	AGAGGGGTTGGAGATGGAGT	168	4	0.5	0.443176	GAAC01007761	gi|2829886|gb|AAC00594.1|
CsFM1281	(CTT)11	ATCGCTTGTCCAGCTCTGTT	TGAAATCGGGATAGAATCGG	257	2	0.375	0.25827	GAAC01010404	gi|301073323|gb|ADK56449.1|
CsFM1282	(CTT)11	CTCGCTCCAACTCATCACAA	GAGCCAACAAGAACGAGAGG	126	3	0.625	0.590057	fd_8474	gi|297843638|ref|XP_002889700.1|	TM057	GE651221	0	Ma JQ, et al. 2010
CsFM1283	(GGT)11	AGGAACATTGACGACCCTTG	GCCTCAAACGCTTCAACTCT	206	3	0.125	0.42746	GAAC01009724	gi|18399222|ref|NP_565462.1|
CsFM1284	(TC)16	GGCCAGAAATCCAAAGAAGA	CAACAGCTCTGGATTCGACA	183	2	0.25	0.194824	GAAC01006969	gi|255573595|ref|XP_002527720.1|
CsFM1286	(TC)16	TTACCATGGGCAAACCTCTC	CACAAAGCTCACGAAGCAAA	140	3	0.375	0.51123	GAAC01007725	gi|302142687|emb|CBI19890.3|
CsFM1287	(CAT)5cg(TCA)5	GGAAGAGGCGATGAAGACAG	ACCAGCTGGGTTTCTCTCAA	217	3	0.75	0.495575	fd_12000	--
CsFM1289	(CT)16	GCGGAGAGCACCACTTTAAC	CTTGTGCTCAATCTCATCCATC	111	4	0.857143	0.697366	fd_8105	--
CsFM1290	(CT)16	GGGATTTATGGATGCTTTGG	CCCTACTTGCACAACCACCT	278	5	0.875	0.641327	GAAC01006956	--
CsFM1291	(CT)16	CTCCCTCTCTGCAAATCAGC	CACTGAGACAAAGGCGACAA	223	2	0.5	0.358887	GAAC01007242	--
CsFM1293	(AG)16	TCGAACCCCATAATTCAAGC	CCCTCCAAACAACGAGAAAA	275	3	0.5	0.519745	GAAC01007377	gi|7672782|gb|AAF66639.1|AF143743_1
CsFM1294	(AG)16	TGAATCACGTCTGCAGCTCT	CTCTCTGATCTCCCTCGCTG	150	3	0.875	0.495575	GAAC01007664	--
CsFM1295	(AG)16	GCTGCTTGTTTTGCTGACAA	TGCAAGGCTCCCAAGATAAC	221	3	0.375	0.555634	GAAC01008389	gi|15240710|ref|NP_201533.1|
CsFM1297	(AG)16	GTGTTCTTCAGCTTCTCGGC	GCAAAAGCCAAAGGGTGTTA	280	3	0.375	0.42746	GAAC01010269	--
CsFM1298	(TAA)5g(AAT)5	TTGTTTGATTTGCCGGTGTA	TTGAAGGATCTCCGAAGGAA	167	2	0.125	0.110321	GAAC01015282	--
CsFM1305	(AGA)10	GGTGGTGAGTCAGAGATGGG	TCACACCGACAATGAAATCAA	170	2	0.75	0.358887	GAAC01009701	--
CsFM1308	(GA)15	TTTTACCACACCCCCAAAAA	CAAACGGAGTTCCCAGTAGC	202	4	0.625	0.644501	GAAC01008578	--
CsFM1309	(GA)15	ACTGTTGAAGCCCACCTCAT	CATTTTCTTCCGTCGTTGGT	155	3	0.625	0.555634	GAAC01009629	gi|259490182|ref|NP_001158999.1|
CsFM1310	(GA)15	CCTCGGCTTCTCTACCCTCT	CCGTCAGCCCTACTCCATAA	276	3	0.285714	0.240056	fd_16966	--
CsFM1311	(GA)15	GGAACCCAAGCAAAACACAC	CGAAGTTGCATGAGTAGCCA	250	2	0.375	0.371063	fd_18526	gi|159895659|gb|ABX10440.1|
CsFM1315	(CTTCAC)5	AAAAAGCGGAGGAGGAGAAG	TGAAGCTGAAGCTGAAGCAA	213	2	0.625	0.337372	GAAC01006567	gi|300257806|gb|EFJ42050.1|
CsFM1316	(CCCATT)5	CCAAATTCGTAAAAGTCGCC	CGCAACACCATTACAATTCG	192	3	0.875	0.590057	GAAC01006752	gi|297826669|ref|XP_002881217.1|
CsFM1317	(TCCTAC)5	TCCATGAGTCTGTTCCCTCC	GGGCCTTGCGACAATAATAG	138	4	1	0.581512	GAAC01007119	--
CsFM1318	(GCGATT)5	AGAGAGGGAGCAAGGGAGAG	AAGCCCTCCGAAGTCGAT	175	4	1	0.626145	fd_11946	--
CsFM1319	(AAGACA)5	CCAAACTCAGCCGAGAAAAG	TCATGGGTGGATTGTTGAGA	265	2	0.5	0.358887	GAAC01007309	gi|125564307|gb|EAZ09687.1|
CsFM1321	(TGGTTG)5	GTTTGTTGGGTTGCTGGTTC	GGGCCTTTAGATCTCCATCC	202	4	0.75	0.644501	GAAC01007401	gi|297814259|ref|XP_002875013.1|
CsFM1322	(CAC)10	TCACAAATTTAACCCAGCCC	AAGGGCGTAGAGTTCCGATT	187	3	0.375	0.574921	GAAC01013174	gi|224066963|ref|XP_002302301.1|
CsFM1323	(CT)15	AACGTTAAGTTGTTGGGGGC	GAGGGAGAGAAAGGGTGGAC	145	4	0.714286	0.626145	fd_2355	gi|189163920|gb|ACD77110.1|
CsFM1324	(CT)15	TTGAGAAATCAACCCCTTGG	CGGAGAGGTTCAAACCGTAA	179	4	0.625	0.572479	GAAC01003358	gi|115440237|ref|NP_001044398.1|
CsFM1325	(CT)15	AGCAAATCTCCATCACAAAGC	AGGTGGAGAGAGGAGGAAGG	181	3	0.125	0.354218	GAAC01003485	--
CsFM1326	(CT)15	TTGTCTGTCTGTGTTTGCCC	GCAATCATTCCATTCCATCC	191	4	0.75	0.658173	GAAC01004205	--
CsFM1327	(CT)15	CAACGCCACTCTCTCATCAA	GAGGCCTCTCTCTTTTGGGT	181	3	0.125	0.214569	GAAC01004556	--
CsFM1328	(CT)15	CAACCCCTCCCCCTAGTATC	CATCCGCACGTTTACATTTG	226	2	0.375	0.25827	GAAC01006286	gi|297815040|ref|XP_002875403.1|
CsFM1329	(CT)15	TCTTCCCCAAATTCCTTCCT	CATGATTTTCTTGGGTTGGG	279	4	0.625	0.547089	GAAC01006312	gi|15224852|ref|NP_179571.1|	TM298	FE861165	3e-12	Ma JQ, et al. 2012
CsFM1331	(CT)15	ATCTGCACTAACAACCCCCA	GAAGAGGAGAGGCGAGAGGT	253	5	1	0.656799	GAAC01008633	gi|115467980|ref|NP_001057589.1|
CsFM1342	(AG)15	CCGGGTCGAAGTAATCTCAA	CTTGACTGTAACGCTTGGCA	225	3	0.625	0.555634	GAAC01010097	--
CsFM1343	(AG)15	CCTCATTTCCCTCTCCAACA	TCGATCAATTCTGTGTTTGGTT	137	4	0.875	0.592499	GAAC01012584	gi|21536936|gb|AAM61277.1|
CsFM1344	(AG)15	AAGCAACACCACTGAAACCC	TTCACCGACTACCAAGCTCC	224	4	1	0.599438	GAAC01014175	gi|14532472|gb|AAK63964.1|
CsFM1345	(AG)15	CTGTGCTTGCATGCCTGTAT	TCTTTCTTTCCCTGGCTTCA	119	3	0.285714	0.386245	GAAC01014332	gi|15225633|ref|NP_181541.1|
CsFM1348	(GAA)10	ATATCCAGTGCCTCTGGTGG	CCTCCACCTCAAATCCAAGA	229	5	0.25	0.716766	GAAC01004717	gi|297833394|ref|XP_002884579.1|
CsFM1349	(CTACCT)5	TGGGCCAGAAGAGAAAAGAA	GGTGTTCCTGGCACTTCAAT	177	5	0.375	0.524963	GAAC01012393	gi|138996990|dbj|BAF52857.1|
CsFM1350	(CTGCCA)5	TGGCGACAACGATACCACTA	GCTCCGGCTATGATTTTGAG	130	2	0.714286	0.353759	GAAC01012496	gi|18397039|ref|NP_566241.1|
CsFM1351	(CAACAG)5	CGAGAATTGGGACCAGAGAA	TCAGAGCAGCTATCGAGCAA	279	3	0.375	0.294403	GAAC01012874	gi|15227059|ref|NP_178391.1|
CsFM1353	(GAT)10	TGGGAGTGTCGGGAGATAAG	CTCACTGTCGACTGGTGTGC	179	2	0.125	0.371063	GAAC01008780	gi|297820114|ref|XP_002877940.1|
CsFM1357	(TCG)10	TCGGCGATGGAAAAGATAAC	CTTGTGAACGGGCTTCTCTC	162	4	0.625	0.572479	GAAC01009805	gi|15236556|ref|NP_194094.1|
CsFM1359	(TCT)10	TTTGGTATTGTACGCGATGC	AGGAGAGAGCGAGTGCAGAG	229	3	0.75	0.554688	GAAC01001823	--
CsFM1368	(TCA)5acatcatcatcattatctgcatag(TCA)5	GAGGAAGGAGAGGGCTAGGA	GGGGGTAAGAGAGCAGAGGA	242	2	0.625	0.337372	GAAC01006726	gi|40241231|emb|CAF02295.1|
CsFM1369	(CTT)6	TAGGTGTGGCTGTTCTGCTG	GGGAGGGTTTCCACAGACTA	172	2	0.142857	0.123855	GAAC01006736	gi|238478384|ref|NP_001154316.1|
CsFM1375	(TC)12	CGTCTCCTCCACCGATTAAA	CGTAGGCGTCCTCCATTTAG	197	4	0.75	0.581512	GAAC01007750	gi|4185855|emb|CAA10660.1|
CsFM1378	(GAA)6tcggagtcagaagaatacgatgacgatgacgagattgaggagaccagcgcttcaacatcaagcgg(TGA)5aagtgggagtgagtggagtgatgccaagagggatgaaccc(GAT)7(GAG)7	GACATGGCTGAGAGGAGAGG	TCATCGTTGTCGAGATTGGA	275	2	0.2	0.1638	GAAC01007987	gi|15240104|ref|NP_201485.1|
CsFM1382	(GA)11	CACAGTCGAAAGATCCGTCA	CCACCAATATCACCTGTCCC	219	3	0.25	0.294403	GAAC01008329	gi|15237607|ref|NP_196026.1|
CsFM1384	(ACC)8	CGAATCATGATGACCCACTG	CAGCGAGGGAGAAGAATGAG	242	2	0.125	0.110321	GAAC01008426	gi|15221424|ref|NP_172113.1|
CsFM1385	(GAA)5	GATAATTTCCCGACGACCCT	TTGTCCATGAATTGCGATGT	170	2	0.125	0.110321	GAAC01008471	gi|42567849|ref|NP_196958.2|
CsFM1386	(GAA)8	CGAAAATGGGCTTGAATGAT	ATATCTCCGCCTCCATTGCT	103	5	0.625	0.636292	GAAC01008511	--
CsFM1387	(CT)11	AAAATGGAGAAGAATCCCATCA	CAACCTCTGGAGGAAGCAAG	137	2	0.375	0.337372	GAAC01008546	gi|297848780|ref|XP_002892271.1|
CsFM1390	(CT)10	TCTCCCTCTCTCCTCTGCAC	GGAGCAACCCAAAACTGCTA	177	2	0.125	0.110321	GAAC01008822	gi|192910930|gb|ACF06573.1|
CsFM1394	(CT)11	CGGCTACTCAACGGTCTCTC	AGATCCATTGACGAACCAGC	171	3	0.714286	0.551177	GAAC01009054	gi|157849758|gb|ABV89662.1|
CsFM1396	(TG)11	ACCTCCACGAAATTGCTCAC	GCAACGGTTTCTGAGTTTCTC	136	2	0.142857	0.123855	GAAC01009812	gi|29029006|gb|AAO64882.1|	MSG0452	AB624080	1e-118	Taniguchi F, et al. 2012
CsFM1398	(GTG)6	CCGCCTGTATTATCCCTTGA	CTCCTCTGTTTACGCCTTGC	149	4	0.5	0.387421	GAAC01010045	gi|15225064|ref|NP_181461.1|
CsFM1400	(CT)10	CCCACTGCGTTCATCTCTCT	TTCCTTGTCAACCCCATCTC	224	3	0.5	0.481659	GAAC01010127	gi|13536983|dbj|BAB40710.1|
CsFM1401	(GAT)5tactttgatgatgaagaatttgatgaagatgatgagctacaattcctcagagaaaaagcaaaccaactgaatctgctcaggcagccg(CAA)7	AAGCCTTCAAGAACCAGCAA	TCTTAATAGCATTATTTGCAGCCA	201	3	0.25	0.214569	GAAC01010183	gi|15219992|ref|NP_173713.1|
CsFM1402	(TCT)8	GGGACAGCGCAGGTATTCTA	GAAGGAATGAGGCGTAGCTG	189	4	0.75	0.509827	GAAC01010378	gi|297851404|ref|XP_002893583.1|
CsFM1403	(CCA)8	TCCAAAACCACTTCTCCACC	CCGGCTTCAATTGTTTGTTT	158	2	0.25	0.358887	fd_16079	gi|186479105|ref|NP_174461.3|
CsFM1407	(GTC)8	CTCTCGAGGGAAAAGCAATG	CAGCATCAGCACTTCCAAGA	146	3	0.375	0.294403	GAAC01010538	gi|55296788|dbj|BAD68114.1|
CsFM1409	(AAG)6	TAGGCATGAAACGAAGGAGG	CTGATTGACGAAGCGTTTGA	274	3	0.5	0.354218	fd_16384	gi|224134941|ref|XP_002321943.1|
CsFM1410	(TTG)6	AAGATTCTCTTGGCAGGGTG	TTTTGGATCGCCTTTCAATC	165	2	0.571429	0.324865	GAAC01010680	gi|212717129|gb|ACJ37406.1|
CsFM1411	(GCT)5tctttctaccctttgagaaaacttcaaactcaactcttcttcctatcatctagtactctcaattcccaaacaaggaatcttcttt(TTA)6	ATACTCTGCTCCGTCTGCGT	TCGGTGCTACAAACAAATGC	279	4	0.5	0.623749	GAAC01010715	gi|799369|gb|AAA81472.1|
CsFM1416	(AG)13	GAGATGACATTTCGTCGGGT	TTGTGGTTATTCCTTTGGGG	272	3	0.25	0.214569	GAAC01011173	gi|297818120|ref|XP_002876943.1|
CsFM1419	(CCA)9	GACTTCAACTCCGGCAAGTC	GTGGATCACTTTTGGGGAGA	210	3	0.25	0.481659	GAAC01011294	gi|22329705|ref|NP_683319.1|
CsFM1420	(AG)14	CCGGTTCAATCTCGGAGTTA	CCTCCTCCTCATCTACATCCC	224	3	0.25	0.51123	GAAC01011314	gi|86277105|gb|ABC87929.1|
CsFM1422	(TAA)9	GGCCATCGTGACTTCTCTTC	GCTGTTTGGAAAGCCTTGAG	220	3	0.25	0.519745	GAAC01011333	gi|87240844|gb|ABD32702.1|
CsFM1423	(GA)14	CGATCGATTGAGTGTGGGTA	AAGTTGAAGCGAGCGACATT	261	3	0.5	0.427704	GAAC01011340	gi|59668642|emb|CAI53675.1|
CsFM1424	(GA)14	CAAAAGGAAGAAGGGTGGAA	CGTCCCTTGGGAAAGTGTAA	269	3	0.625	0.42746	GAAC01011387	gi|131054094|gb|ABO32773.1|
CsFM1428	(AG)12	AATCACAGGCTGTTTCTCCG	AAAGTAACATGGCATCGGGA	235	2	0.25	0.194824	GAAC01011478	gi|224126717|ref|XP_002319909.1|
CsFM1429	(TC)13	CCTGCACTGTGATCCGAATA	TGTGCTCAATTGGGAAGTCA	270	3	0.25	0.543915	fd_17522	gi|240255320|ref|NP_187666.5|	MSG0806	AB624243	0	Taniguchi F, et al. 2012
CsFM1432	(GAT)7	CCAGTTTCAGGATTCGGGTA	TGATCAGTGTTGGGTCCTGA	132	2	0.375	0.25827	GAAC01011625	gi|15241862|ref|NP_201058.1|
CsFM1433	(TTG)6	GCAACCTCGTCGTCTTCTTC	AAATGCCTGAGACCAACCAC	109	2	0.125	0.110321	GAAC01011685	gi|47174868|gb|AAT12424.1|
CsFM1435	(CT)10	CCCGTGACACAATTCACATC	CTGGGCATATGCTGGTGTTA	206	2	0.125	0.11032	GAAC01011748	gi|209954717|dbj|BAG80549.1|
CsFM1439	(GA)10	GCGGCATCTGTAGAAACCAT	CCCTACTTCTTAACAAACTCTTCTTCC	103	3	0.25	0.516327	GAAC01011819	gi|115445683|ref|NP_001046621.1|
CsFM1441	(TC)12	CCACCATTTCCTCCTTCAGA	GATCTCACGACGGTGGTTCT	161	2	0.125	0.25827	GAAC01011899	--
CsFM1445	(TC)15cctctc(TCT)5	GTGGCTTTTGTGAAGTGCAA	GCCAATTTTGTTGATTGTTGG	209	3	0.5	0.554688	GAAC01012117	gi|297823145|ref|XP_002879455.1|
CsFM1448	(A)26	CTTCGAACGCCTTCATCTTC	AAGCTCATCCATCGGTTGTC	228	3	0.25	0.481659	GAAC01001320	--
CsFM1451	(CAC)8	CTCGGACTATCCGCATTGAT	CACATCCAATTTCATGGAAAGA	226	2	0.125	0.25827	GAAC01012969	gi|229609699|gb|ACQ83465.1|
CsFM1453	(TGGAAG)5	TCCTGAAGGGAAAGCAAAAA	ATCAGAATTGATGCTCGCCT	211	3	0.875	0.516327	GAAC01013126	gi|240256273|ref|NP_196708.4|
CsFM1457	(CTC)8	TACCCGTTTTCCTCTGCAAC	CAGATTCAGCTTCTGCCTCC	270	4	0.5	0.635712	GAAC01013596	gi|224091481|ref|XP_002309269.1|
CsFM1459	(GAGC)5	TTTTTCACGGTAAAGTCGGG	CCCTAGCTGCAGAAACCATC	253	3	0.5	0.397675	GAAC01013904	gi|110931734|gb|ABH02866.1|
CsFM1461	(TATCA)5	GTCCGGCAAGATTGGATTTA	TCGGTCGATCATCACTGTGT	168	2	0.125	0.25827	fd_21268	gi|21536497|gb|AAM60829.1|
CsFM1464	(AC)10	AGGAAAAGAATTGGGGAGGA	TGCAAGTCATGGCAAAAGAG	254	3	0.375	0.543915	GAAC01014340	gi|18403574|ref|NP_564592.1|
CsFM1465	(CCT)7	GGCGTTGTAATGAAGCATCC	ATGATGTGGAGGCTGGTGAT	108	4	0.375	0.623749	fd_23426	gi|224090499|ref|XP_002309002.1|
CsFM1467	(GGA)8	TCGTCTGCTGCGATGTATTC	ACTTCTCCCACCCTCCACTT	241	3	0.25	0.554688	fd_2468	gi|15232886|ref|NP_186883.1|
CsFM1470	(GGT)7	GGCATTGGCAGAGAAGCC	TCACCACATACGAAGGCAAA	125	2	0	0.375	GAAC01036110	gi|117582134|gb|ABK41486.1|
CsFM1474	(GAT)5	GACCCGTATGGAGCTGTGAT	ACTACACAGCAGCAGGAGCA	156	4	0.625	0.525116	GAAC01041381	gi|115467078|ref|NP_001057138.1|
CsFM1477	(TC)12	ATGCGCACATTTCAACACAT	ATGGTCCAATGCTGAGAAGG	178	3	0.25	0.354218	GAAC01003716	--
CsFM1478	(TTC)5	CCTTTCCCGATTACCCTTTC	CAATCCCAATCTCTGTCGGT	258	3	0.5	0.397675	GAAC01044085	gi|1321686|emb|CAA66376.1|
CsFM1487	(TCT)7	ATCGATGCACCAACTTTTCC	ATTGACACGGAGGCAAAGAA	179	2	0.125	0.110321	GAAC01047761	gi|124360021|gb|ABN08037.1|
CsFM1488	(TTC)6	CCCGTGAAGAAATTCCTTTTT	GAAAGAAGAGGAAGAGAGGAGGA	181	3	0.125	0.294403	fd_7081	--
CsFM1489	(ACG)5	CGCCTCCAGTTTGACTTCTC	AAGTACGCCGAAAGGGAAAT	207	4	0.25	0.509827	GAAC01050968	gi|224126879|ref|XP_002319949.1|
CsFM1492	(CAT)6	GATGCACAACCACGACAATC	CGGCCTGAATTTCAAACAAT	233	2	0.375	0.25827	GAAC01051184	gi|147804698|emb|CAN64695.1|
CsFM1496	(AG)10	GACTCCCTCTCTTTCCCACC	TGTCACGCAATGCCTTAAAC	195	3	0.125	0.214569	GAAC01052692	gi|183229550|gb|ACC60273.1|
CsFM1497	(TCT)5	AGCTTTATGTCACTGGGAGCA	GCATGTTACAACACCCCAAA	171	3	0.375	0.51123	GAAC01052722	gi|224074159|ref|XP_002304279.1|
CsFM1498	(GA)13	CACCACTGTCTCACCCACTG	TTTTACGCGTCTGTGCATGT	226	4	0.25	0.387421	GAAC01004329	gi|297598550|ref|NP_001045829.2|
CsFM1499	(CT)14tgcctgtggttgctttcgtctggattgtggatttc(CT)12	CCAGACAGACAGAGTCTGCG	TTAAGCCAGCAAGAGGTGGT	164	6	0.375	0.648712	GAAC01004861	gi|124361108|gb|ABN09080.1|
CsFM1500	(GAG)5	GCAAACCTCGGCCAGTATTA	ATTGCTACCGAGACCATTGC	132	2	1	0.375	GAAC01004959	gi|61661400|gb|AAX51291.1|
CsFM1502	(TC)10	CAGTATCGGCTGACCCAAAT	GCACAGCAGAGGATAGGAGG	172	2	0	0.239198	fd_9397	--
CsFM1504	(CTC)6	TGGTAAACGGAAAGAATGGC	AGCTAGCCCTGTGAAAACCA	221	2	0.25	0.194824	GAAC01005613	gi|16904214|gb|AAL30814.1|AF435446_1
CsFM1506	(ACA)8	GCATCAAGCTATTTGGCACA	GTTTCCATGGATTTGCACCT	181	2	1	0.375	GAAC01005659	gi|15218846|ref|NP_174211.1|
CsFM1509	(GATGAA)6	GACGATGGACCCTTCTTTGA	CATCATCATCATCCTCACCG	172	4	0.714286	0.584913	GAAC01005346	gi|116056034|emb|CAL58567.1|
CsFM1511	(AGA)9	CAACCAAAGGCTTATCGATCC	TCTGCTAGATCTGCTTCGCA	124	4	0.75	0.677948	GAAC01000755	--
CsFM1512	(TGC)7	ATGGTGCTGGTACTGCTGTG	GTTGCCAACGATGATGTACG	103	6	0.625	0.69342	GAAC01005184	--	234	CV699835	8e-06	Zhao LP, et al. 2008
CsFM1514	(CTC)9	ATATGTTCGTCGAGGTTGCC	TTCGCTCATTTCCGGTTTAC	210	3	0.625	0.574921	GAAC01004978	gi|11133821|sp|Q9XGH7.1|PP2A_TOBAC
CsFM1515	(CCACAG)5	TCCACTACCAAACCTGACCC	GATCATATGGCGATTTGCG	123	5	0.75	0.700897	GAAC01004810	--
CsFM1517	(TCT)9	TCGAGGTCTCTTCAATGGCT	GGTTTTGAGGTCAGACCAGC	172	5	0.666667	0.707755	GAAC01004677	gi|225450597|ref|XP_002277942.1|
CsFM1518	(GTG)7	TCATTTGAAGTGCAACTGGG	TAAGGCGATGATTAGGGTGG	209	3	0.5	0.354218	GAAC01004676	gi|225440428|ref|XP_002269770.1|
CsFM1519	(TCT)9	TGCCGACCTTTCTCTCTCAT	CCACCTCAGTTTCGCTTTCT	134	4	0.571429	0.552843	GAAC01004500	--
CsFM1520	(GAG)7	AGGAGGAGGAGGAGCAAGAG	ACCTCCATCAGGGCTTACCT	196	4	0.5	0.643616	GAAC01004393	gi|297725985|ref|NP_001175356.1|
CsFM1523	(AGA)7	CATCCAGAGAAGGGTTGGAA	AGCCAAGAGAAGATGGAGCA	253	2	0.5	0.304688	GAAC01052205	--
CsFM1525	(ATC)7	ACCCTAGTGGTGGAGAGGCT	TCTGGGGCAAAAGAGAAATG	223	2	0.125	0.110321	GAAC01051543	gi|295841585|dbj|BAJ07173.1|
CsFM1526	(TCT)7	AATTGTTCCCTGGTTGTGGA	TTGGTAAACAAAAGCAACTGAAA	250	3	0.125	0.516327	GAAC01050988	gi|115475898|ref|NP_001061545.1|
CsFM1529	(CTGTAA)5	TGTTCTTGATTTCCTCTACTCCA	TTTGAGGGAAAGGTGAGGAG	182	3	0.75	0.51123	GAAC01049476	gi|224131780|ref|XP_002328106.1|
CsFM1531	(GAA)7	TAATGAACTGCTGCTGCTGG	AGCTTCCAAAGGAGGAGGAG	223	5	0.875	0.686829	GAAC01049055	gi|15217736|ref|NP_176653.1|
CsFM1532	(CTCTC)5	CGAAAGTTTTGGCTCGAAAG	TCGAGAGGTGAGAGTGCAGA	125	3	0.5	0.42746	GAAC01004033	--
CsFM1533	(TCAGA)5	TTCACCCTCAGACCAAAAGG	TCGATCAATTGCAAAACACA	142	3	0.25	0.543915	GAAC01048360	gi|289467887|gb|ADC95628.1|
CsFM1534	(TCT)9	AATTGGCATTCGGTGTTCTC	ACAGATACGGCTTCGTCCAG	141	3	0.428571	0.427478	GAAC01003917	gi|164605014|dbj|BAF98303.1|
CsFM1536	(TTC)7	CAATCTCCTCCTCCTCCTCC	TTGAGGTTTTACGTGCCTCC	165	4	0.857143	0.540712	GAAC01046718	gi|3776569|gb|AAC64886.1|
CsFM1537	(GAT)7	GGTAAACTCGCTCAGATCGC	CTGCACACACACAAGGGAAC	208	2	0.125	0.25827	GAAC01045700	gi|56461744|gb|AAV91328.1|
CsFM1538	(TTAGGT)5	CCGATTCCAGGAGGGATTAT	TTTGGAATCCGGTTGAAATC	152	3	0.625	0.555634	GAAC01045621	gi|195653275|gb|ACG46105.1|
CsFM1540	(TAA)7	GCCGCTTCCTTCATACATTG	GCTCGACTAAAATCCAAGGAAA	220	3	0.571429	0.529779	GAAC01003770	--
CsFM1542	(ATA)7	CACGCTACCAAACATTTTTCA	GTTTCGAACAGACTCGCCAT	242	3	0.285714	0.463713	GAAC01043561	gi|15238164|ref|NP_196605.1|
CsFM1543	(AGT)8	GGTGGAAATTCTTTAAAACAACTGA	TACCCGAGGCTAGCTGATTG	187	3	0.25	0.214569	GAAC01042840	gi|87241148|gb|ABD33006.1|
CsFM1544	(GAT)7	TTCCAATTTCAGACAGCGATT	GAGACCTGGGTTCGATTTCA	133	3	0.125	0.590057	GAAC01042606	gi|3193298|gb|AAC19282.1|
CsFM1545	(TCA)7	TCAGAAATTGCCGATCCTTC	CCTGAAAGGCGTTCTCTCAC	271	2	0.125	0.110321	GAAC01042370	--
CsFM1546	(TCA)8	GAGCACTTTACGCCCCTATG	TTTGGCAATTGCTGATGAAG	244	3	0.25	0.354218	GAAC01041746	--	MSG0425	AB624064	4e-08	Taniguchi F, et al. 2012
CsFM1547	(GAT)8	TTCGATTGAAATCGGAGGAC	CACAACCTCAAGCAAGCAAA	251	3	0.625	0.427704	GAAC01003626	gi|224065543|ref|XP_002301849.1|
CsFM1550	(TAG)7	CGAGACATCGAACACCACAG	CGTATCGTAGCGGTGAAGGT	106	4	0.5	0.60498	GAAC01040688	--
CsFM1551	(AAT)7	GGAAAGAAAGGCATGGATGA	CCTCTTGGCAGCAGTAGCAG	204	2	0.125	0.110321	GAAC01040128	gi|42573792|ref|NP_974992.1|
CsFM1552	(GAA)7	ATTGCTGGCTTCTGCAACTT	TCCCCTCATTTGCTTCAATC	247	2	0.25	0.194824	GAAC01003551	gi|259121371|gb|ACV92005.1|
CsFM1553	(AAAAT)5	GGGGGAGGAAAAAGAGTGAA	CACTTAGTACCCCGCTCTGC	145	2	0.125	0.110321	GAAC01039901	--
CsFM1555	(CTT)7	ATTAAACCCAGGAATGGCGT	CCAGTTGTTGTGAGCAGAGG	272	3	0.75	0.427704	GAAC01039291	gi|94807648|gb|ABF47121.1|	MSE0316	AB623970	1e-120	Taniguchi F, et al. 2012
CsFM1557	(ATCTG)5	TCTGAGGAGAAGGGATCTAATGA	CTTGTCATTCCTGGGTCTCC	258	2	0	0.194824	GAAC01038802	gi|20197138|gb|AAC34224.2|
CsFM1558	(CTC)7	TCAATTGCGTCACAAACACA	TTTTGTTCATGACGGAGCAC	112	2	0.125	0.110321	GAAC01038623	gi|217037951|gb|ACJ76438.1|
CsFM1559	(TCC)7	ACAAGACCAGAGGCCAAAAA	GAGAGGGGAAAGGGTTTGAG	115	3	0.625	0.468262	GAAC01003484	gi|45861623|gb|AAS78640.1|
CsFM1560	(ATT)7	CTCATCCTCCTCCATCTCCA	GTTGCTGTTGCTGTTGCTGT	175	2	0.125	0.110321	GAAC01038340	gi|37202104|gb|AAQ89667.1|	MSE0259	AB623940	2e-09	Taniguchi F, et al. 2012
CsFM1562	(CGT)8	CTTCCAGAAGTCCCATCGAA	CTCTCTCCCAAAACGTCCAG	148	3	0.857143	0.452884	GAAC01038212	gi|297827699|ref|XP_002881732.1|
CsFM1563	(CTT)7	GATTGAGGAATGCGCAAAAT	GCAATTCGAGAAACGAGAGG	143	5	0.625	0.708069	GAAC01036700	--
CsFM1564	(CAT)8	GTTGCTGCTGCATCATCTGT	GAATCATGAGCAGGGTGGTT	179	2	0.125	0.110321	GAAC01003375	--
CsFM1565	(CTT)9	CAAATTTTGTCGTCGTCGTG	TCGCCTAAATTCGTGAGCTT	216	4	0.5	0.509827	GAAC01003369	--
CsFM1566	(TCTTT)5	CCTTGCTTTGCTTCTCTCTTTC	ATCGGAGGGAGGTCTGAATC	154	2	0.125	0.110321	GAAC01036408	--
CsFM1567	(GAG)7	CGCACAGAGAGTGGAAACAA	CCCCCACAAAGAAACAAGAG	227	3	0.25	0.294403	GAAC01036106	--
CsFM1568	(TCA)7	TCTCAGGTTGAATGTGGAAGC	CTGAGGACCCTGATGGAGAA	183	5	0.857143	0.703613	GAAC01003303	gi|42561693|ref|NP_171946.2|
CsFM1569	(GGT)8	CATTTTGAGGCGTAGTGGGT	CACCACCACCACACAGTCAC	241	3	0.857143	0.464963	GAAC01033288	gi|15219085|ref|NP_175686.1|
CsFM1571	(GAT)8	GAGTGCTGGGCTTGAGTTTC	AACAATCTTGAAGGAAGTTAAACAA	219	2	0.428571	0.353759	GAAC01033121	--
CsFM1572	(ATCAC)5	CAACCACAGCCAAGTTTCTATG	GAGTTCGAGGTTTGAGCTGC	129	3	0.25	0.214569	GAAC01031864	--
CsFM1573	(CCT)7	AGAGATGGTAATGGCAACGG	AGGCAGTTGAAGAAGCAAGC	194	3	0.428571	0.325437	GAAC01031449	--
CsFM1577	(TAA)7	ACCAATTTCAATATGGCGCT	AAGAGGGAAAACCCAGAGGA	142	3	0.375	0.427704	GAAC01029548	--
CsFM1578	(TCT)7	CGAAGAGGACTCCATTCTGC	CGTGCTCAACAGCAAGAAGA	127	3	0.5	0.397675	GAAC01028907	--
CsFM1579	(GGT)7	TTTGGTGATGAGGAAGGAGG	AGACCACCACCACCAGAAAC	107	3	0.375	0.468262	GAAC01002926	gi|297806221|ref|XP_002870994.1|
CsFM1581	(GAA)7	GAACCTTTCAAAGCGACGAC	AACAGCTGCGAAACCTCTGT	121	2	0.125	0.110321	GAAC01026449	gi|113196591|gb|ABI31652.1|
CsFM1585	(AGA)8	CCAAAGAGATTGCTCCCTCA	TTCGTCCTCCTCTTCTGCAT	183	5	0.875	0.686829	GAAC01023529	--
CsFM1586	(GTC)7	CGATGCTTGATTTCTTGGTACA	GCTGATGTAGAGACTCCGCC	101	2	0.5	0.375	GAAC01023478	--
CsFM1589	(AAT)7	CGGTCCAACTAAGAATTCGTCT	AAAGGAGAAGGAGGAGCTGG	107	4	0.625	0.611633	GAAC01021216	--
CsFM1594	(TGCTC)5	TGTGCTGTTATGTTTACCTGCAA	CCGATTCGGAAATAGATGGA	100	3	0.375	0.354218	GAAC01019056	--
CsFM1595	(AAGG)6	GGTTGGAGCTAGGGTTAGGG	TCAAATCCATCCAACTTTTTGA	128	5	0.714286	0.703613	GAAC01019006	--
CsFM1597	(GAA)7	GGTGGTGATCGTCTTGGTCT	AAACGAAACGAAACGAATGG	121	3	0.428571	0.386245	GAAC01002473	gi|5903052|gb|AAD55611.1|AC008016_21
CsFM1599	(CCTTC)5	GGCCCTGTTTTTACACTCCA	GATTGGTTTCTGGTTCGCAT	167	4	0.571429	0.584913	GAAC01016087	--
CsFM1600	(AAC)7	AAGGCAGGCATAACCAGAAC	CAACGTTGAATTGACGAATGA	197	2	0.285714	0.21491	GAAC01016032	gi|225445925|ref|XP_002263442.1|
CsFM1601	(CA)18tatatatatacacctatagtataaactcatcttaaacccttagaatctcactctccctccc(CT)15	GGTTCGGGTCGAATTAGTCA	GAGACGGAAAGGGTGTCATC	241	4	0.875	0.611633	fd_10002	gi|242060268|ref|XP_002451423.1|
CsFM1602	(ACC)9	AAACAAACAGGGCCTCACTG	GGCCTTCCTATCTTTCGGAG	211	2	0.714286	0.353759	GAAC01005916	gi|296085177|emb|CBI28672.3|
CsFM1603	(AAT)8	TGCCTAGAATGCCTTCATCC	TGATGTTCAAGCTCACCAGC	131	3	0.5	0.590057	fd_10191	--
CsFM1604	(ATC)9	AGGGTTTTAGGGCTACGAGG	TGATTGGAGAACACAACCGA	159	5	0.75	0.656799	GAAC01005963	gi|6633836|gb|AAF19695.1|AC008047_2
CsFM1605	(GTT)9	TGTAAGTGGCCGGAGTTTTC	ACCACAGCAACAGTCACAGC	208	4	0.375	0.387421	fd_10247	gi|297798186|ref|XP_002866977.1|
CsFM1606	(TC)12	ACCACTCAATCCAAACGGAG	GAATTGTTCGATGACGCAGA	207	4	0.375	0.60498	fd_10344	gi|32815875|gb|AAP88334.1|
CsFM1609	(TCA)8	GCAAAGAATTCAGCTCAGCC	CCCCCAAAGTTCATTCTTCA	176	3	0.375	0.574921	GAAC01006310	--
CsFM1610	(AGA)9	TGTGGAAAGAAGGAAATGAGG	CCCCAAATTTTGCAAATCAC	212	3	0.375	0.574921	fd_10761	--
CsFM1611	(TC)12	TCTCTCTCTTCTCCCCGTGA	GCGAGCTAATTTCAAAAGGC	157	4	0.75	0.592499	GAAC01006377	--
CsFM1613	(AG)14	GCAGGCTTCAAGGTTTTCAG	TGTTGTTCTGGCGTTGAGAG	209	2	0.166667	0.141107	GAAC01006605	gi|13605659|gb|AAK32823.1|AF361810_1
CsFM1614	(AAG)9	GTGATCGACGATGGTGATTG	TCCGACCAACGTAACCTTTC	137	2	0.125	0.337372	GAAC01006608	--
CsFM1615	(CACAA)6	GAGAGACTGGCCATTGGAGT	TCTCCACATCCATTTCCTCC	176	3	0.25	0.294403	GAAC01006689	--
CsFM1616	(CAC)9	TTCATTCATCAATGGCGGTA	CAAAGGGCTTTGTTTTGAGG	242	3	0.714286	0.56742	GAAC01006719	gi|125564307|gb|EAZ09687.1|
CsFM1618	(GA)14	GAAGTACACTTGCGTGCAAAA	TATCAAAACCACCACCACGA	149	3	0.375	0.495575	GAAC01007022	--
CsFM1619	(AACAA)6	GCAACAACCCCAAATCAACT	ACTGGTGATGCTCTTCAGGC	179	2	0.25	0.194824	GAAC01007074	gi|15225009|ref|NP_181435.1|
CsFM1621	(AAG)8	TGTCTCGTGTGGTTGTCTCC	TCATCAATCGCTAGCGTCAC	195	2	0	0.194824	GAAC01007178	gi|229002015|dbj|BAH57854.1|
CsFM1622	(ATG)9	CTCTCGGCACTGCTTCTTCT	GAGGACAACGAGGAAGTGGA	152	4	0.5	0.616425	GAAC01007182	gi|242049804|ref|XP_002462646.1|
CsFM1623	(AG)14	ACTGCCAGAGAAAGGACTCG	CCGAAGAAACCCAAATTGAA	262	2	0.125	0.25827	GAAC01007214	gi|18700165|gb|AAL77694.1|
CsFM1624	(TCT)9	GAGGCACTCACTACTCCTCCA	GTTGTGGGGAGACTCCAAGA	133	3	0.166667	0.45978	GAAC01007292	gi|16226275|gb|AAL16121.1|AF428289_1
CsFM1626	(CTT)8	GCTAAGCTTGACAAAACCCAA	TCCTGCAATTTTCACTGCTG	264	2	0.25	0.304688	GAAC01007467	gi|88771151|gb|ABD52125.1|
CsFM1627	(CT)12	AATACCGCAAAAAGGCAATG	ACCTCGAATCATCCAACCAC	251	2	0.125	0.25827	GAAC01007516	--
CsFM1628	(TCT)9	TGGAGGCATCATTACCAGAA	CGTCTCAGACCACTCGTCAA	198	3	0.375	0.581543	GAAC01007530	gi|115472667|ref|NP_001059932.1|
CsFM1629	(GA)12	ATAGTGCGGGTGGGTATTGA	TCCGATCATCATCCAGTGAG	254	2	0.285714	0.21491	GAAC01007576	gi|90421406|gb|ABD93932.1|
CsFM1630	(TC)13	TAGTTCCCACCCCATCCATA	TGTTCCGTAGTCACAGCAGC	159	3	0.25	0.574921	GAAC01007641	gi|15236094|ref|NP_194330.1|
CsFM1631	(CT)14	CCAAAATGGTGACCGTCTCT	TCGAACATGTGGCTTATGGA	247	4	0.285714	0.501614	GAAC01007682	--
CsFM1632	(AG)13	TTGAGGGGTTTCTGATCACC	TGGTCAAACCAACAAAGCAA	227	6	0.5	0.69342	GAAC01007712	--
CsFM1633	(TCT)9	AACCGAACAACAGACCCTTG	GCTGAGAGAGGAGCGAGAAA	172	4	0.5	0.658173	GAAC01007730	gi|225427324|ref|XP_002282232.1|
CsFM1634	(TC)14	GCGAGCTTTCGTTTATCACC	AGTAATTGCGGAGGGGAAGT	215	3	0.25	0.294403	GAAC01007747	gi|297800548|ref|XP_002868158.1|
CsFM1635	(AG)13	TGGGCACTCACTCAACTCAA	GGTTTGATCTTGCCAATGGT	222	5	0.875	0.700897	GAAC01007828	--
CsFM1637	(CT)13	CCGTGTCTCGACTGTCTCAA	GTCCGACCATCAGACACCTT	239	2	0.285714	0.21491	GAAC01007881	gi|292668903|gb|ADE41106.1|
CsFM1639	(ATC)8	GTGCAAACCGTTGGATTCTT	CGATGAGGATGATGATGGTG	247	2	0.375	0.25827	GAAC01008185	gi|115460742|ref|NP_001053971.1|
CsFM1640	(GA)12	CTCTCTCTCGCTCTCACGCT	TGGGGGTTTTCTATTTTCCC	170	3	0.5	0.555634	GAAC01008245	--
CsFM1642	(TC)13	CGTTTCGTTTCCTTTTCTCG	GGGAAGGGAGATTGGAGAAG	259	2	0.5	0.304688	GAAC01008363	--
CsFM1643	(AG)12	AGTGATCACGATAGTCCGCC	AATTCCCTTTTCGGTCTTGG	252	4	0.875	0.570282	GAAC01008420	gi|15810036|gb|AAL06945.1|
CsFM1644	(CT)12	GCATAAGAGTGGGGCAACAT	CAATGCTAGACCCTGCATGA	150	3	0.375	0.397675	GAAC01008465	--
CsFM1645	(TC)13	ACCGATCAACTGAGCAAACC	GATGCAAAAGGCAAAAGAGC	253	3	0.571429	0.56742	GAAC01001060	gi|297806891|ref|XP_002871329.1|
CsFM1646	(AG)14	TCTTCAAGTCGAACGCAATG	TCTTCTTCGCCGAGTCTCTC	207	4	0.375	0.592499	GAAC01008535	--
CsFM1647	(TC)14	GCAAGCAAAGCAAGGTATCC	GTCATCATCGTCCTCGTCCT	221	3	0.4	0.4102	GAAC01008583	gi|15228433|ref|NP_187718.1|
CsFM1648	(GAG)9	AAGTAAAGGCGAGAGGCTCC	CACCATCATCATCCTCAACG	172	2	0.2	0.3318	GAAC01008594	gi|15239202|ref|NP_196187.1|
CsFM1649	(CT)12	GCACCTCACTCATTCCCATT	TGAAGCAAGATCAGCATCGT	187	3	0.375	0.294403	fd_13765	--	TM070	GE651993	7e-69	Ma JQ, et al. 2010
CsFM1650	(AG)12	GATCTGGATTGGGGATCTGA	ATCCAACCCCACCTCTCTCT	160	5	1	0.739692	GAAC01008650	--
CsFM1651	(CTT)9	GATCGAAATCACCAATGCCT	GAGAGAGAAGTCCGTGCGTC	237	3	0.75	0.516327	GAAC01008655	gi|225441127|ref|XP_002265442.1|
CsFM1652	(TC)14	CTAAACCGACCCGTCATCTG	AGTCATGAAAGGGTTTGCGA	243	4	0.75	0.694305	GAAC01008662	--
CsFM1654	(TCT)10	CCCTCCATATCCTCCCTCTC	GCCCCAACAAACCATTCTTA	266	3	0.375	0.397675	GAAC01008779	gi|38564296|gb|AAR23727.1|
CsFM1655	(CT)12	TGAATGGTTGCTCTTTTGGA	TCAATGTCGAAGACCCAGAA	244	4	0.5	0.443176	GAAC01008787	--
CsFM1656	(AG)13	GTATTTCAAACATGGCGGCT	GGTGATTTGGAGGATCGAGA	263	3	0.5	0.468262	GAAC01001080	gi|22329112|ref|NP_195035.2|
CsFM1657	(TC)12	CACATTTGTTCCAAGGGACC	CTGATGATTTCGTTGTGCCA	211	4	0.5	0.443176	GAAC01008846	gi|15485612|emb|CAC67408.1|
CsFM1658	(CTT)9	GGCTTCATCTTCCTCCTCCT	TCCAGAAGGGAAATCATCCA	161	3	0.142857	0.522855	GAAC01008895	gi|115484443|ref|NP_001065883.1|
CsFM1660	(TC)13	CCTCCCCTGTTGTTATTCCA	TTAGATTCGCCCCAACAAAC	208	3	0.375	0.543915	GAAC01009002	gi|297842407|ref|XP_002889085.1|
CsFM1662	(AGA)9	CAAACCCTAGGCCATAACGA	TCCATCGGGAGGATAGAATG	160	3	1	0.543915	GAAC01009047	gi|42568929|ref|NP_178506.3|
CsFM1663	(TC)13	CTCTCGACGACCCAACAAAT	AGCACCGAAACCAAATCAAC	185	5	0.375	0.538788	GAAC01009069	--
CsFM1664	(CT)17	TTTTTCCTCCTCCATCATCG	AAACAAGGGGCTTGAGAGGT	139	4	0.5	0.611633	GAAC01009200	gi|15234374|ref|NP_194534.1|
CsFM1665	(GA)13	CTCACCCAAAAACTGGGAAA	ACCCACGTCCTGACATCTTC	247	3	0.25	0.214569	GAAC01009262	gi|78217441|gb|ABB36796.1|
CsFM1666	(GAA)9	AATTCCCTTGATTTCCCACC	GGCCCCTTAACTCCAATCAT	263	3	0.625	0.42746	GAAC01009278	gi|115435614|ref|NP_001042565.1|
CsFM1667	(TC)14	ATCGGAGAACTTCGGTGATG	CCTTGTAATAAGGAGCGGGA	163	3	0.25	0.455536	fd_14683	gi|15227112|ref|NP_182290.1|
CsFM1668	(TTC)8	TGAAGATGAATGGTCCCTCC	CAAATCTTCCCCGAAATCAA	174	2	0.142857	0.28004	GAAC01001118	gi|255629819|gb|ACU15260.1|
CsFM1670	(GT)14	GCGAGTCGGTTTATGTGGTT	ATCAAACAAATGGGTCGTGG	250	3	0.375	0.543915	GAAC01009425	gi|301070456|gb|ADK55590.1|
CsFM1671	(CT)14	CCATATGAATCTGGCGATGA	CATGATCTCTGTGTGGCGAT	189	4	0.875	0.570282	GAAC01009434	--
CsFM1672	(TC)12	GCAGAGAACGAGTCTCCACC	GAACCACCATCTCCAACCAC	149	2	0.125	0.337372	GAAC01009477	--
CsFM1674	(CCA)9	TCTCTCCTCCTCTCGAACCA	GGAAGCGATAAAAAGCCACC	177	2	0.5	0.367959	fd_15065	gi|5531418|emb|CAB50915.1|
CsFM1677	(AG)12	ATGGGAACAAGTGGGCTATG	AAGCTCAAGTGGCTCGAAAA	258	3	0.375	0.590057	GAAC01009714	--
CsFM1678	(ATG)8	ACCACATGTCAAGTCGGTCA	ACCATCACCATGCCCACTAT	163	2	0.125	0.25827	fd_1518	gi|30685727|ref|NP_180907.2|
CsFM1679	(AG)15	CCGCTCGCTAACTACGACTC	TCCAGGAGCTCTTGTTCACC	167	3	0.625	0.468262	GAAC01009815	gi|16417946|gb|AAL18925.1|AF429384_1
CsFM1680	(AAC)9	CTGCAGCTCTCAGAGGGAGT	TCAGGAACCGAAGGATCAAC	250	2	0.625	0.371063	GAAC01009854	gi|115455777|ref|NP_001051489.1|
CsFM1682	(TC)13	TGCAATCAACCACACCTGTT	AGGATCGTCAACAGTACCCG	153	5	0.375	0.636292	fd_15399	gi|38345765|emb|CAE03465.2|	234	CV699835	5e-08	Zhao LP, et al. 2008
CsFM1683	(GGA)8	AGTTGTTCATGGAGGCAAGG	ACTTGGCCCTCTTCTTAGGC	183	3	0.25	0.214569	GAAC01010024	gi|46931230|gb|AAT06419.1|
CsFM1684	(TG)14	GGAGCTGACTATGGATGTTGC	CCTGATAGATTTTCTCCCGTG	174	2	0.5	0.304688	GAAC01010027	--
CsFM1685	(CT)13	CATCGAATTCAAATCTGGCA	CCACAGCAATAGCCCCTCTA	260	3	0	0.370605	fd_15589	gi|30681433|ref|NP_172462.2|
CsFM1687	(AAG)9	CCATGGCAGAAAACAGAACA	GAAACCCACTTCACCACCAC	245	3	0.25	0.214569	GAAC01010226	gi|224067637|ref|XP_002302518.1|
CsFM1688	(AGGTAG)7	GCTGCTGCTGCTCTTCTTCT	GCTTTTCCCTTCAAAAACCC	158	4	0.625	0.623749	GAAC01010252	--
CsFM1689	(CATTCC)5	GGAGGAGCGTTTATGGTGAG	GCGTGTGCGTTGTAGATGTT	249	2	0.25	0.375	GAAC01010364	--
CsFM1690	(TC)12	TTTTTCCCCGAATTGTCAAG	AGGCCACCATTGTTTTTGAG	266	3	0.375	0.446503	GAAC01010370	gi|240255605|ref|NP_001030839.5|
CsFM1691	(AG)14	TGCATGATTTCATCACACCC	CCCAAACAGACCCTGACACT	218	4	0.625	0.510468	GAAC01010460	gi|225468192|ref|XP_002271190.1|
CsFM1694	(CCA)8	AGACAGAGAGAGAAGGCCCC	GTGGTGGTGGTTGTGATTGA	185	2	0.25	0.358887	GAAC01010691	gi|1655699|emb|CAA69032.1|
CsFM1695	(TC)13	TCATCCCTTCTCGCTCAACT	CTCCGACGAGAAGTGGTTTC	184	3	0.375	0.397675	GAAC01010707	gi|8131905|gb|AAF73132.1|AF149017_1
CsFM1696	(ACC)8	TCCAAAAGATTCGGTTCGTC	TCGATATTTTCCTTCCGTCG	156	4	0.625	0.644501	GAAC01010772	gi|224160373|ref|XP_002338201.1|
CsFM1697	(CCA)8	AGATTTGCAGAACCACCACC	GAGTAGCATACTGAGGCGGC	253	2	0.375	0.25827	GAAC01010951	gi|15235668|ref|NP_193070.1|
CsFM1698	(AGAGCG)7	TGCATGAGTACAAGCTAGCCA	AAATACATTGCCTCAAGCCG	192	2	0.625	0.337372	GAAC01010980	gi|75249421|sp|Q93YF5.1|SUVH1_TOBAC
CsFM1699	(CT)13	CACAAACAACGACGACCATC	GGAATCATTCAGGTCTCGGA	148	5	0.75	0.617889	fd_17155	gi|5430764|gb|AAD43164.1|AC007504_19
CsFM1701	(TC)12	TTGTCTCTCACCGCCTTTCT	CCGAAACTACCAAAACTCCG	225	3	0.25	0.455536	GAAC01011338	gi|226498198|ref|NP_001151569.1|
CsFM1703	(GAA)8	AATCACAGAACATCCTCGCC	TCATACGCGACTGCAAGTTC	209	4	0.5	0.559387	GAAC01011527	gi|15237049|ref|NP_194461.1|	630	CV013826	5e-41	Zhao LP, et al. 2008
CsFM1705	(AGA)9	GCTAACCTCTTCGCAACCTG	CTTTCTCCTCTCCACTCCCC	215	2	0.375	0.25827	GAAC01011551	gi|297836142|ref|XP_002885953.1|
CsFM1706	(TC)13	TGGTTTCGACATCGAGAGTG	TCCTTGTTTTGGTGCCAACT	227	3	0.5	0.370605	GAAC01011571	gi|53828515|gb|AAU94367.1|
CsFM1707	(CTC)8	CTTCCATCCTCCTCCTCCTC	CGGATGAAAGGGAGTTGAGA	199	2	0.428571	0.375	fd_18089	gi|15227472|ref|NP_181725.1|
CsFM1708	(CAG)8	AATGCACTCCCAAAACAAGG	TTTGAGGAAGAGGGGGAGTT	229	2	0.125	0.110321	GAAC01011894	gi|225030814|gb|ACN79520.1|
CsFM1709	(CAA)9	CCTCCACAGTTGGAGACCAT	AAGGCCTCTTAGGGGTGGTA	135	3	0.285714	0.325437	GAAC01011905	gi|225437366|ref|XP_002268658.1|
CsFM1710	(CTG)8	GCCTGCCAGATTGTTGAAAT	CACTGCCTTCGACTCATTCA	192	3	0.428571	0.325437	GAAC01011923	gi|42565171|ref|NP_189132.2|
CsFM1711	(CT)12	CTAAAATGCGCATCTCCCAT	GGGCTCGGGTTGTTTTATTT	228	5	0.428571	0.716056	GAAC01012059	gi|18700165|gb|AAL77694.1|
CsFM1712	(AAAAT)5	TCAGGCGAACTATTGCTGTG	ATGCCAATGGCTGTCTTTTT	180	2	0.25	0.304688	GAAC01012154	gi|15236980|ref|NP_192830.1|
CsFM1713	(AG)14	CAAAGCAGAGGAGGATCTGG	AAATCATTTGGAAAGGGCAA	155	3	0.25	0.468262	GAAC01012263	gi|225448873|ref|XP_002263116.1|
CsFM1714	(AGAAA)5	TTCCAGATCGTCGATTCCTC	TCCCCTTTTCTCCCTTGTTT	167	2	0.571429	0.369846	fd_18912	gi|9280693|gb|AAF86562.1|AC069252_21
CsFM1715	(TG)14	CGACCTGGTTTTGCATTTTT	CCACGCTTGAGACAGATTGA	165	4	0.5	0.621552	GAAC01012597	--
CsFM1716	(TCA)8	CCCCACATTCATACCCTTTG	AGGAGGACGGTTTTATCGCT	228	3	0.375	0.354218	GAAC01012865	gi|115464229|ref|NP_001055714.1|
CsFM1717	(TAGGGT)6	TTGGTGGTGGTTGGAAAAAT	TCCCAAATCCACAACAACAA	216	6	0.875	0.69342	GAAC01012917	gi|45935057|gb|AAS79563.1|
CsFM1718	(GAT)8	TGGAGCATATCCCAGAGACC	GAGCATAGCTCAAGGGATCG	236	2	0.125	0.25827	GAAC01012931	gi|302142099|emb|CBI19302.3|
CsFM1719	(TTTTC)5	GGAGGAAGTTGGGAGAGGAG	AGATTTCCACCACCATTCCA	225	2	0.375	0.337372	GAAC01012939	gi|15239847|ref|NP_199741.1|
				Average	3.29698	0.480475	0.463603

## Sheet: Sheet2
	Sequence ID	Marker name	E-Value	Reference
GAAC01041746
GAAC01039291
GAAC01038340
GAAC01013475
GAAC01013475	AB624251	MSG0821	8e-19	Taniguchi F, et al. 2012
GAAC01011980
GAAC01011980	AB623996	MSG0188	2e-08	Taniguchi F, et al. 2012
GAAC01009812
GAAC01008175
GAAC01007782
fd_14112
fd_17522
GAAC01011527
GAAC01006312
GAAC01005184
GAAC01001886
fd_13765
fd_15399
fd_5800
fd_8474
