# Supplementary material for: Floral Transcriptome Sequencing for SSR Marker Development and Linkage Map Construction in the Tea Plant (Camellia sinensis)
Source: PLoS One. 2013 Nov 26;8(11):e81611. doi: 10.1371/journal.pone.0081611 (PMC3841144; doi:10.1371/journal.pone.0081611)
Supplement: Table S5 — The 60 other SSR markers used in present study. (XLSX) [file pone.0081611.s005.xlsx]

## Sheet: Sheet1
Table S5: The 60 other SSR markers used in present study
Loci	SSR	FORWARD PRIMER (5'-3')	REVERSE PRIMER (5'-3')	Size (bp)	NCBI ID
CsSSR103	(TG)12(AG)11	TGGCAGTCATGATAGGCATT	TGCTGCAAATGATGAACACA	203	HP770422
CsSSR106	(GT)11	TGAGTGATTTGGGACATGGA	CGAATCTCCGGAACATAGGA	136	HP772366
CsSSR108	(GA)12	ATGCGCTGTCTGTCTGTGTC	TCGGAGTTTCTGACTCGGTT	178	HP772929
CsSSR110	(AG)11	AAAATGGAGGAGAGGGGAGA	ACGAGGACACAAGGGTTTTG	184	HP774232
CsSSR111	(TC)11	TCGAATCGAACCAGAAAACC	TTGAAATGGCTCAGAAGCAA	251	HP774366
CsSSR113	(CT)12	AAATGGAGGTCTGCGAGAAA	ATTCGACAATTGGCAACCTT	245	HP777147
CsSSR115	(CAAAC)5	AAGTTCAACATTTCCGGTGC	GCCAATTGAAGTGGGAACAA	265	KA283290
CsSSR116	(GA)13	AACCTGAGGCTGCACTCTTC	CCAAGTGAGGGCAGAGAAAG	167	KA283348
CsSSR117	(CAGTCG)5	CCACCGTCGTCTTCTTCTTC	CTCGTTGTTGGAGTTGCTGA	211	KA283538
CsSSR118	(TAA)12	TGAGTGGTCGTCGTGACTTC	GCTGTTTGGAAAGCCTTGAG	234	KA284283
CsSSR126	(GAT)10	GCTATGGCTCTTGGAAGCAC	GCCCTCTTGTGGTGTATGGT	185	KA288190
CsSSR130	(GA)10	CCACAGAGGAGTGGAGGAGA	CTGGGAATGAGTTTGAGGGA	144	KA289166
CsSSR131	(TTC)7	TCCTCCTCCCTCTTCTCTCA	AGGTAATCGGTGAGGACACG	256	KA289299
CsSSR132	(TC)10	GAATTTGAATTAACCGGCGA	AATCCCCTTTTCAAGTCCGT	160	KA287853
CsSSR133	(TTG)7	TGCTTCCATGGTGATTTTGA	AATGGTGGCTTCAACAAAGG	175	KA288013
CsSSR134	(TGG)7	ACCACCACTTCCAGATTTGC	GCCGAGGATTATCTTCACCA	177	KA280342
CsSSR136	(TA)11	TGGCAGTCTGTTCCTGTTTG	AACACGCAATTTCATTCATCA	158	KA288576
CsSSR143	(CCG)7	AATTGTAGCAGTTGCCTCCG	GAGTAGGTCGATTTGGCGAG	131	KA289050																					2
CsSSR147	(AG)11	GGTGTTGGGTTTTGGAAGTG	TCACCCCTGCCATTTCTTAC	187	KA301821
A9	(TC)13	TTTTATGTAGGGTTTCCGTTCC	GTCGTACTTGCGCTTGTTGG	124	FE861172
A10	(CTCTT)3	GAGGGAGGTAAGGGACAGT	TTGTTGACCGAAACGAAGT	240	FE861214
A17	(TC)4/T8	ACTAAGGCGGTCACGAAGTT	AAGGGATACAGCAGATCCAAAT	208	FE861407
A18	(GAA)7	ACGCTTCTGTTTGGTCTATT	GATCTTGCTCATCCCTTCAC	173	FE942997
A27	(T)21	TTGCTGGGGTTGTCTATG	TCAATTGTGGCCAATTCT	147	JQ398741
A28	(TC)18	AATAAGAATCGGTGACCTCTG	CTTCATTAACCCCTAAACTAAAAC	147	EU716314
A35	(GA)8/(ATCGCG)4	GCGAATGAGAGAGCGAGAAA	TTTGACTCATCTTCGTAAGGCTC	130	CV013957
A38	(TC)6	CCAAAACCCTAGTTTCACTCCA	ATCAAACGCTCTGTATCGGTG	254	EU714122
A41	(AG)5/(AGG)3	GATTCTGCTGCCATTGTATTCC	CGCCTCGTCTTCGTCGTTA	188	EU787433
A44	(CCTAAG)4/(CAAGCC)3	TGCAACTCGGCCTTCTGT	GGAGCTGACTTAGCCCTCA	207	FE861192
A47	(GCC)6	TCCCTACAAACCCTAACCG	GAGCAGCATCAGAGTCACGT	185	CV699742
A53	(TC)9	CTCTGAGTCCACGCTGCG	GATGGTGTAGCCGAGGACG	207	CV014348
A54	(AG)12	TTTTGGTTGCCTCGCCTCC	TGCTTCCCTCTAGGTCCCTCC	173	FE942845
A55	(AATCC)3/(CGC)7	GCTTCCTCTTCTCCTTCCCC	CCCCTCCTCCTCTGTTTGAT	133	CV014485
A58	(CGT)6	GTGAAGTTAGTTGTTACTCTTTTTTGG	AGGGGAAGTGAGGAGGCAT	215	DQ480337
A96	(T)19	TGGTGGTATCGCTCTTGTATG	CAGAGTTGGCCTAATTGGAAA	277	—
A106	(GA)14	GACCTCGAAGCTGCATTCTGT	GACAATCATTGCCACCACATC	275	CV014397
A107	(CT)10	GAGCATCTGGTGGGTTCA	CAGGCACAAGCCCTACAC	160	FF682745
A113	(CT)12/(TGAATT)4	TTCCCGAACAGAACGGTATGAC	ACTAGCACAACCCTAACTACAATCC	244	—
A114	(GA)5/(TC)7	TAGCTTTGTGGAGCCTGAG	ATCTTCCTTCGCTAACCC	213	CV013769
A117	(CT)7(TC)3	GAATTTGGCGCACGCGA	TAGCCATTTGTGCCACTGTTT	189	—
A121	(AG)9/(TC)5	AACCAGAGGCTGAAAAGTCG	TCGTTGTTGGCTTTCTGACC	205	CV014110
A124	(CT)14	CTCCCTCAGAAAACCCTA	CGTTCGATCACTTGCCTC	161	FE861418
A130	(AAAAG)/(A)10	CAGTTGGTTTCTTCGCCTTCC	GACCATCATTGAACAGCAGCAT	157	—
A133	(GAA)7	CTCATGCCTCATCAAATCCA	GTGAACCTGAACCACCTCCT	242	FE861259
A134	(T)11	ACCCAAAATATGAAACAACATG	TGACTACTGCACTGACACTGCTA	201	—
A138	(TTC)7	ATTGTCAGCGAGACCACCA	AGGAAATAACACTATCCCAGTAA	220	—
A142	(TGTTT)5	ATGCTTCAGGGAGTGACCAT	ATTTATGCCAAACTACCAACAG	272	FE861636
A156	(TC)11	TGTTACGGTACTTCTTGTTAGC	AAGTCTTGTGCTTGTGAGGC	229	FE861640
A157	(CTA)5	GGGGTTAGGGTTTTGGTCAC	ATGCCTTAACAAGAACACTACAAG	196	FE942901
A159	(AAAAG)2/(A)10	AGTTGGTTTCTTCGCCTTCC	CCATCATTGAACAGCAGCAT	155	—
A164	(TG)3/(T)8	CAGCGTATGGTAGGAAATGGG	TGCCAAAGCTGCCAGTTAGAT	222	CV066952
A166	(TTA)7	TTGGCAGATTACCTTGGAGA	GACCAACAACGGATCACATA	272	CV066952
A168	(TC)8/(TGAA)3	ATGTTGTGGCGGTTCCT	AGTGGCAGGGTCCAGATT	257	—
A172	(CT)10	ACTCACCGTTCCTTCATT	GGTAGCGATAGTCTTCCA	208	FE943038
A180	(CT)9/(TGTA)5	CAAGACCTCCTTCAGCGGA	AAAAAAAGACAAAAGTGACAAT	153	—
A187	(GAGTGT)3/(GT)6	CCTCCTGCTTTGTTTATGCT	TACCGACAATCACTTGTGGATC	159	FE861247
A193	(TGTTT)5	CTTCAGGGAGTGACCATT	TTTATGCCAAACTACCAAC	268	CV014187
A207	(ATTTTA)3/(TTA)6	TTGTATTCTTCGCCGCAGC	GGGAAAGAAATCGTAGCAAAAG	265	CV699844
A211	(TC)9	ACTGCTCCTCTTTAGTCCTG	CTCTTCAAATTCAAATCCCT	156	FE861304
A213	(TTA)5/(T)9	GTCATTCGATATGGTTTGACAA	TCACTCCAAAACAACCTACAAA	250	CV066936
